# Supplementary material for: 1-(Phenyl­sulfon­yl)-1H-indole-2-carbaldehyde
Source: IUCrdata. 2022 Apr 22;7(Pt 4):x220401. doi: 10.1107/S2414314622004011 (PMC9462025; doi:10.1107/S2414314622004011)
Supplement: Supplementary file 1 [file x-07-x220401-sup1.cif]

##############################################################################
#                                                                            #
# This CIF contains the data for a data article accepted for                 #
# publication in IUCrData. It conforms to the requirements of                #
# Notes for Authors for IUCrData, and has been                               #
# peer reviewed under the auspices of IUCrData.                              #
#                                                                            #
# Full details of the Crystallographic Information File format               #
# are given in the paper "The Crystallographic Information File (CIF):       #
# a New Standard Archive File for Crystallography" by S. R. Hall, F. H.      #
# Allen and I. D. Brown [Acta Cryst. (1991), A47, 655-685].                  #
#                                                                            #
# The current version of the core CIF dictionary is obtainable from          #
# ftp://ftp.iucr.org/pub/cif_core.dic.                                       #
#                                                                            #
# Software is freely available for graphical display of the structure(s)     #
# in this CIF. For information consult the CIF software page                 #
# http://www.iucr.org/resources/cif/software.                                #
#                                                                            #
# This file may be used for bona fide research purposes within the           #
# scientific community so long as proper attribution is given to the data    # 
# article from which it was obtained.                                        #
#                                                                            #
##############################################################################
data_global
_audit_creation_method     'APEX3 v2016.1-0'
_journal_date_recd_electronic     2022-03-28
_journal_date_accepted     2022-04-13
_journal_name_full     'IUCrData'
_journal_year     2022
_journal_volume     7
_journal_issue      4
_journal_page_first     0
_journal_page_last     0
_journal_paper_category     HO
_journal_paper_doi     10.1107/S2414314622004011
_journal_coeditor_code     HB4405
_publ_contact_author_name     'Jorge A. Cabezas'
_publ_contact_author_address
;
Escuela de Quimica
Universidad de Costa Rica
11501-2060, San Jose
Costa Rica
;
_publ_contact_author_email     jorge.cabezas@ucr.ac.cr
_publ_contact_author_fax     '506 25112446'
_publ_contact_author_phone     '506 25114184'
_publ_section_title
;
1-(Phenylsulfonyl)-1<i>H</i>-indole-2-carbaldehyde
;
loop_
    _publ_author_name
    _publ_author_footnote
    _publ_author_address
    'Pineda, Leslie W.' .
;
Escuela de Qu\'imica, Universidad de Costa Rica
11501-2060, San Jos\'e
Costa Rica
Centro de Electroqu\'imica y Energ\'ia Qu\'imica (CELEQ)
Universidad de Costa Rica
11501-2060, San Jos\'e
Costa Rica
;
    'Ferllini, Natasha' .
;
Escuela de Qu\'imica, Universidad de Costa Rica
11501-2060, San Jos\'e
Costa Rica
;
    'Cabezas, Jorge A.' .
;
Escuela de Qu\'imica, Universidad de Costa Rica
11501-2060, San Jos\'e
Costa Rica
;
_publ_section_synopsis
;
In the title indole derivative, which was prepared by a new synthetic method,
the dihedral angle between the aromatic rings is 76.24 (7)\%.
;
data_I
_chemical_name_systematic
;
1-(Phenylsulfonyl)-1<i>H</i>-indole-2-carbaldehyde
;
_chemical_name_common     ?
_chemical_formula_moiety     'C15 H11 N O3 S'
_chemical_formula_sum     'C15 H11 N O3 S'
_chemical_formula_iupac     'C15 H11 N O3 S'
_chemical_formula_weight     285.31
_chemical_melting_point     ?
_space_group_crystal_system     monoclinic
_space_group_name_H-M_alt     'P 1 21/c 1'
_space_group_name_Hall     '-P 2ybc'
loop_
    _space_group_symop_operation_xyz
    'x, y, z'
    '-x, y+1/2, -z+1/2'
    '-x, -y, -z'
    'x, -y-1/2, z-1/2'
_cell_length_a     12.6886(7)
_cell_length_b     9.2655(6)
_cell_length_c     11.6024(7)
_cell_angle_alpha     90
_cell_angle_beta     105.374(2)
_cell_angle_gamma     90
_cell_volume     1315.24(14)
_cell_formula_units_Z     4
_cell_measurement_reflns_used     3972
_cell_measurement_theta_min     2.7577
_cell_measurement_theta_max     23.7525
_cell_measurement_temperature     273.(2)
_exptl_crystal_description     Block
_exptl_crystal_colour     'clear light yellow'
_exptl_crystal_size_max     0.200
_exptl_crystal_size_mid     0.150
_exptl_crystal_size_min     0.150
_exptl_crystal_density_diffrn     1.441
_exptl_crystal_density_meas     ?
_exptl_crystal_density_method     'not measured'
_exptl_crystal_F_000     592
_exptl_absorpt_coefficient_mu     0.252
_exptl_absorpt_correction_type     multi-scan
_exptl_absorpt_process_details
;
(SADABS; Bruker, 2015)
;
_exptl_absorpt_correction_T_min     0.6897
_exptl_absorpt_correction_T_max     0.7456
_exptl_special_details
;
;
_diffrn_ambient_temperature     273.(2)
_diffrn_source     'Incoatec Microsource'
_diffrn_radiation_type     MoK\a
_diffrn_radiation_wavelength     0.71073
_diffrn_radiation_monochromator     'mirrors'
_diffrn_measurement_device_type     'Bruker D8 Venture'
_diffrn_measurement_method     'omega scans'
_diffrn_detector_area_resol_mean     10.4167
_diffrn_reflns_number     18696
_diffrn_reflns_av_R_equivalents     0.0570
_diffrn_reflns_av_unetI/netI     0.0570
_diffrn_reflns_theta_min     2.76
_diffrn_reflns_theta_max     27.54
_diffrn_reflns_theta_full     27.54
_diffrn_measured_fraction_theta_max     0.999
_diffrn_measured_fraction_theta_full     0.999
_diffrn_reflns_limit_h_min     -16
_diffrn_reflns_limit_h_max     16
_diffrn_reflns_limit_k_min     -12
_diffrn_reflns_limit_k_max     12
_diffrn_reflns_limit_l_min     -15
_diffrn_reflns_limit_l_max     14
_refine_special_details
;
All hydrogen atoms were placed geometrically and refined using a
riding-model approximation, with C---H = 0.95--1.00 \%A and <i>U</i>~iso~(H) =
1.2<i>U</i>~eq~(C).
;
_reflns_number_total     3032
_reflns_number_gt     1791
_reflns_threshold_expression     'I > 2\s(I)'
_refine_ls_structure_factor_coef     Fsqd
_refine_ls_matrix_type     full
_refine_ls_R_factor_all     0.1055
_refine_ls_R_factor_gt     0.0479
_refine_ls_wR_factor_gt     0.0975
_refine_ls_wR_factor_ref     0.1136
_refine_ls_goodness_of_fit_ref     1.010
_refine_ls_restrained_S_all     1.010
_refine_ls_number_reflns     3032
_refine_ls_number_parameters     181
_refine_ls_number_restraints     0
_refine_ls_number_constraints     ?
_refine_ls_hydrogen_treatment     constr
_refine_ls_weighting_scheme     calc
_refine_ls_weighting_details
              'w=1/[\s^2^(Fo^2^)+(0.0529P)^2^+0.1517P] where P=(Fo^2^+2Fc^2^)/3'
_atom_sites_solution_hydrogens     geom
_atom_sites_solution_primary     direct
_atom_sites_solution_secondary     difmap
_refine_ls_shift/su_max     0.001
_refine_ls_shift/su_mean     0.000
_refine_diff_density_max     0.235
_refine_diff_density_min     -0.330
_refine_ls_extinction_method     none
_refine_ls_extinction_coef     ?
loop_
    _atom_type_symbol
    _atom_type_description
    _atom_type_scat_dispersion_real
    _atom_type_scat_dispersion_imag
    _atom_type_scat_source
    C C 0.0033 0.0016 'International Tables Vol C Tables 4.2.6.8 and 6.1.1.4'
    H H 0.0000 0.0000 'International Tables Vol C Tables 4.2.6.8 and 6.1.1.4'
    N N 0.0061 0.0033 'International Tables Vol C Tables 4.2.6.8 and 6.1.1.4'
    O O 0.0106 0.0060 'International Tables Vol C Tables 4.2.6.8 and 6.1.1.4'
    S S 0.1246 0.1234 'International Tables Vol C Tables 4.2.6.8 and 6.1.1.4'
_computing_data_collection
;
APEX3 (Bruker, 2015)
;
_computing_cell_refinement
;
SAINT (Bruker, 2015)
;
_computing_data_reduction
;
SAINT (Bruker, 2015)
;
_computing_structure_solution
;
SHELXT (Sheldrick, 2015a)
;
_computing_structure_refinement
;
SHELXL2014 (Sheldrick, 2015b)
;
_computing_molecular_graphics
;
Mercury (Macrae <i>et al.</i>,  2020)
;
_computing_publication_material
;
publCIF (Westrip, 2010)
;
loop_
    _atom_site_type_symbol
    _atom_site_label
    _atom_site_fract_x
    _atom_site_fract_y
    _atom_site_fract_z
    _atom_site_U_iso_or_equiv
    _atom_site_adp_type
    _atom_site_calc_flag
    _atom_site_occupancy
    _atom_site_disorder_assembly
    _atom_site_disorder_group
    S S1 0.26292(4) 0.67883(6) 0.70277(4) 0.0461(2) Uani d 1 . .
    O O1 0.03455(14) 0.88036(19) 0.38393(17) 0.0771(5) Uani d 1 . .
    O O2 0.23104(12) 0.82550(16) 0.70663(14) 0.0621(5) Uani d 1 . .
    O O3 0.27691(13) 0.58878(18) 0.80466(12) 0.0645(5) Uani d 1 . .
    N N1 0.16726(12) 0.60075(18) 0.59334(13) 0.0407(4) Uani d 1 . .
    C C1 0.11260(15) 0.6739(2) 0.48512(18) 0.0421(5) Uani d 1 . .
    C C2 0.08938(16) 0.5776(2) 0.39588(18) 0.0447(5) Uani d 1 . .
    H H2 0.0523 0.5978 0.317 0.054 Uiso calc 1 . .
    C C3 0.13005(15) 0.4395(2) 0.44002(17) 0.0400(5) Uani d 1 . .
    C C4 0.12749(18) 0.3046(3) 0.3870(2) 0.0537(6) Uani d 1 . .
    H H4 0.0946 0.2926 0.3058 0.064 Uiso calc 1 . .
    C C5 0.17400(19) 0.1897(3) 0.4559(2) 0.0599(7) Uani d 1 . .
    H H5 0.1735 0.0992 0.4211 0.072 Uiso calc 1 . .
    C C6 0.2220(2) 0.2070(2) 0.5775(2) 0.0595(6) Uani d 1 . .
    H H6 0.2527 0.1272 0.6226 0.071 Uiso calc 1 . .
    C C7 0.22548(18) 0.3386(2) 0.63281(19) 0.0519(6) Uani d 1 . .
    H H7 0.2578 0.3491 0.7142 0.062 Uiso calc 1 . .
    C C8 0.17904(15) 0.4546(2) 0.56285(17) 0.0384(5) Uani d 1 . .
    C C9 0.07306(18) 0.8234(3) 0.4781(2) 0.0586(6) Uani d 1 . .
    H H9 0.0781 0.8747 0.5483 0.07 Uiso calc 1 . .
    C C10 0.39626(19) 0.7687(2) 0.5702(2) 0.0523(6) Uani d 1 . .
    H H10 0.3429 0.8375 0.5392 0.063 Uiso calc 1 . .
    C C11 0.4910(2) 0.7626(3) 0.5327(2) 0.0670(7) Uani d 1 . .
    H H11 0.5014 0.8276 0.4756 0.08 Uiso calc 1 . .
    C C12 0.5693(2) 0.6617(3) 0.5788(2) 0.0704(8) Uani d 1 . .
    H H12 0.633 0.6591 0.5537 0.084 Uiso calc 1 . .
    C C13 0.55456(19) 0.5649(3) 0.6616(2) 0.0672(7) Uani d 1 . .
    H H13 0.6078 0.4958 0.692 0.081 Uiso calc 1 . .
    C C14 0.46101(18) 0.5694(2) 0.70013(19) 0.0538(6) Uani d 1 . .
    H H14 0.451 0.5038 0.7569 0.065 Uiso calc 1 . .
    C C15 0.38264(15) 0.6712(2) 0.65436(16) 0.0385(5) Uani d 1 . .
loop_
    _atom_site_aniso_label
    _atom_site_aniso_U_11
    _atom_site_aniso_U_22
    _atom_site_aniso_U_33
    _atom_site_aniso_U_12
    _atom_site_aniso_U_13
    _atom_site_aniso_U_23
    S1 0.0452(3) 0.0563(4) 0.0376(3) -0.0103(3) 0.0123(2) -0.0122(3)
    O1 0.0678(12) 0.0615(11) 0.0899(14) 0.0065(9) -0.0001(10) 0.0109(11)
    O2 0.0582(10) 0.0570(11) 0.0721(11) -0.0043(8) 0.0187(8) -0.0292(8)
    O3 0.0745(11) 0.0880(13) 0.0322(8) -0.0219(9) 0.0160(7) -0.0020(8)
    N1 0.0362(9) 0.0476(11) 0.0390(10) -0.0071(8) 0.0112(8) -0.0081(8)
    C1 0.0305(11) 0.0500(13) 0.0459(12) -0.0037(10) 0.0106(9) -0.0006(11)
    C2 0.0355(11) 0.0593(14) 0.0388(12) -0.0048(11) 0.0091(9) 0.0004(11)
    C3 0.0332(11) 0.0498(14) 0.0384(12) -0.0092(10) 0.0119(9) -0.0058(10)
    C4 0.0502(14) 0.0605(16) 0.0506(13) -0.0152(12) 0.0137(11) -0.0164(13)
    C5 0.0657(16) 0.0443(14) 0.0737(18) -0.0122(12) 0.0253(14) -0.0141(14)
    C6 0.0661(16) 0.0451(15) 0.0672(17) -0.0050(12) 0.0175(13) 0.0078(13)
    C7 0.0575(15) 0.0532(15) 0.0433(13) -0.0113(12) 0.0105(11) 0.0025(12)
    C8 0.0367(11) 0.0423(13) 0.0392(12) -0.0102(10) 0.0154(9) -0.0040(10)
    C9 0.0426(14) 0.0569(16) 0.0715(17) -0.0014(12) 0.0070(12) -0.0052(14)
    C10 0.0469(14) 0.0591(15) 0.0485(13) 0.0016(11) 0.0082(11) 0.0058(12)
    C11 0.0592(16) 0.0840(19) 0.0619(16) -0.0138(15) 0.0235(13) 0.0115(14)
    C12 0.0386(14) 0.102(2) 0.0726(18) -0.0104(15) 0.0182(13) -0.0179(17)
    C13 0.0404(14) 0.0761(18) 0.0761(18) 0.0096(13) -0.0004(13) -0.0081(15)
    C14 0.0515(14) 0.0565(15) 0.0476(13) -0.0034(12) 0.0028(11) 0.0012(11)
    C15 0.0360(11) 0.0449(12) 0.0313(10) -0.0040(10) 0.0029(8) -0.0027(10)
_geom_special_details
;
All esds (except the esd in the dihedral angle between two l.s. planes)
are estimated using the full covariance matrix.  The cell esds are taken
into account individually in the estimation of esds in distances, angles
and torsion angles; correlations between esds in cell parameters are only
used when they are defined by crystal symmetry.  An approximate (isotropic)
treatment of cell esds is used for estimating esds involving l.s. planes.
;
loop_
    _geom_bond_atom_site_label_1
    _geom_bond_atom_site_label_2
    _geom_bond_site_symmetry_2
    _geom_bond_distance
    _geom_bond_publ_flag
    S1 O3 . 1.4191(15) n
    S1 O2 . 1.4220(16) n
    S1 N1 . 1.6708(16) n
    S1 C15 . 1.755(2) n
    O1 C9 . 1.195(3) ?
    N1 C8 . 1.417(2) ?
    N1 C1 . 1.434(2) ?
    C1 C2 . 1.339(3) ?
    C1 C9 . 1.468(3) ?
    C2 C3 . 1.423(3) ?
    C2 H2 . 0.93 ?
    C3 C4 . 1.390(3) ?
    C3 C8 . 1.403(3) ?
    C4 C5 . 1.367(3) ?
    C4 H4 . 0.93 ?
    C5 C6 . 1.390(3) ?
    C5 H5 . 0.93 ?
    C6 C7 . 1.373(3) ?
    C6 H6 . 0.93 ?
    C7 C8 . 1.382(3) ?
    C7 H7 . 0.93 ?
    C9 H9 . 0.93 ?
    C10 C15 . 1.375(3) ?
    C10 C11 . 1.384(3) ?
    C10 H10 . 0.93 ?
    C11 C12 . 1.366(4) ?
    C11 H11 . 0.93 ?
    C12 C13 . 1.362(3) ?
    C12 H12 . 0.93 ?
    C13 C14 . 1.376(3) ?
    C13 H13 . 0.93 ?
    C14 C15 . 1.371(3) ?
    C14 H14 . 0.93 ?
loop_
    _geom_angle_atom_site_label_1
    _geom_angle_atom_site_label_2
    _geom_angle_atom_site_label_3
    _geom_angle_site_symmetry_1
    _geom_angle_site_symmetry_3
    _geom_angle
    _geom_angle_publ_flag
    O3 S1 O2 . . 120.63(10) n
    O3 S1 N1 . . 106.48(9) n
    O2 S1 N1 . . 106.40(9) n
    O3 S1 C15 . . 108.37(10) n
    O2 S1 C15 . . 109.04(10) n
    N1 S1 C15 . . 104.80(8) n
    C8 N1 C1 . . 106.96(15) n
    C8 N1 S1 . . 119.99(13) n
    C1 N1 S1 . . 123.09(14) n
    C2 C1 N1 . . 108.53(18) ?
    C2 C1 C9 . . 125.7(2) ?
    N1 C1 C9 . . 125.00(19) ?
    C1 C2 C3 . . 109.67(18) ?
    C1 C2 H2 . . 125.2 ?
    C3 C2 H2 . . 125.2 ?
    C4 C3 C8 . . 119.5(2) ?
    C4 C3 C2 . . 133.3(2) ?
    C8 C3 C2 . . 107.27(18) ?
    C5 C4 C3 . . 119.0(2) ?
    C5 C4 H4 . . 120.5 ?
    C3 C4 H4 . . 120.5 ?
    C4 C5 C6 . . 120.6(2) ?
    C4 C5 H5 . . 119.7 ?
    C6 C5 H5 . . 119.7 ?
    C7 C6 C5 . . 121.9(2) ?
    C7 C6 H6 . . 119.1 ?
    C5 C6 H6 . . 119.1 ?
    C6 C7 C8 . . 117.4(2) ?
    C6 C7 H7 . . 121.3 ?
    C8 C7 H7 . . 121.3 ?
    C7 C8 C3 . . 121.63(19) ?
    C7 C8 N1 . . 130.82(18) ?
    C3 C8 N1 . . 107.53(17) ?
    O1 C9 C1 . . 121.2(2) ?
    O1 C9 H9 . . 119.4 ?
    C1 C9 H9 . . 119.4 ?
    C15 C10 C11 . . 118.7(2) ?
    C15 C10 H10 . . 120.7 ?
    C11 C10 H10 . . 120.7 ?
    C12 C11 C10 . . 120.5(2) ?
    C12 C11 H11 . . 119.8 ?
    C10 C11 H11 . . 119.8 ?
    C13 C12 C11 . . 120.4(2) ?
    C13 C12 H12 . . 119.8 ?
    C11 C12 H12 . . 119.8 ?
    C12 C13 C14 . . 120.0(2) ?
    C12 C13 H13 . . 120.0 ?
    C14 C13 H13 . . 120.0 ?
    C15 C14 C13 . . 119.6(2) ?
    C15 C14 H14 . . 120.2 ?
    C13 C14 H14 . . 120.2 ?
    C14 C15 C10 . . 120.8(2) ?
    C14 C15 S1 . . 120.28(17) ?
    C10 C15 S1 . . 118.89(16) ?
loop_
    _geom_torsion_atom_site_label_1
    _geom_torsion_atom_site_label_2
    _geom_torsion_atom_site_label_3
    _geom_torsion_atom_site_label_4
    _geom_torsion_site_symmetry_1
    _geom_torsion_site_symmetry_2
    _geom_torsion_site_symmetry_3
    _geom_torsion_site_symmetry_4
    _geom_torsion
    _geom_torsion_publ_flag
    O3 S1 N1 C8 . . . . -53.53(16) ?
    O2 S1 N1 C8 . . . . 176.62(14) ?
    C15 S1 N1 C8 . . . . 61.18(16) ?
    O3 S1 N1 C1 . . . . 165.38(15) ?
    O2 S1 N1 C1 . . . . 35.52(17) ?
    C15 S1 N1 C1 . . . . -79.91(16) ?
    C8 N1 C1 C2 . . . . 2.0(2) ?
    S1 N1 C1 C2 . . . . 147.38(14) ?
    C8 N1 C1 C9 . . . . 172.76(18) ?
    S1 N1 C1 C9 . . . . -41.9(3) ?
    N1 C1 C2 C3 . . . . -1.7(2) ?
    C9 C1 C2 C3 . . . . -172.36(19) ?
    C1 C2 C3 C4 . . . . 179.4(2) ?
    C1 C2 C3 C8 . . . . 0.7(2) ?
    C8 C3 C4 C5 . . . . -0.7(3) ?
    C2 C3 C4 C5 . . . . -179.1(2) ?
    C3 C4 C5 C6 . . . . 0.7(3) ?
    C4 C5 C6 C7 . . . . -0.4(4) ?
    C5 C6 C7 C8 . . . . 0.0(3) ?
    C6 C7 C8 C3 . . . . 0.1(3) ?
    C6 C7 C8 N1 . . . . 178.25(19) ?
    C4 C3 C8 C7 . . . . 0.3(3) ?
    C2 C3 C8 C7 . . . . 179.11(18) ?
    C4 C3 C8 N1 . . . . -178.29(17) ?
    C2 C3 C8 N1 . . . . 0.5(2) ?
    C1 N1 C8 C7 . . . . -179.9(2) ?
    S1 N1 C8 C7 . . . . 33.4(3) ?
    C1 N1 C8 C3 . . . . -1.55(19) ?
    S1 N1 C8 C3 . . . . -148.17(13) ?
    C2 C1 C9 O1 . . . . -15.8(3) ?
    N1 C1 C9 O1 . . . . 175.04(19) ?
    C15 C10 C11 C12 . . . . -0.2(4) ?
    C10 C11 C12 C13 . . . . 0.7(4) ?
    C11 C12 C13 C14 . . . . -0.7(4) ?
    C12 C13 C14 C15 . . . . 0.4(4) ?
    C13 C14 C15 C10 . . . . 0.1(3) ?
    C13 C14 C15 S1 . . . . -179.84(17) ?
    C11 C10 C15 C14 . . . . -0.2(3) ?
    C11 C10 C15 S1 . . . . 179.77(17) ?
    O3 S1 C15 C14 . . . . 11.35(19) ?
    O2 S1 C15 C14 . . . . 144.39(17) ?
    N1 S1 C15 C14 . . . . -102.03(17) ?
    O3 S1 C15 C10 . . . . -168.59(16) ?
    O2 S1 C15 C10 . . . . -35.55(19) ?
    N1 S1 C15 C10 . . . . 78.03(18) ?
loop_
    _geom_hbond_atom_site_label_D
    _geom_hbond_atom_site_label_H
    _geom_hbond_atom_site_label_A
    _geom_hbond_site_symmetry_A
    _geom_hbond_distance_DH
    _geom_hbond_distance_HA
    _geom_hbond_distance_DA
    _geom_hbond_angle_DHA
    _geom_hbond_publ_flag
    C7 H7 O3 . 0.93 2.44 3.014(3) 120 y
    C9 H9 O2 . 0.93 2.34 2.869(3) 116 y
    C4 H4 O1 2_545 0.93 2.51 3.343(3) 150 y
    C12 H12 Cg2 3_666 0.93 2.71 3.638(3) 174 y
_shelx_hkl_file
;
   0   0   2   29.73    1.07
   0   0   2   29.87    1.09
   0   0   2   29.86    1.07
   0   0  -2   29.62    1.08
   0   0  -2   30.14    1.09
   0   0  -2   30.15    1.07
   0   0  -3    0.09    0.12
   0   0  -3   -0.08    0.08
   0   0   3   -0.01    0.09
   0   0   3    0.03    0.09
   0   0   3    0.13    0.11
   0   0  -3   -0.06    0.08
   0   0  -4   17.50    0.68
   0   0   4   18.21    0.68
   0   0   4   18.08    0.67
   0   0  -4   17.29    0.69
   0   0   4   17.31    0.71
   0   0  -4   17.85    0.67
   0   0   5    0.13    0.13
   0   0  -5    0.30    0.24
   0   0  -5    0.14    0.15
   0   0   5   -0.03    0.14
   0   0   5   -0.26    0.21
   0   0  -5   -0.18    0.13
   0   0  -6    3.64    0.25
   0   0  -6    3.63    0.36
   0   0   6    3.16    0.29
   0   0  -6    3.20    0.24
   0   0   6    3.18    0.24
   0   0   6    2.49    0.28
   0   0  -7    0.05    0.21
   0   0   7    0.22    0.22
   0   0  -7   -0.19    0.21
   0   0   7    0.04    0.29
   0   0  -7   -0.16    0.34
   0   0   8   44.06    1.71
   0   0  -8   45.50    1.70
   0   0  -8   44.61    1.75
   0   0   8   45.20    1.69
   0   0  -9    0.19    0.49
   0   0  -9   -0.14    0.39
   0   0   9   -0.44    0.30
   0   0   9   -0.15    0.37
   0   0  10   19.18    0.82
   0   0 -10   22.50    1.19
   0   0 -10   21.12    1.03
   0   0  10   20.99    1.03
   0   0  11   -0.10    0.54
   0   0 -11    0.26    0.53
   0   0 -11    0.16    0.69
   0   0  12    7.29    0.74
   0   0 -12    5.55    0.64
   0   0 -12    5.37    0.88
   0   0  13   -0.11    0.78
   0   0 -13   -1.34    0.96
   0   0 -14    0.30    1.17
   0   0  14    1.22    0.95
   0   1   1  149.05    5.23
   0   1   1  147.77    5.23
   0   1  -1  144.98    5.23
   0  -1  -1  148.33    5.22
   0   1  -2  151.44    5.38
   0   1   2  153.52    5.37
   0   1   2  152.34    5.38
   0   1  -2  153.89    5.38
   0   1  -2  150.37    5.37
   0   1   2  150.58    5.37
   0   1   2  150.14    5.37
   0  -1  -2  147.56    5.37
   0  -1   2  150.34    5.37
   0  -1  -2  149.29    5.37
   0  -1   2  155.87    5.38
   0  -1  -2  152.89    5.37
   0  -1   2  150.85    5.38
   0  -1  -2  151.67    5.38
   0   1  -3   30.13    1.08
   0   1   3   28.99    1.05
   0   1   3   27.54    1.05
   0   1   3   30.51    1.07
   0   1  -3   28.47    1.06
   0   1  -3   28.19    1.06
   0  -1  -3   29.30    1.05
   0  -1  -3   29.15    1.07
   0  -1  -3   29.10    1.05
   0  -1   3   28.15    1.07
   0  -1   3   29.26    1.06
   0   1  -4   13.25    0.55
   0   1   4   13.78    0.53
   0   1  -4   13.64    0.56
   0   1   4   13.78    0.53
   0   1   4   13.37    0.57
   0   1  -4   13.39    0.55
   0  -1   4   13.45    0.55
   0  -1   4   12.78    0.58
   0  -1   4   13.94    0.54
   0  -1  -4   13.82    0.55
   0  -1  -4   13.61    0.53
   0  -1  -4   13.32    0.53
   0   1   5    7.36    0.37
   0   1   5    7.42    0.36
   0   1  -5    7.86    0.39
   0   1  -5    7.82    0.48
   0   1  -5    7.51    0.39
   0   1   5    7.56    0.44
   0  -1   5    8.03    0.39
   0  -1  -5    7.75    0.36
   0  -1  -5    7.26    0.36
   0  -1  -5    7.06    0.43
   0  -1   5    7.85    0.39
   0   1  -6   71.84    2.69
   0   1   6   75.50    2.64
   0   1  -6   78.09    2.66
   0   1   6   73.14    2.68
   0   1   6   67.58    2.64
   0   1  -6   71.97    2.66
   0  -1   6   68.29    2.67
   0  -1  -6   74.69    2.64
   0  -1  -6   75.54    2.64
   0  -1   6   75.41    2.67
   0  -1   6   74.87    2.66
   0  -1  -6   72.39    2.69
   0   1   7    5.19    0.37
   0   1   7    5.07    0.36
   0   1  -7    4.96    0.42
   0   1  -7    5.02    0.37
   0  -1  -7    4.96    0.42
   0  -1   7    5.19    0.40
   0  -1  -7    5.02    0.36
   0  -1   7    5.34    0.43
   0  -1  -7    5.00    0.39
   0   1   8    7.22    0.47
   0   1  -8    9.02    0.59
   0   1   8    7.30    0.55
   0   1  -8    7.41    0.63
   0  -1   8    7.35    0.50
   0  -1  -8    7.56    0.56
   0  -1  -8    7.33    0.44
   0  -1  -8    6.59    0.44
   0  -1   8    6.47    0.50
   0   1  -9    0.12    0.49
   0   1   9    0.09    0.30
   0   1   9   -0.05    0.38
   0   1  -9   -0.05    0.42
   0  -1  -9   -0.11    0.47
   0  -1   9    0.23    0.34
   0  -1   9   -0.20    0.42
   0  -1  -9   -0.09    0.35
   0   1  10    0.86    0.16
   0   1 -10    0.52    0.59
   0   1  10    0.79    0.46
   0   1 -10    0.83    0.50
   0  -1 -10    0.30    0.58
   0  -1  10    0.18    0.31
   0  -1  10    0.66    0.49
   0  -1 -10    0.35    0.43
   0   1 -11    0.69    0.56
   0   1 -11   -0.40    0.70
   0   1  11    0.02    0.55
   0  -1 -11   -0.85    0.68
   0  -1  11   -0.15    0.58
   0  -1 -11    0.16    0.50
   0   1  12    0.68    0.65
   0   1 -12   -0.90    0.81
   0   1 -12    0.08    0.62
   0  -1 -12   -0.20    0.82
   0  -1  12    0.47    0.73
   0   1  13   -0.03    0.80
   0   1 -13    0.38    0.95
   0  -1 -13    0.73    0.99
   0  -1  13   -0.24    0.84
   0   1 -14    0.68    1.14
   0   1  14    0.08    0.68
   0  -1 -14    2.29    1.17
   0  -1  14    0.88    0.97
   0   2   0  245.78    8.88
   0   2   0  257.89    8.89
   0   2   0  251.70    8.90
   0  -2   0  257.32    8.90
   0  -2   0  245.76    8.88
   0  -2   0  246.72    8.88
   0   2   1  273.17    9.58
   0   2   1  268.20    9.57
   0   2  -1  269.32    9.58
   0   2  -1  273.94    9.58
   0   2  -1  275.04    9.59
   0   2   1  251.57    9.57
   0   2  -1  280.80    9.58
   0  -2   1  274.45    9.59
   0  -2   1  268.89    9.58
   0  -2  -1  267.29    9.57
   0  -2  -1  260.99    9.57
   0  -2   1  278.17    9.58
   0  -2  -1  272.57    9.58
   0   2   2   28.81    1.07
   0   2   2   29.70    1.07
   0   2  -2   29.60    1.08
   0   2   2   26.20    1.05
   0   2  -2   29.54    1.07
   0   2   2   30.02    1.07
   0   2  -2   29.24    1.07
   0  -2   2   29.81    1.07
   0  -2  -2   28.39    1.07
   0  -2  -2   29.77    1.05
   0  -2   2   28.93    1.08
   0  -2  -2   29.29    1.07
   0   2  -3    3.25    0.25
   0   2  -3    3.48    0.24
   0   2   3    3.13    0.21
   0   2   3    3.03    0.22
   0   2  -3    2.94    0.25
   0   2   3    3.32    0.25
   0  -2  -3    2.94    0.18
   0  -2   3    3.19    0.21
   0  -2   3    3.29    0.26
   0  -2  -3    3.01    0.23
   0  -2  -3    3.30    0.19
   0  -2   3    3.38    0.26
   0   2  -4   13.61    0.59
   0   2  -4   14.48    0.63
   0   2   4   14.36    0.57
   0   2   4   14.64    0.61
   0   2   4   14.11    0.56
   0   2   4   14.18    0.57
   0   2  -4   14.85    0.61
   0  -2  -4   14.66    0.56
   0  -2   4   15.13    0.61
   0  -2  -4   14.60    0.56
   0  -2   4   14.51    0.60
   0  -2  -4   14.22    0.58
   0  -2   4   14.04    0.59
   0  -2  -4   14.47    0.57
   0   2   5    5.58    0.33
   0   2  -5    5.60    0.47
   0   2   5    6.54    0.33
   0   2  -5    5.56    0.37
   0   2   5    6.71    0.42
   0   2   5    6.39    0.32
   0   2  -5    5.87    0.34
   0  -2   5    5.51    0.40
   0  -2  -5    5.89    0.33
   0  -2  -5    6.16    0.31
   0  -2  -5    5.15    0.43
   0  -2   5    5.63    0.41
   0  -2  -5    5.95    0.32
   0  -2   5    5.38    0.43
   0   2   6    2.60    0.22
   0   2  -6    1.22    0.20
   0   2   6    1.74    0.21
   0   2   6    2.03    0.19
   0   2   6    1.44    0.26
   0   2  -6    1.99    0.31
   0   2  -6    1.98    0.34
   0  -2  -6    2.12    0.21
   0  -2   6    2.02    0.30
   0  -2   6    2.34    0.27
   0  -2  -6    1.64    0.20
   0  -2  -6    2.25    0.22
   0  -2  -6    2.22    0.35
   0   2   7    0.81    0.23
   0   2   7    0.93    0.23
   0   2   7    1.26    0.27
   0   2  -7    1.16    0.38
   0   2  -7    1.12    0.34
   0  -2  -7    1.30    0.39
   0  -2  -7    1.23    0.22
   0  -2  -7    1.73    0.24
   0  -2   7    1.33    0.30
   0  -2   7    1.28    0.34
   0   2   8    0.12    0.25
   0   2   8   -0.09    0.24
   0   2   8    0.35    0.31
   0   2  -8   -0.06    0.43
   0   2  -8    0.00    0.39
   0  -2   8   -0.67    0.30
   0  -2  -8   -0.11    0.22
   0  -2  -8   -0.03    0.43
   0  -2   8    0.22    0.40
   0  -2  -8   -0.11    0.25
   0   2  -9   16.95    0.98
   0   2  -9   17.37    1.01
   0   2   9   17.31    0.81
   0   2   9   16.97    0.89
   0   2   9   18.77    0.87
   0  -2  -9   17.16    0.86
   0  -2  -9   17.49    1.01
   0  -2   9   18.25    1.00
   0   2 -10    1.94    0.55
   0   2 -10    1.14    0.54
   0   2  10   -0.75    0.38
   0   2  10    1.18    0.47
   0  -2 -10    0.84    0.60
   0  -2 -10    0.86    0.44
   0  -2  10    0.92    0.51
   0   2 -11    2.99    0.76
   0   2  11    2.34    0.38
   0   2  11    2.45    0.56
   0   2 -11    1.72    0.64
   0  -2  11    2.46    0.59
   0  -2 -11    2.49    0.69
   0  -2 -11    2.41    0.49
   0  -2 -11    3.12    0.53
   0   2 -12    1.13    0.71
   0   2  12    1.24    0.66
   0   2 -12    2.16    0.82
   0  -2 -12    0.71    0.81
   0  -2  12    0.80    0.70
   0  -2 -12    0.60    0.62
   0   2 -13   -0.85    1.03
   0   2  13    0.35    0.77
   0  -2 -13    2.51    1.03
   0  -2  13    0.53    0.87
   0  -2 -13    1.28    0.67
   0   2 -14    0.51    1.15
   0  -2  14    0.28    1.04
   0  -2 -14    0.54    1.20
   0   3   0   -0.10    0.13
   0   3   0   -0.11    0.12
   0   3   0   -0.06    0.11
   0  -3   0   -0.32    0.12
   0  -3   0   -0.06    0.11
   0  -3   0   -0.09    0.13
   0   3  -1    7.03    0.32
   0   3  -1    7.26    0.37
   0   3   1    7.03    0.35
   0   3  -1    6.77    0.32
   0   3  -1    7.31    0.34
   0   3   1    6.27    0.33
   0   3   1    6.50    0.30
   0  -3  -1    7.00    0.35
   0  -3  -1    6.69    0.30
   0  -3   1    6.76    0.32
   0  -3   1    6.48    0.32
   0  -3  -1    6.90    0.32
   0  -3   1    6.19    0.36
   0   3   2   30.08    1.11
   0   3  -2   29.51    1.10
   0   3  -2   30.58    1.13
   0   3   2   29.13    1.08
   0   3  -2   29.08    1.11
   0   3   2   28.89    1.10
   0  -3  -2   29.98    1.08
   0  -3   2   29.42    1.12
   0  -3  -2   29.51    1.10
   0  -3   2   30.35    1.11
   0  -3   2   29.77    1.10
   0  -3  -2   30.04    1.11
   0   3   3   62.81    2.17
   0   3   3   63.30    2.19
   0   3  -3   60.23    2.19
   0   3   3   62.81    2.19
   0   3  -3   59.99    2.19
   0   3  -3   51.38    2.19
   0   3   3   62.22    2.19
   0  -3  -3   61.82    2.17
   0  -3  -3   61.01    2.19
   0  -3   3   59.15    2.19
   0  -3   3   58.91    2.21
   0  -3   3   59.68    2.20
   0  -3  -3   61.78    2.19
   0   3  -4    0.31    0.24
   0   3   4    0.50    0.17
   0   3   4    0.84    0.21
   0   3   4    0.55    0.17
   0   3  -4    0.35    0.25
   0   3  -4    0.48    0.21
   0  -3   4    0.62    0.23
   0  -3  -4    0.51    0.13
   0  -3  -4    0.05    0.22
   0  -3   4    0.55    0.24
   0  -3  -4    0.71    0.14
   0  -3   4    0.35    0.23
   0   3   5    4.11    0.34
   0   3  -5    4.16    0.30
   0   3  -5    4.06    0.38
   0   3   5    4.04    0.33
   0   3   5    4.72    0.35
   0   3  -5    3.67    0.35
   0  -3   5    3.94    0.34
   0  -3  -5    4.50    0.29
   0  -3   5    4.21    0.34
   0  -3   5    3.42    0.32
   0  -3  -5    4.95    0.29
   0  -3  -5    4.50    0.37
   0   3   6    2.24    0.24
   0   3   6    1.69    0.24
   0   3  -6    1.92    0.36
   0   3  -6    2.29    0.39
   0  -3  -6    2.26    0.21
   0  -3  -6    1.95    0.35
   0  -3   6    1.73    0.32
   0  -3   6    1.79    0.33
   0  -3  -6    2.41    0.21
   0   3   7    1.42    0.25
   0   3   7    1.01    0.26
   0   3  -7    1.06    0.39
   0   3  -7    0.62    0.41
   0  -3   7    1.04    0.37
   0  -3  -7    1.02    0.28
   0  -3  -7    1.67    0.40
   0  -3  -7    1.23    0.24
   0   3   8    0.34    0.34
   0   3  -8    0.50    0.47
   0   3  -8    0.20    0.44
   0   3   8    0.54    0.35
   0   3   8    0.00    0.28
   0  -3  -8    0.57    0.45
   0  -3  -8    0.86    0.28
   0  -3  -8    0.57    0.31
   0  -3   8    0.30    0.42
   0   3  -9    6.20    0.60
   0   3   9    6.58    0.48
   0   3   9    5.82    0.48
   0   3  -9    5.76    0.59
   0   3   9    5.31    0.41
   0  -3  -9    5.53    0.48
   0  -3  -9    6.77    0.65
   0  -3   9    5.72    0.59
   0   3 -10    1.45    0.67
   0   3  10    0.20    0.47
   0   3  10    0.83    0.38
   0   3 -10    1.12    0.61
   0  -3  10    0.36    0.55
   0  -3 -10   -0.14    0.43
   0  -3 -10    0.48    0.64
   0   3 -11    0.01    0.70
   0   3  11   -0.41    0.54
   0   3 -11    1.11    0.74
   0  -3 -11    0.70    0.72
   0  -3 -11    0.43    0.53
   0  -3  11    0.42    0.63
   0   3  12    0.53    0.66
   0   3 -12    2.40    0.90
   0   3 -12    1.28    0.82
   0  -3 -12    0.89    0.55
   0  -3  12   -0.36    0.77
   0  -3 -12    2.11    0.90
   0   3 -13    0.65    1.08
   0  -3 -13    1.83    1.03
   0  -3  13    0.20    0.87
   0   3 -14    0.49    1.06
   0  -3  14    0.25    1.14
   0  -3 -14    2.79    1.22
   0   4   0   99.22    3.71
   0   4   0  103.90    3.68
   0   4   0  101.53    3.67
   0   4   0  102.77    3.68
   0  -4   0  100.06    3.70
   0  -4   0  105.68    3.68
   0  -4   0  106.02    3.68
   0   4  -1    0.17    0.15
   0   4  -1    0.14    0.22
   0   4   1    0.03    0.17
   0   4   1    0.05    0.22
   0   4  -1   -0.11    0.16
   0   4  -1   -0.14    0.18
   0   4   1   -0.09    0.13
   0  -4  -1   -0.15    0.20
   0  -4  -1    0.02    0.15
   0  -4  -1    0.07    0.14
   0  -4   1    0.04    0.19
   0  -4   1   -0.08    0.16
   0   4  -2   14.80    0.70
   0   4   2   13.31    0.65
   0   4   2   14.45    0.62
   0   4   2   14.40    0.58
   0   4  -2   12.84    0.62
   0   4  -2   14.54    0.61
   0   4  -2   14.76    0.62
   0  -4   2   14.01    0.62
   0  -4  -2   15.09    0.59
   0  -4   2   14.29    0.64
   0  -4  -2   14.97    0.58
   0  -4  -2   15.18    0.64
   0  -4   2   14.60    0.66
   0   4   3    1.51    0.24
   0   4   3    1.87    0.18
   0   4   3    1.99    0.24
   0   4  -3    2.31    0.28
   0   4  -3    1.55    0.24
   0   4  -3    2.07    0.29
   0  -4   3    1.93    0.24
   0  -4   3    1.54    0.25
   0  -4  -3    1.42    0.24
   0  -4   3    1.05    0.26
   0  -4  -3    1.62    0.24
   0  -4  -3    1.92    0.17
   0   4  -4   12.15    0.64
   0   4   4   12.32    0.52
   0   4  -4   11.98    0.64
   0   4   4   12.11    0.56
   0   4   4   11.43    0.60
   0   4   4   11.86    0.58
   0  -4  -4   12.24    0.58
   0  -4  -4   13.00    0.52
   0  -4   4   11.31    0.60
   0  -4  -4   12.12    0.63
   0  -4  -4   13.06    0.52
   0  -4   4   11.79    0.61
   0  -4   4   12.19    0.63
   0   4   5    0.71    0.26
   0   4  -5    0.77    0.36
   0   4  -5    0.81    0.32
   0   4   5    0.82    0.29
   0   4   5    0.96    0.25
   0  -4  -5    1.16    0.33
   0  -4  -5    0.81    0.18
   0  -4   5    0.56    0.31
   0  -4  -5    0.35    0.18
   0   4  -6    0.94    0.40
   0   4  -6    1.09    0.38
   0   4   6    0.48    0.27
   0   4   6    1.11    0.32
   0  -4   6    1.17    0.36
   0  -4  -6    1.34    0.37
   0  -4  -6    1.00    0.22
   0  -4  -6    1.44    0.21
   0   4  -7    1.69    0.46
   0   4   7    1.13    0.30
   0   4   7    1.59    0.35
   0   4  -7    1.30    0.46
   0  -4   7    0.99    0.41
   0  -4  -7    1.03    0.25
   0  -4  -7    1.57    0.30
   0  -4  -7    1.89    0.45
   0   4   8    1.49    0.35
   0   4  -8    1.39    0.53
   0   4   8    1.23    0.38
   0   4  -8    1.19    0.50
   0  -4  -8    1.22    0.50
   0  -4   8    0.83    0.47
   0  -4  -8    0.55    0.33
   0  -4  -8    1.58    0.29
   0   4  -9    3.07    0.63
   0   4  -9    3.60    0.62
   0   4   9    2.68    0.44
   0   4   9    2.40    0.21
   0  -4  -9    3.71    0.61
   0  -4   9    2.13    0.55
   0  -4  -9    1.98    0.19
   0  -4  -9    2.65    0.42
   0   4  10    4.08    0.40
   0   4 -10    3.90    0.72
   0   4 -10    3.52    0.69
   0  -4 -10    3.60    0.49
   0  -4  10    3.04    0.66
   0  -4 -10    4.43    0.69
   0   4 -11   -0.13    0.75
   0   4 -11   -0.22    0.80
   0  -4 -11    0.03    0.78
   0  -4  11    0.09    0.70
   0  -4 -11    0.38    0.50
   0   4 -12   -0.16    0.95
   0   4 -12    0.90    0.88
   0  -4 -12    0.67    0.88
   0  -4  12    2.01    0.82
   0   4 -13    2.62    1.17
   0  -4 -13    0.81    1.08
   0  -4  13    0.10    1.01
   0   5   0    0.11    0.21
   0   5   0    0.08    0.20
   0   5   0    0.12    0.30
   0   5   0   -0.16    0.23
   0  -5   0   -0.16    0.26
   0  -5   0   -0.09    0.26
   0  -5   0   -0.18    0.24
   0   5  -1    3.15    0.27
   0   5   1    3.03    0.25
   0   5   1    3.53    0.37
   0   5  -1    2.42    0.33
   0   5   1    3.54    0.28
   0   5  -1    2.50    0.28
   0   5  -1    3.19    0.31
   0  -5   1    2.54    0.30
   0  -5   1    3.05    0.30
   0  -5  -1    3.05    0.32
   0  -5  -1    3.35    0.28
   0  -5  -1    3.37    0.33
   0   5   2    0.59    0.19
   0   5   2    0.82    0.24
   0   5  -2    0.68    0.27
   0   5  -2    0.07    0.34
   0   5   2    0.40    0.31
   0   5  -2    0.23    0.28
   0   5  -2    0.07    0.23
   0  -5  -2    0.18    0.25
   0  -5   2    0.13    0.25
   0  -5  -2    0.31    0.18
   0  -5  -2    0.53    0.28
   0  -5   2   -0.12    0.13
   0   5  -3   30.31    1.23
   0   5   3   32.50    1.28
   0   5  -3   31.77    1.26
   0   5   3   31.65    1.24
   0   5  -3   32.19    1.32
   0   5   3   32.25    1.20
   0  -5  -3   30.76    1.25
   0  -5   3   30.38    1.26
   0  -5  -3   32.06    1.26
   0  -5  -3   33.11    1.19
   0  -5   3   32.52    1.26
   0   5   4    9.71    0.50
   0   5  -4   10.34    0.62
   0   5   4   10.32    0.66
   0   5   4    9.52    0.58
   0   5  -4   10.26    0.66
   0   5   4    9.86    0.56
   0  -5  -4    9.53    0.60
   0  -5   4   10.97    0.63
   0  -5  -4   11.10    0.49
   0  -5  -4    9.73    0.61
   0   5   5   11.61    0.64
   0   5  -5   11.75    0.71
   0   5   5   11.53    0.56
   0   5  -5   11.39    0.78
   0   5   5   11.37    0.70
   0  -5  -5   11.50    0.72
   0  -5  -5   10.49    0.67
   0  -5  -5   11.38    0.54
   0  -5  -5   11.58    0.56
   0  -5   5   10.65    0.69
   0   5   6    3.06    0.38
   0   5   6    4.08    0.43
   0   5  -6    5.13    0.50
   0   5  -6    3.68    0.52
   0  -5  -6    4.31    0.31
   0  -5  -6    4.63    0.35
   0  -5   6    3.98    0.43
   0  -5  -6    4.57    0.47
   0   5   7    1.33    0.26
   0   5  -7    0.61    0.51
   0   5   7    1.57    0.42
   0   5  -7    1.52    0.50
   0  -5   7    0.75    0.44
   0  -5  -7    0.87    0.32
   0  -5  -7    0.74    0.47
   0  -5  -7    0.67    0.28
   0   5   8    6.53    0.44
   0   5  -8    6.73    0.69
   0   5   8    6.79    0.56
   0   5  -8    8.63    0.68
   0  -5   8    8.63    0.65
   0  -5  -8    7.10    0.67
   0  -5  -8    6.74    0.47
   0   5  -9    1.24    0.65
   0   5  -9    0.10    0.64
   0   5   9    0.58    0.49
   0  -5   9    0.49    0.57
   0  -5  -9    0.48    0.41
   0  -5  -9    0.19    0.60
   0   5  10    0.27    0.41
   0   5 -10    0.88    0.76
   0   5 -10   -0.45    0.78
   0  -5 -10   -0.11    0.72
   0  -5  10   -0.19    0.67
   0  -5 -10    0.63    0.40
   0   5 -11    0.35    0.91
   0   5 -11    0.21    0.88
   0  -5  11    0.13    0.79
   0  -5 -11   -0.12    0.85
   0   5 -12   -0.48    0.99
   0   5 -12   -0.85    1.06
   0  -5 -12    1.11    0.99
   0  -5  12   -0.99    0.91
   0   5 -13    0.72    1.19
   0  -5 -13    1.64    1.23
   0  -5  13    0.78    1.05
   0   6   0   13.84    0.69
   0   6   0   16.19    0.71
   0   6   0   14.84    0.75
   0   6   0   15.47    0.84
   0  -6   0   15.93    0.78
   0  -6   0   16.05    0.72
   0   6  -1    0.84    0.32
   0   6  -1    1.08    0.24
   0   6  -1    0.91    0.36
   0   6   1    0.73    0.34
   0   6   1    1.22    0.29
   0   6   1    1.08    0.29
   0  -6  -1    0.59    0.35
   0  -6   1    0.63    0.30
   0  -6  -1    0.94    0.29
   0   6   2    5.28    0.42
   0   6   2    5.00    0.34
   0   6  -2    5.15    0.42
   0   6  -2    6.40    0.53
   0   6   2    4.69    0.46
   0  -6   2    5.08    0.41
   0  -6  -2    5.51    0.37
   0  -6  -2    5.57    0.44
   0   6  -3    5.29    0.52
   0   6  -3    5.50    0.45
   0   6   3    3.82    0.32
   0   6   3    5.80    0.49
   0   6   3    6.06    0.44
   0  -6   3    6.05    0.45
   0  -6  -3    5.86    0.46
   0  -6  -3    5.28    0.37
   0   6   4    7.79    0.49
   0   6  -4    7.35    0.61
   0   6   4    8.13    0.71
   0   6  -4    8.04    0.56
   0  -6  -4    7.20    0.54
   0  -6  -4    7.94    0.54
   0  -6   4    8.35    0.54
   0   6  -5    3.58    0.49
   0   6  -5    3.26    0.56
   0   6   5    3.02    0.48
   0   6   5    3.99    0.32
   0  -6   5    4.23    0.47
   0  -6  -5    3.67    0.36
   0  -6  -5    4.13    0.50
   0  -6  -5    3.60    0.32
   0   6   6    8.08    0.62
   0   6  -6    8.59    0.71
   0   6  -6    9.33    0.65
   0  -6   6    9.27    0.63
   0  -6  -6    8.29    0.63
   0  -6  -6    7.26    0.54
   0  -6  -6    8.14    0.58
   0   6  -7    2.40    0.57
   0   6   7    2.98    0.53
   0   6  -7    1.37    0.61
   0  -6  -7    1.40    0.38
   0  -6  -7    2.89    0.58
   0  -6   7    2.42    0.50
   0   6  -8    0.41    0.63
   0   6  -8    0.19    0.69
   0   6   8    0.06    0.55
   0  -6  -8    0.09    0.62
   0  -6  -8   -0.09    0.39
   0  -6   8    0.39    0.56
   0   6   9   -0.05    0.59
   0   6  -9    1.11    0.73
   0   6  -9    0.83    0.73
   0  -6  -9    1.21    0.32
   0  -6   9    1.13    0.65
   0  -6  -9    0.88    0.71
   0   6 -10    1.22    0.82
   0   6  10   -0.54    0.47
   0   6 -10    0.51    0.86
   0  -6  10    0.88    0.75
   0  -6 -10    0.47    0.82
   0   6 -11    0.00    1.00
   0   6 -11    0.35    0.99
   0  -6 -11    1.31    0.95
   0  -6  11    1.07    0.90
   0   6 -12    1.45    1.09
   0   6 -12    1.46    1.16
   0  -6  12    1.67    1.05
   0  -6 -12    4.46    1.18
   0   7   0    0.10    0.46
   0   7   0   -0.31    0.37
   0  -7   0    0.14    0.36
   0  -7   0    0.03    0.41
   0   7   1   -0.14    0.36
   0   7  -1    1.07    0.50
   0   7  -1   -0.26    0.37
   0   7   1    0.31    0.44
   0  -7  -1   -0.36    0.35
   0  -7  -1    0.13    0.40
   0  -7   1   -0.15    0.36
   0   7  -2    8.73    0.70
   0   7  -2    9.30    0.68
   0   7   2    8.06    0.64
   0  -7  -2    8.68    0.71
   0  -7  -2    9.14    0.63
   0  -7   2   10.01    0.71
   0   7   3    1.99    0.51
   0   7  -3    2.19    0.43
   0   7   3    1.83    0.24
   0   7  -3    2.47    0.55
   0  -7  -3    2.05    0.47
   0  -7  -3    1.83    0.38
   0  -7   3    2.56    0.43
   0   7   4   29.52    1.24
   0   7  -4   33.07    1.42
   0   7  -4   32.96    1.52
   0   7   4   31.71    1.45
   0  -7   4   33.35    1.38
   0  -7  -4   31.91    1.30
   0  -7  -4   32.61    1.40
   0   7   5   -0.04    0.25
   0   7   5    0.42    0.49
   0   7  -5    0.63    0.50
   0   7  -5   -0.26    0.59
   0  -7   5    0.17    0.48
   0  -7  -5    0.50    0.38
   0  -7  -5    0.30    0.48
   0  -7  -5   -0.15    0.15
   0   7   6    3.88    0.61
   0   7  -6    4.58    0.61
   0   7  -6    4.97    0.71
   0   7   6    3.60    0.27
   0  -7   6    4.50    0.60
   0  -7  -6    4.28    0.63
   0  -7  -6    3.90    0.44
   0   7  -7   -0.14    0.69
   0   7   7    0.23    0.61
   0   7  -7   -0.25    0.65
   0  -7  -7    0.26    0.65
   0  -7   7    0.14    0.58
   0  -7  -7    0.46    0.42
   0   7   8    3.06    0.68
   0   7  -8    4.05    0.75
   0   7  -8    2.76    0.81
   0  -7   8    2.99    0.70
   0  -7  -8    2.67    0.73
   0  -7  -8    2.03    0.35
   0   7   9   -0.45    0.66
   0   7  -9    0.31    0.78
   0   7  -9   -0.20    0.84
   0  -7  -9   -1.18    0.82
   0  -7   9   -0.25    0.72
   0   7 -10    0.74    1.03
   0   7 -10   -0.38    0.94
   0  -7 -10    0.74    0.89
   0  -7  10   -0.67    0.87
   0   7 -11   -0.16    1.17
   0   7 -11    0.09    1.10
   0  -7  11   -0.35    0.98
   0  -7 -11    1.31    1.09
   0   8   0   47.15    1.86
   0   8   0   47.99    1.96
   0  -8   0   45.04    1.88
   0  -8   0   45.67    1.82
   0   8  -1    0.05    0.56
   0   8  -1   -0.07    0.46
   0   8   1   -0.10    0.46
   0   8   1    0.40    0.57
   0  -8  -1    0.45    0.48
   0  -8  -1    0.04    0.43
   0  -8   1   -0.53    0.44
   0   8  -2    1.76    0.47
   0   8   2    1.25    0.48
   0   8  -2    1.98    0.62
   0   8   2    1.17    0.59
   0  -8  -2    1.11    0.53
   0  -8   2    1.34    0.46
   0  -8  -2    1.47    0.45
   0   8  -3    0.86    0.62
   0   8  -3    0.72    0.52
   0   8   3    1.15    0.57
   0  -8  -3    0.78    0.54
   0  -8  -3    1.29    0.44
   0  -8   3    1.36    0.48
   0   8  -4    2.19    0.70
   0   8  -4    1.90    0.57
   0   8   4    1.93    0.62
   0  -8  -4    2.06    0.59
   0  -8  -4    1.42    0.46
   0  -8   4    1.85    0.53
   0   8   5   -0.55    0.65
   0   8  -5    0.95    0.71
   0   8  -5    0.01    0.59
   0  -8  -5   -0.04    0.45
   0  -8  -5    0.05    0.61
   0  -8   5    1.17    0.59
   0   8   6    0.76    0.70
   0   8  -6    1.18    0.75
   0   8  -6    1.53    0.68
   0  -8  -6    1.13    0.47
   0  -8  -6    1.58    0.70
   0  -8   6    0.79    0.63
   0   8  -7    0.19    0.81
   0   8   7   -0.36    0.72
   0   8  -7   -0.62    0.75
   0  -8  -7   -0.27    0.75
   0  -8   7    0.59    0.68
   0  -8  -7   -0.15    0.36
   0   8  -8    3.36    0.94
   0   8   8    3.12    0.80
   0   8  -8    2.12    0.84
   0  -8   8    2.47    0.80
   0  -8  -8    3.17    0.85
   0   8  -9   -0.65    1.01
   0   8  -9   -0.21    0.97
   0   8   9   -0.98    0.51
   0  -8   9   -0.35    0.86
   0  -8  -9    1.91    0.95
   0   8 -10    0.82    1.21
   0   8 -10    2.02    1.12
   0  -8  10    2.10    1.03
   0  -8 -10    1.03    1.06
   0   9   0   -0.09    0.55
   0   9   0   -0.19    0.67
   0  -9   0    0.15    0.53
   0   9   1    7.48    0.70
   0   9  -1    7.78    0.67
   0   9   1    7.52    0.83
   0   9  -1    7.49    0.83
   0  -9  -1    9.77    0.75
   0  -9   1    8.13    0.66
   0  -9  -1    9.10    0.67
   0   9   2    1.60    0.70
   0   9  -2    2.82    0.72
   0   9  -2    3.37    0.61
   0   9   2    2.07    0.59
   0  -9  -2    2.85    0.56
   0  -9   2    2.85    0.59
   0  -9  -2    1.72    0.63
   0   9  -3    3.07    0.66
   0   9   3    3.25    0.74
   0   9  -3    2.45    0.75
   0  -9  -3    3.72    0.58
   0  -9   3    2.89    0.62
   0  -9  -3    2.40    0.68
   0   9   4    1.17    0.71
   0   9  -4    1.42    0.78
   0   9  -4    2.00    0.67
   0  -9   4    2.36    0.66
   0  -9  -4    1.61    0.69
   0  -9  -4    1.53    0.55
   0   9  -5    0.40    0.72
   0   9  -5    0.18    0.83
   0   9   5    1.54    0.75
   0  -9  -5    0.57    0.54
   0  -9   5   -0.30    0.67
   0  -9  -5    0.33    0.73
   0   9  -6   -0.08    0.76
   0   9   6    0.16    0.80
   0   9  -6    0.56    0.93
   0  -9  -6    0.58    0.81
   0  -9  -6    1.11    0.34
   0  -9   6    0.51    0.75
   0   9  -7    0.53    0.85
   0   9   7   -0.26    0.90
   0   9  -7    0.74    1.00
   0  -9  -7    0.81    0.88
   0  -9   7    1.05    0.83
   0   9   8   -0.25    0.94
   0   9  -8    1.61    1.07
   0   9  -8    0.86    0.99
   0  -9  -8   -1.97    0.97
   0  -9   8   -1.11    0.97
   0   9  -9    0.00    1.15
   0   9  -9   -1.00    1.25
   0  -9   9   -1.67    1.05
   0  -9  -9    0.65    1.09
   0  10   0    0.59    0.65
   0  10   0    0.43    0.84
   0 -10   0    0.24    0.64
   0  10  -1    1.59    0.89
   0  10   1    1.64    0.86
   0  10   1    2.09    0.71
   0  10  -1    2.18    0.70
   0 -10  -1    2.36    0.67
   0 -10   1    1.47    0.66
   0  10   2   -0.36    0.83
   0  10   2   -0.47    0.71
   0  10  -2    0.43    0.86
   0  10  -2    0.88    0.73
   0 -10  -2   -1.78    0.75
   0 -10   2    0.22    0.68
   0 -10  -2   -0.51    0.64
   0  10   3   -1.10    0.84
   0  10  -3    0.69    0.88
   0  10  -3    0.89    0.77
   0  10   3    0.52    0.75
   0 -10  -3    0.88    0.66
   0 -10   3    0.28    0.70
   0 -10  -3   -0.01    0.77
   0  10  -4    0.46    0.78
   0  10  -4   -0.57    0.95
   0  10   4   -0.35    0.90
   0 -10  -4    1.46    0.65
   0 -10  -4    0.19    0.86
   0 -10   4   -0.41    0.74
   0  10  -5   -0.12    1.04
   0  10  -5    1.04    0.92
   0  10   5    1.74    0.97
   0 -10  -5    1.10    0.86
   0 -10   5   -0.93    0.85
   0  10  -6   -0.25    0.99
   0  10   6   -0.50    1.00
   0  10  -6   -0.85    1.00
   0 -10  -6    0.01    0.94
   0 -10   6   -1.06    0.91
   0  10   7    1.72    1.06
   0  10  -7    2.94    1.08
   0  10  -7    1.52    1.25
   0 -10   7    1.65    1.01
   0 -10  -7    0.39    1.02
   0  10  -8    1.85    1.28
   0  10  -8    0.33    1.16
   0 -10   8    0.84    1.05
   0 -10  -8    1.34    1.11
   0  11   0    0.56    0.88
   0  11   0    0.14    1.04
   0 -11   0   -0.63    0.82
   0  11   1    0.28    1.09
   0  11   1    0.73    0.88
   0  11  -1   -0.50    0.90
   0  11  -1   -0.10    1.02
   0 -11   1    1.64    0.85
   0 -11  -1    1.03    0.80
   0  11   2   -0.11    0.89
   0  11   2   -0.65    1.03
   0  11  -2   -0.77    1.10
   0  11  -2    1.12    0.91
   0 -11  -2    0.52    0.80
   0 -11   2    0.11    0.88
   0 -11  -2   -0.08    0.96
   0  11   3    2.56    0.89
   0  11   3    0.88    1.13
   0  11  -3    2.66    1.14
   0  11  -3    1.51    0.99
   0 -11  -3   -1.42    0.98
   0 -11  -3    1.66    0.67
   0 -11   3    2.96    0.90
   0  11   4    1.46    0.87
   0  11  -4   -0.09    1.15
   0  11  -4    0.92    1.06
   0  11   4   -1.04    1.11
   0 -11   4    0.30    0.94
   0 -11  -4    2.21    1.02
   0  11  -5   -0.75    1.13
   0  11  -5    1.03    1.15
   0  11   5    0.40    1.21
   0 -11  -5   -1.24    0.99
   0 -11   5   -0.54    1.04
   0  12   0   -0.08    1.20
   0  12   0    1.68    0.73
   0 -12   0    0.75    0.97
   0  12   1   -0.07    1.27
   0  12  -1    0.12    1.23
   0 -12  -1    0.36    0.87
   0 -12   1    3.16    1.02
  -1   0  14    0.95    0.87
   1   0 -14    1.88    1.15
  -1   0  13    0.51    0.76
   1   0 -13   -1.58    0.89
  -1   0  12    0.83    0.65
   1   0 -12    2.23    0.81
   1   0 -12    1.34    0.65
   1   0 -11    0.86    0.63
   1   0 -11   -0.17    0.56
  -1   0  11    0.40    0.54
   1   0 -10    0.83    0.51
  -1   0  10    0.47    0.45
   1   0 -10    1.00    0.49
  -1   0   9    0.74    0.34
   1   0  -9    0.03    0.46
   1   0  -9    0.27    0.42
  -1   0   9   -0.22    0.37
  -1   0   8    0.83    0.28
   1   0  -8    0.78    0.37
   1   0  -8    0.68    0.34
  -1   0   8    0.51    0.32
   1   0  -8    1.36    0.25
   1   0  -7   -0.04    0.34
  -1   0   7    0.30    0.24
  -1   0   7    0.04    0.25
   1   0  -7    0.10    0.20
   1   0  -7    0.43    0.29
   1   0  -6    0.30    0.18
   1   0  -6    0.06    0.29
   1   0  -6    0.24    0.17
  -1   0   6    0.32    0.25
  -1   0   6    0.35    0.20
  -1   0   6    0.10    0.14
  -1   0   5   -0.20    0.15
   1   0  -5   -0.09    0.15
  -1   0   5    0.31    0.22
   1   0  -5    0.02    0.23
  -1   0   5    0.11    0.13
   1   0  -5    0.12    0.13
   1   0  -4  117.20    4.20
   1   0  -4  117.00    4.21
  -1   0   4  120.82    4.22
  -1   0   4  117.44    4.22
   1   0  -4  119.68    4.22
  -1   0   4  116.62    4.20
  -1   0   3    0.28    0.13
  -1   0   3   -0.08    0.07
   1   0  -3   -0.15    0.10
   1   0  -3    0.08    0.08
   1   0  -3    0.09    0.13
  -1   0   3   -0.16    0.09
  -1   0   2  403.47   14.16
   1   0  -2  394.60   14.16
  -1   0   2  411.53   14.16
   1   0  -2  400.90   14.16
  -1   0   2  396.54   14.16
   1   0  -2  394.16   14.15
   1   0   1    0.04    0.03
   1   0   1    0.33    0.06
   1   0   2    4.42    0.21
  -1   0  -2    4.03    0.21
   1   0   2    4.60    0.22
   1   0   2    4.44    0.18
  -1   0  -2    4.16    0.18
  -1   0  -2    4.47    0.22
  -1   0  -3    0.13    0.11
   1   0   3    0.08    0.07
   1   0   3   -0.04    0.10
   1   0   3   -0.02    0.13
  -1   0  -3   -0.08    0.07
  -1   0  -3    0.03    0.13
   1   0   4    7.58    0.41
  -1   0  -4    8.28    0.38
   1   0   4    9.11    0.38
   1   0   4    7.41    0.34
  -1   0  -4    8.35    0.38
  -1   0  -4    7.97    0.34
  -1   0  -5   -0.07    0.12
   1   0   5    0.02    0.18
   1   0   5    0.10    0.13
  -1   0  -5    0.06    0.23
  -1   0  -5    0.08    0.17
   1   0   5   -0.16    0.22
  -1   0  -6   46.17    1.73
   1   0   6   45.60    1.70
  -1   0  -6   44.75    1.68
   1   0   6   41.22    1.69
  -1   0  -6   47.50    1.66
   1   0   6   47.36    1.66
   1   0   7    0.16    0.19
  -1   0  -7    0.20    0.20
  -1   0  -7   -0.17    0.11
  -1   0  -7    0.02    0.35
   1   0   7    0.21    0.29
  -1   0  -8   56.50    2.03
   1   0   8   53.76    2.09
  -1   0  -8   55.44    2.14
   1   0   8   54.22    2.02
  -1   0  -9    0.16    0.25
   1   0   9   -0.67    0.43
  -1   0  -9    0.27    0.52
   1   0   9   -0.43    0.28
   1   0  10    2.68    0.54
   1   0  10    1.87    0.17
  -1   0 -10    2.05    0.58
  -1   0 -10    2.37    0.43
  -1   0 -11   -0.98    0.72
   1   0  11    0.00    0.58
  -1   0 -11   -0.12    0.37
   1   0  12    0.31    0.71
  -1   0 -12   -0.19    0.84
   1   0  13   -0.02    0.79
  -1   0 -13    0.38    1.01
   1   0  14    0.23    1.00
  -1   0 -14    0.01    1.21
   1   1 -14    1.99    1.07
  -1  -1  14    1.26    0.95
   1  -1 -14    1.20    1.15
   1   1 -13    2.32    0.95
  -1   1  13    1.53    0.74
   1  -1 -13    2.60    0.97
  -1  -1  13    1.43    0.78
   1   1 -12    1.74    0.82
  -1   1  12    2.46    0.64
   1   1 -12    2.66    0.72
   1  -1 -12    2.23    0.62
   1  -1 -12    2.90    0.84
  -1  -1  12    1.72    0.69
  -1   1  11    3.32    0.55
   1   1 -11    3.00    0.69
   1   1 -11    2.04    0.61
   1  -1 -11    2.13    0.55
  -1  -1  11    2.32    0.58
   1  -1 -11    2.78    0.64
  -1   1  10   21.91    1.08
   1   1 -10   23.90    1.18
   1   1 -10   24.48    1.18
  -1   1  10   23.31    0.92
   1  -1 -10   24.90    1.24
  -1  -1  10   22.77    1.10
   1  -1 -10   23.21    1.13
   1   1  -9    3.47    0.52
   1   1  -9    3.01    0.45
  -1   1   9    3.64    0.39
  -1   1   9    2.65    0.40
  -1  -1   9    1.69    0.21
   1  -1  -9    1.84    0.18
   1  -1  -9    2.69    0.46
   1  -1  -9    2.45    0.43
  -1  -1   9    3.08    0.43
   1   1  -8    3.05    0.46
  -1   1   8    3.40    0.35
  -1   1   8    3.83    0.34
   1   1  -8    3.16    0.42
   1  -1  -8    3.92    0.30
  -1  -1   8    3.74    0.39
   1  -1  -8    3.07    0.45
  -1  -1   8    3.82    0.38
   1  -1  -8    3.83    0.38
   1   1  -7   -0.02    0.30
  -1   1   7   -0.10    0.22
   1   1  -7    0.00    0.22
  -1   1   7    0.30    0.23
   1   1  -7   -0.17    0.30
  -1  -1   7    0.35    0.25
   1  -1  -7   -0.05    0.20
   1  -1  -7   -0.02    0.19
   1  -1  -7   -0.03    0.33
  -1  -1   7    0.22    0.29
   1   1  -6   33.92    1.41
  -1   1   6   39.16    1.37
   1   1  -6   37.68    1.39
   1   1  -6   35.97    1.44
  -1   1   6   38.75    1.40
  -1   1   6   36.05    1.43
   1  -1  -6   37.68    1.37
  -1  -1   6   39.17    1.42
  -1  -1   6   35.71    1.43
   1  -1  -6   36.82    1.44
  -1  -1   6   36.20    1.40
   1  -1  -6   39.98    1.40
  -1   1   5   13.93    0.54
  -1   1   5   13.82    0.58
  -1   1   5   13.40    0.60
   1   1  -5   14.62    0.59
   1   1  -5   13.32    0.57
   1   1  -5   13.53    0.63
   1  -1  -5   13.70    0.54
   1  -1  -5   14.07    0.57
  -1  -1   5   13.33    0.60
  -1  -1   5   13.51    0.62
  -1  -1   5   14.25    0.55
   1  -1  -5   13.30    0.61
   1   1  -4  108.98    3.83
  -1   1   4  108.13    3.80
  -1   1   4  108.25    3.83
   1   1  -4  106.88    3.83
   1   1  -4  105.75    3.81
  -1   1   4  106.78    3.82
   1  -1  -4  104.35    3.83
  -1  -1   4  107.97    3.83
  -1  -1   4  107.31    3.81
  -1  -1   4  106.73    3.83
   1  -1  -4  105.62    3.80
   1  -1  -4  106.53    3.82
   1   1  -3   18.06    0.68
  -1   1   3   17.65    0.68
  -1   1   3   17.06    0.67
   1   1  -3   17.96    0.68
  -1   1   3   17.55    0.64
   1   1  -3   17.78    0.66
  -1  -1   3   17.57    0.68
   1  -1  -3   16.88    0.64
   1  -1  -3   17.54    0.66
  -1  -1   3   17.69    0.66
  -1  -1   3   17.13    0.68
   1  -1  -3   17.41    0.68
  -1   1   2    3.70    0.23
   1   1  -2    4.49    0.21
  -1   1   2    4.44    0.16
   1   1  -2    4.05    0.23
   1   1  -2    4.18    0.20
  -1   1   2    4.48    0.21
  -1  -1   2    4.25    0.23
   1  -1  -2    4.38    0.16
  -1  -1   2    3.91    0.20
   1  -1  -2    3.77    0.22
  -1  -1   2    4.52    0.21
   1  -1  -2    4.30    0.21
  -1   1   1   72.24    2.47
   1   1  -1   70.88    2.47
  -1   1   1   71.20    2.46
   1   1  -1   70.70    2.46
   1  -1  -1   66.81    2.45
   1  -1  -1   69.37    2.47
  -1  -1   1   71.15    2.47
   1  -1  -1   71.07    2.48
  -1  -1   1   58.76    2.47
   1   1   0  135.08    4.82
   1  -1   0  136.45    4.81
   1   1   1   63.51    2.30
   1   1   1   64.40    2.30
  -1   1  -1   66.67    2.31
   1   1   1   64.85    2.30
  -1   1  -1   64.32    2.30
  -1   1  -1   64.05    2.31
  -1  -1  -1   63.12    2.30
  -1  -1  -1   64.54    2.30
  -1  -1  -1   64.04    2.30
   1  -1   1   66.42    2.31
  -1  -1  -1   63.44    2.30
   1  -1   1   66.75    2.31
   1   1   2  474.90   16.74
  -1   1  -2  480.16   16.74
   1   1   2  474.98   16.74
   1   1   2  479.53   16.74
   1   1   2  480.13   16.74
  -1   1  -2  470.69   16.75
  -1   1  -2  484.36   16.75
   1  -1   2  490.71   16.75
  -1  -1  -2  467.02   16.74
   1  -1   2  468.13   16.75
   1  -1   2  437.07   16.74
  -1  -1  -2  472.38   16.74
  -1  -1  -2  472.71   16.74
   1   1   3   59.19    2.19
   1   1   3   60.54    2.17
  -1   1  -3   61.20    2.20
   1   1   3   61.32    2.17
   1   1   3   61.51    2.18
  -1   1  -3   61.03    2.18
  -1   1  -3   59.26    2.19
   1  -1   3   60.80    2.20
   1  -1   3   62.92    2.19
   1  -1   3   61.71    2.18
  -1  -1  -3   60.83    2.18
  -1  -1  -3   60.71    2.19
  -1  -1  -3   60.43    2.17
  -1   1  -4   14.35    0.65
  -1   1  -4   16.28    0.65
   1   1   4   16.35    0.61
   1   1   4   17.01    0.63
  -1   1  -4   17.12    0.63
   1   1   4   16.15    0.66
  -1  -1  -4   15.87    0.65
  -1  -1  -4   16.17    0.63
   1  -1   4   16.51    0.64
   1  -1   4   15.90    0.62
  -1  -1  -4   16.44    0.61
   1  -1   4   15.91    0.67
   1   1   5    7.78    0.36
  -1   1  -5    7.85    0.39
  -1   1  -5    8.16    0.41
   1   1   5    7.60    0.34
  -1   1  -5    6.43    0.49
   1   1   5    7.57    0.44
   1  -1   5    7.71    0.38
  -1  -1  -5    6.59    0.39
   1  -1   5    6.81    0.42
  -1  -1  -5    8.10    0.48
   1  -1   5    7.16    0.45
  -1  -1  -5    7.63    0.33
   1   1   6    5.09    0.35
  -1   1  -6    5.16    0.38
   1   1   6    4.46    0.36
  -1   1  -6    5.23    0.42
  -1   1  -6    5.16    0.37
   1   1   6    5.55    0.31
  -1  -1  -6    5.26    0.41
  -1  -1  -6    5.38    0.30
  -1  -1  -6    5.90    0.38
   1  -1   6    5.20    0.36
   1  -1   6    5.17    0.37
  -1   1  -7    7.31    0.56
   1   1   7    7.20    0.39
   1   1   7    6.79    0.51
  -1   1  -7    7.96    0.45
  -1  -1  -7    6.80    0.52
  -1  -1  -7    7.44    0.45
  -1  -1  -7    7.16    0.39
   1  -1   7    6.78    0.45
   1  -1   7    7.50    0.56
   1   1   8   21.89    1.01
   1   1   8   22.53    0.91
  -1   1  -8   22.37    0.99
  -1   1  -8   21.99    1.09
  -1  -1  -8   22.89    1.09
  -1  -1  -8   23.57    0.91
   1  -1   8   24.25    1.04
   1  -1   8   22.29    0.96
   1   1   9    4.92    0.50
  -1   1  -9    5.20    0.61
   1   1   9    5.11    0.44
  -1   1  -9    4.31    0.46
  -1  -1  -9    4.22    0.32
   1  -1   9    3.83    0.39
   1  -1   9    3.93    0.51
  -1  -1  -9    4.66    0.60
  -1   1 -10   14.12    0.92
   1   1  10   13.51    0.92
  -1   1 -10   16.56    1.08
   1  -1  10   12.67    0.61
  -1  -1 -10   14.70    1.03
  -1  -1 -10   13.53    0.58
   1  -1  10   14.99    0.94
  -1   1 -11    0.67    0.54
   1   1  11   -0.06    0.60
  -1   1 -11    1.87    0.74
   1  -1  11    1.81    0.61
  -1  -1 -11    0.28    0.69
  -1   1 -12    3.74    0.92
   1   1  12    2.07    0.70
  -1  -1 -12    2.61    0.85
   1  -1  12    1.60    0.76
   1   1  13   -0.27    0.82
  -1   1 -13    1.07    1.05
   1  -1  13    0.28    0.86
  -1  -1 -13   -0.39    1.04
  -1   1 -14    1.33    1.22
   1   1  14   -0.20    0.94
  -1  -1 -14   -2.91    0.78
  -1  -1 -14    1.01    1.24
   1  -1  14    0.21    0.97
   1   2 -14    2.68    1.18
   1  -2 -14    1.87    1.19
  -1  -2  14    0.79    1.01
   1   2 -13    1.24    0.95
   1   2 -13    1.28    0.74
  -1   2  13    0.76    0.55
  -1  -2  13   -0.22    0.82
   1  -2 -13   -0.37    0.94
  -1   2  12   -0.25    0.61
   1   2 -12   -0.64    0.79
   1   2 -12    0.17    0.75
   1  -2 -12    0.80    0.55
   1  -2 -12   -0.67    0.46
  -1  -2  12   -0.07    0.68
   1  -2 -12    0.13    0.77
  -1   2  11   -0.08    0.50
   1   2 -11    0.88    0.63
   1   2 -11    1.83    0.68
   1  -2 -11    0.52    0.55
   1  -2 -11    0.17    0.70
  -1  -2  11    0.15    0.59
  -1   2  10    0.32    0.44
   1   2 -10    1.15    0.58
   1   2 -10    0.16    0.55
  -1   2  10    0.44    0.17
  -1  -2  10    0.01    0.48
   1  -2 -10   -0.51    0.46
   1  -2 -10    0.04    0.57
  -1   2   9    0.70    0.36
   1   2  -9    0.61    0.44
  -1   2   9    1.17    0.35
   1   2  -9    0.16    0.47
   1  -2  -9    0.86    0.28
   1  -2  -9    0.61    0.41
  -1  -2   9   -0.19    0.45
   1  -2  -9    0.11    0.51
  -1   2   8    1.07    0.29
   1   2  -8    0.37    0.41
   1   2  -8    1.06    0.40
  -1   2   8    1.03    0.29
   1  -2  -8    0.70    0.24
   1  -2  -8    0.66    0.35
   1  -2  -8    0.71    0.40
  -1  -2   8    0.95    0.36
  -1  -2   8   -0.04    0.17
  -1   2   7    3.20    0.30
   1   2  -7    2.72    0.40
   1   2  -7    2.91    0.40
  -1   2   7    3.39    0.24
   1  -2  -7    3.38    0.41
   1  -2  -7    2.92    0.24
   1  -2  -7    2.68    0.31
  -1  -2   7    3.81    0.34
  -1  -2   7    3.23    0.35
   1   2  -6   51.84    1.99
   1   2  -6   55.44    2.03
   1   2  -6   54.21    2.04
  -1   2   6   57.21    1.99
  -1   2   6   56.72    1.96
  -1   2   6   51.25    2.00
   1  -2  -6   53.26    2.03
  -1  -2   6   54.67    2.01
   1  -2  -6   57.93    1.99
  -1  -2   6   53.35    2.01
   1  -2  -6   54.23    1.96
  -1  -2   6   49.95    2.00
  -1   2   5    0.58    0.12
   1   2  -5    0.55    0.26
   1   2  -5    0.77    0.25
  -1   2   5    0.55    0.18
   1   2  -5    1.18    0.19
  -1   2   5    0.76    0.25
  -1  -2   5    0.67    0.22
  -1  -2   5    0.73    0.22
   1  -2  -5    0.44    0.17
   1  -2  -5    0.53    0.12
   1  -2  -5    0.18    0.25
  -1  -2   5    0.80    0.24
   1  -2  -5    0.64    0.12
  -1   2   4   40.67    1.43
   1   2  -4   38.93    1.43
  -1   2   4   38.08    1.39
   1   2  -4   38.73    1.42
  -1   2   4   38.26    1.44
  -1   2   4   38.92    1.42
   1   2  -4   38.32    1.43
   1  -2  -4   39.73    1.42
  -1  -2   4   37.50    1.43
  -1  -2   4   38.31    1.44
   1  -2  -4   39.24    1.39
  -1  -2   4   38.72    1.41
   1  -2  -4   36.46    1.42
   1  -2  -4   39.07    1.39
  -1   2   3    3.39    0.24
  -1   2   3    3.30    0.25
   1   2  -3    3.28    0.24
  -1   2   3    3.79    0.24
   1   2  -3    3.27    0.27
   1   2  -3    3.29    0.25
   1  -2  -3    3.83    0.17
   1  -2  -3    3.76    0.23
  -1  -2   3    3.16    0.28
  -1  -2   3    3.60    0.24
   1  -2  -3    3.83    0.24
   1  -2  -3    3.57    0.17
  -1  -2   3    4.27    0.27
  -1   2   2    1.51    0.14
  -1   2   2    1.33    0.14
   1   2  -2    1.37    0.16
  -1   2   2    1.38    0.10
   1   2  -2    1.24    0.13
   1   2  -2    1.29    0.13
  -1   2   2    1.37    0.14
  -1  -2   2    1.37    0.13
  -1  -2   2    1.68    0.14
  -1  -2   2    1.89    0.17
   1  -2  -2    1.26    0.14
   1  -2  -2    1.35    0.14
   1  -2  -2    1.70    0.10
  -1   2   1   24.07    0.88
  -1   2   1   24.03    0.86
   1   2  -1   23.50    0.87
   1   2  -1   23.36    0.87
  -1   2   1   23.73    0.89
   1   2  -1   24.03    0.89
  -1  -2   1   23.87    0.87
   1  -2  -1   24.59    0.86
  -1  -2   1   23.41    0.89
   1  -2  -1   23.13    0.88
  -1  -2   1   22.99    0.87
   1  -2  -1   24.20    0.89
  -1   2   0    3.37    0.22
   1   2   0    3.38    0.22
  -1   2   0    3.46    0.20
   1   2   0    3.51    0.19
  -1   2   0    3.54    0.18
   1   2   0    3.45    0.17
   1  -2   0    3.47    0.22
  -1  -2   0    3.36    0.21
   1  -2   0    3.32    0.20
  -1  -2   0    3.48    0.17
   1  -2   0    3.52    0.18
  -1  -2   0    3.71    0.19
  -1   2  -1   28.90    1.06
   1   2   1   28.01    1.03
   1   2   1   29.16    1.04
   1   2   1   28.65    1.04
  -1   2  -1   28.12    1.05
  -1   2  -1   28.71    1.04
  -1   2  -1   28.52    1.05
   1  -2   1   28.13    1.04
  -1  -2  -1   28.74    1.05
  -1  -2  -1   28.69    1.04
  -1  -2  -1   28.53    1.03
   1  -2   1   27.94    1.05
   1  -2   1   29.51    1.06
  -1   2  -2  185.31    6.54
  -1   2  -2  188.02    6.54
   1   2   2  184.42    6.52
   1   2   2  186.12    6.53
   1   2   2  186.81    6.52
  -1   2  -2  186.35    6.53
   1  -2   2  188.00    6.54
   1  -2   2  187.05    6.53
   1  -2   2  185.43    6.54
  -1  -2  -2  184.39    6.52
  -1  -2  -2  163.78    6.52
  -1  -2  -2  183.90    6.52
  -1  -2  -2  181.58    6.53
   1   2   3   23.97    0.93
   1   2   3   25.11    0.90
  -1   2  -3   24.99    0.94
   1   2   3   24.61    0.90
  -1   2  -3   25.16    0.93
  -1   2  -3   25.11    0.93
   1  -2   3   25.64    0.94
  -1  -2  -3   24.15    0.91
   1  -2   3   24.90    0.94
   1  -2   3   24.97    0.92
  -1  -2  -3   25.26    0.91
  -1  -2  -3   21.98    0.90
  -1  -2  -3   24.23    0.93
  -1   2  -4   83.65    3.10
   1   2   4   87.96    3.08
   1   2   4   84.51    3.11
   1   2   4   90.45    3.09
  -1   2  -4   85.37    3.13
  -1   2  -4   86.37    3.11
   1   2   4   88.19    3.08
  -1  -2  -4   87.26    3.11
   1  -2   4   84.20    3.11
  -1  -2  -4   88.50    3.09
   1  -2   4   83.76    3.12
   1  -2   4   86.14    3.11
  -1  -2  -4   86.18    3.09
   1   2   5    1.86    0.18
  -1   2  -5    1.45    0.23
   1   2   5    2.03    0.16
  -1   2  -5    1.85    0.21
   1   2   5    2.16    0.17
   1   2   5    2.00    0.26
  -1   2  -5    1.66    0.29
  -1  -2  -5    1.86    0.19
  -1  -2  -5    1.92    0.29
   1  -2   5    2.15    0.23
   1  -2   5    1.73    0.26
  -1  -2  -5    1.60    0.20
   1  -2   5    1.75    0.28
   1   2   6    0.12    0.16
   1   2   6    0.22    0.26
   1   2   6   -0.38    0.22
  -1   2  -6    0.30    0.34
   1   2   6    0.00    0.15
  -1   2  -6   -0.14    0.27
  -1  -2  -6    0.20    0.20
  -1  -2  -6   -0.13    0.23
   1  -2   6   -0.09    0.23
  -1  -2  -6    0.17    0.15
  -1  -2  -6   -0.17    0.31
   1  -2   6   -0.09    0.30
  -1   2  -7   13.83    0.79
   1   2   7   12.70    0.70
   1   2   7   13.25    0.58
  -1   2  -7   12.25    0.74
   1   2   7   13.43    0.58
  -1  -2  -7   13.49    0.67
  -1  -2  -7   13.73    0.63
   1  -2   7   13.27    0.66
  -1  -2  -7   13.12    0.76
  -1  -2  -7   14.05    0.58
   1  -2   7   13.42    0.73
  -1   2  -8   13.07    0.83
   1   2   8   11.64    0.74
   1   2   8   12.54    0.58
   1   2   8   11.50    0.58
  -1   2  -8   12.22    0.77
  -1  -2  -8   12.62    0.56
  -1  -2  -8   12.69    0.82
   1  -2   8   12.72    0.76
   1  -2   8   10.53    0.67
  -1  -2  -8   11.99    0.69
  -1   2  -9    3.63    0.52
   1   2   9    4.49    0.48
   1   2   9    5.09    0.42
   1   2   9    4.22    0.32
  -1   2  -9    4.93    0.59
  -1  -2  -9    4.49    0.32
   1  -2   9    5.08    0.53
   1  -2   9    2.99    0.27
  -1  -2  -9    4.09    0.45
  -1  -2  -9    3.29    0.58
  -1   2 -10    2.07    0.54
   1   2  10    2.46    0.21
  -1   2 -10    2.93    0.69
   1   2  10    2.03    0.54
  -1  -2 -10    2.88    0.66
  -1  -2 -10    1.87    0.21
  -1  -2 -10    2.11    0.50
   1  -2  10    1.98    0.57
  -1   2 -11    0.55    0.61
   1   2  11    1.84    0.61
  -1   2 -11    1.02    0.76
  -1  -2 -11    0.94    0.71
   1  -2  11    0.90    0.65
  -1  -2 -11    0.46    0.56
  -1   2 -12    0.80    0.91
   1   2  12    0.81    0.72
  -1  -2 -12    0.57    0.87
  -1  -2 -12    0.28    0.70
   1  -2  12   -0.23    0.75
  -1   2 -13   -1.20    1.08
   1   2  13    0.94    0.83
  -1  -2 -13   -0.24    0.77
  -1  -2 -13    0.52    1.05
   1  -2  13    0.82    0.91
  -1   2 -14   -0.24    1.14
   1  -2  14    0.02    1.13
  -1  -2 -14    0.93    1.27
   1   3 -14    1.54    1.18
   1  -3 -14    0.30    1.19
  -1  -3  14    1.56    1.05
   1   3 -13    1.37    0.91
   1   3 -13    1.86    1.07
  -1  -3  13    2.99    0.87
   1  -3 -13    3.44    1.04
  -1   3  12   -0.15    0.50
   1   3 -12    0.88    0.79
   1   3 -12    0.75    0.84
   1  -3 -12    0.73    0.81
   1  -3 -12   -0.41    0.38
  -1  -3  12    1.17    0.70
   1   3 -11    5.51    0.74
  -1   3  11    4.39    0.55
  -1   3  11    6.02    0.60
   1   3 -11    4.14    0.79
   1  -3 -11    5.91    0.78
   1  -3 -11    3.47    0.62
  -1  -3  11    4.73    0.69
   1  -3 -11    5.66    0.52
  -1   3  10    6.74    0.52
  -1   3  10    7.04    0.60
  -1   3  10    5.52    0.49
   1   3 -10    6.83    0.70
   1   3 -10    8.09    0.74
   1  -3 -10    6.19    0.49
   1  -3 -10    7.49    0.70
   1  -3 -10    4.98    0.38
  -1  -3  10    6.54    0.64
   1  -3 -10    6.51    0.58
   1   3  -9    0.23    0.53
  -1   3   9    0.41    0.27
   1   3  -9   -0.06    0.54
  -1   3   9    0.07    0.44
  -1   3   9    0.06    0.35
  -1  -3   9    0.26    0.45
   1  -3  -9    0.27    0.28
   1  -3  -9    0.33    0.33
   1  -3  -9    0.44    0.51
   1  -3  -9   -0.02    0.44
  -1   3   8   -0.07    0.28
   1   3  -8    0.25    0.42
   1   3  -8    0.49    0.40
  -1   3   8   -0.20    0.38
  -1   3   8    0.49    0.32
   1  -3  -8    0.15    0.22
   1  -3  -8   -0.02    0.44
   1  -3  -8    0.48    0.38
   1  -3  -8    0.18    0.27
  -1  -3   8    0.09    0.39
  -1   3   7    8.46    0.63
  -1   3   7    9.05    0.56
   1   3  -7    9.65    0.70
   1   3  -7    9.56    0.69
   1  -3  -7   10.29    0.47
   1  -3  -7    8.94    0.64
  -1  -3   7    9.88    0.63
   1  -3  -7    9.45    0.46
   1  -3  -7    9.83    0.68
   1   3  -6   14.79    0.77
  -1   3   6   15.04    0.68
   1   3  -6   14.54    0.78
  -1   3   6   16.11    0.73
   1  -3  -6   15.15    0.60
  -1  -3   6   15.22    0.73
   1  -3  -6   15.80    0.76
  -1  -3   6   13.74    0.71
   1  -3  -6   15.31    0.72
   1  -3  -6   15.49    0.61
  -1   3   5    2.60    0.32
  -1   3   5    2.73    0.25
   1   3  -5    2.75    0.33
  -1   3   5    2.89    0.25
   1   3  -5    2.45    0.33
   1   3  -5    2.55    0.27
   1  -3  -5    3.01    0.21
   1  -3  -5    2.67    0.33
  -1  -3   5    2.68    0.32
  -1  -3   5    2.27    0.29
  -1  -3   5    2.28    0.30
   1  -3  -5    3.05    0.18
   1   3  -4   58.20    2.25
  -1   3   4   61.69    2.25
  -1   3   4   63.54    2.25
   1   3  -4   61.62    2.24
  -1   3   4   63.93    2.25
   1   3  -4   59.32    2.27
   1  -3  -4   63.59    2.20
  -1  -3   4   60.97    2.25
   1  -3  -4   60.28    2.26
  -1  -3   4   62.36    2.25
   1  -3  -4   63.17    2.20
  -1  -3   4   60.38    2.27
   1   3  -3    7.14    0.40
  -1   3   3    6.91    0.31
  -1   3   3    7.62    0.38
  -1   3   3    7.65    0.38
   1   3  -3    7.17    0.36
   1   3  -3    7.67    0.37
  -1   3   3    7.69    0.39
  -1  -3   3    7.17    0.37
   1  -3  -3    7.25    0.38
  -1  -3   3    7.37    0.39
  -1  -3   3    7.49    0.40
   1  -3  -3    7.31    0.31
   1  -3  -3    7.08    0.33
  -1   3   2    5.93    0.32
   1   3  -2    5.64    0.30
  -1   3   2    5.68    0.25
   1   3  -2    5.33    0.31
  -1   3   2    5.69    0.32
  -1   3   2    5.85    0.33
   1   3  -2    5.42    0.31
  -1  -3   2    5.78    0.33
  -1  -3   2    5.74    0.30
   1  -3  -2    5.86    0.31
   1  -3  -2    5.50    0.33
   1  -3  -2    5.75    0.25
  -1  -3   2    5.67    0.31
   1   3  -1    1.62    0.16
  -1   3   1    2.22    0.18
  -1   3   1    1.99    0.19
   1   3  -1    1.82    0.15
  -1   3   1    2.03    0.13
   1   3  -1    1.85    0.19
   1   3  -1    1.67    0.15
  -1  -3   1    1.93    0.16
  -1  -3   1    1.88    0.20
   1  -3  -1    1.81    0.13
   1  -3  -1    1.62    0.19
  -1  -3   1    1.64    0.15
   1  -3  -1    1.89    0.17
   1   3   0   10.94    0.47
  -1   3   0   10.91    0.46
   1   3   0   10.14    0.44
   1   3   0   10.86    0.43
   1   3   0   10.64    0.43
  -1   3   0   10.78    0.46
  -1   3   0   10.85    0.48
  -1   3   0   10.28    0.43
   1  -3   0   11.06    0.43
   1  -3   0   10.75    0.46
   1  -3   0   10.05    0.46
  -1  -3   0   10.39    0.44
  -1  -3   0   10.46    0.46
  -1  -3   0   11.15    0.43
  -1   3  -1   91.90    3.26
  -1   3  -1   91.06    3.24
  -1   3  -1   91.22    3.23
   1   3   1   89.54    3.23
  -1   3  -1   89.80    3.24
   1   3   1   91.12    3.24
   1   3   1   89.24    3.23
   1  -3   1   90.51    3.25
  -1  -3  -1   89.17    3.22
   1  -3   1   91.04    3.24
  -1  -3  -1   89.31    3.23
   1  -3   1   91.12    3.23
  -1  -3  -1   90.65    3.24
  -1   3  -2   31.76    1.19
   1   3   2   31.00    1.17
   1   3   2   32.87    1.18
   1   3   2   31.83    1.17
  -1   3  -2   31.90    1.20
  -1   3  -2   31.96    1.20
   1  -3   2   31.53    1.20
   1  -3   2   31.88    1.20
  -1  -3  -2   32.58    1.17
  -1  -3  -2   31.40    1.18
   1  -3   2   32.14    1.18
  -1  -3  -2   31.07    1.17
   1   3   3   10.10    0.47
   1   3   3   10.87    0.46
  -1   3  -3   10.70    0.47
   1   3   3   10.20    0.44
  -1   3  -3    9.64    0.47
  -1   3  -3   10.35    0.52
  -1  -3  -3   10.55    0.44
   1  -3   3   10.64    0.51
  -1  -3  -3   10.89    0.46
   1  -3   3   10.67    0.50
  -1  -3  -3   10.39    0.45
  -1  -3  -3   10.87    0.46
   1  -3   3    9.53    0.51
  -1   3  -4    2.40    0.25
  -1   3  -4    2.89    0.32
   1   3   4    3.39    0.27
   1   3   4    3.41    0.26
  -1   3  -4    3.04    0.32
   1   3   4    3.13    0.25
  -1  -3  -4    2.95    0.21
  -1  -3  -4    3.38    0.22
   1  -3   4    2.85    0.29
  -1  -3  -4    2.84    0.25
   1  -3   4    2.50    0.27
   1  -3   4    3.61    0.32
   1   3   5   13.22    0.55
  -1   3  -5   12.56    0.68
   1   3   5   12.79    0.55
   1   3   5   13.33    0.64
  -1   3  -5   12.20    0.69
  -1  -3  -5   12.40    0.56
   1  -3   5   12.43    0.61
   1  -3   5   12.39    0.65
  -1  -3  -5   13.45    0.56
  -1  -3  -5   13.40    0.66
  -1   3  -6    3.07    0.40
  -1   3  -6    3.56    0.41
   1   3   6    3.68    0.32
   1   3   6    3.29    0.25
  -1  -3  -6    3.53    0.40
   1  -3   6    3.21    0.35
   1  -3   6    3.68    0.38
  -1  -3  -6    3.78    0.31
  -1  -3  -6    3.42    0.28
   1   3   7    1.77    0.24
  -1   3  -7    1.03    0.39
  -1   3  -7    1.81    0.39
   1   3   7    1.64    0.23
   1  -3   7    1.64    0.40
  -1  -3  -7    1.78    0.32
  -1  -3  -7    1.98    0.42
   1  -3   7    0.93    0.29
  -1  -3  -7    1.48    0.28
   1   3   8    3.85    0.31
   1   3   8    3.76    0.42
   1   3   8    3.54    0.31
  -1   3  -8    3.54    0.51
  -1   3  -8    3.39    0.54
   1  -3   8    4.13    0.48
  -1  -3  -8    3.61    0.40
  -1  -3  -8    3.70    0.54
   1   3   9    2.08    0.46
  -1   3  -9    3.14    0.61
  -1   3  -9    2.17    0.55
   1   3   9    2.70    0.23
   1   3   9    2.05    0.27
  -1  -3  -9    2.96    0.44
   1  -3   9    1.86    0.53
  -1  -3  -9    2.72    0.59
  -1   3 -10    1.65    0.71
   1   3  10    1.14    0.52
   1   3  10    1.71    0.15
  -1   3 -10    1.64    0.62
  -1  -3 -10    2.52    0.68
   1  -3  10    2.20    0.62
  -1  -3 -10    2.39    0.52
  -1   3 -11    0.94    0.76
  -1   3 -11    1.59    0.68
   1   3  11    1.34    0.63
  -1  -3 -11    2.43    0.77
   1  -3  11    1.40    0.70
  -1  -3 -11    0.90    0.58
   1   3  12   -0.65    0.68
  -1   3 -12   -0.85    0.93
  -1   3 -12    0.26    0.69
  -1  -3 -12    0.89    0.66
  -1  -3 -12    1.23    0.88
   1  -3  12   -1.02    0.76
  -1   3 -13   -0.37    1.16
   1  -3  13    0.48    0.97
  -1  -3 -13    0.05    1.10
   1   4 -13   -0.95    1.11
   1   4 -13    1.14    0.99
  -1  -4  13    2.04    0.97
   1  -4 -13    1.63    1.08
   1   4 -12    0.23    0.94
   1   4 -12    0.57    0.89
   1  -4 -12   -0.51    0.88
  -1  -4  12    0.67    0.80
  -1   4  11   -0.89    0.52
   1   4 -11    1.94    0.75
   1   4 -11   -0.80    0.77
  -1  -4  11    0.24    0.69
   1  -4 -11    1.02    0.77
   1  -4 -11    0.43    0.32
   1   4 -10    1.87    0.67
  -1   4  10    0.06    0.53
   1   4 -10    0.21    0.68
   1  -4 -10    1.42    0.69
  -1  -4  10    0.31    0.62
   1  -4 -10    0.80    0.34
  -1   4   9    1.76    0.49
   1   4  -9    1.53    0.59
   1   4  -9    2.85    0.60
   1  -4  -9    1.66    0.15
   1  -4  -9    2.24    0.57
  -1  -4   9    1.32    0.50
   1  -4  -9    2.08    0.34
   1   4  -8    0.03    0.47
  -1   4   8    0.07    0.24
   1   4  -8    0.63    0.52
  -1   4   8   -0.62    0.41
   1  -4  -8   -0.03    0.24
   1  -4  -8    0.17    0.48
   1  -4  -8    0.07    0.22
  -1  -4   8    0.06    0.43
  -1   4   7   10.78    0.64
   1   4  -7   10.56    0.78
  -1   4   7   10.34    0.75
   1   4  -7    9.56    0.76
   1  -4  -7   11.59    0.51
   1  -4  -7   11.42    0.75
   1  -4  -7   10.66    0.51
  -1  -4   7   12.05    0.72
   1   4  -6    2.09    0.41
  -1   4   6    2.55    0.37
   1   4  -6    2.32    0.39
  -1   4   6    1.86    0.32
   1  -4  -6    2.49    0.41
   1  -4  -6    2.92    0.21
   1  -4  -6    2.35    0.21
  -1  -4   6    3.05    0.38
  -1   4   5   51.40    1.87
   1   4  -5   51.16    1.92
   1   4  -5   49.10    1.89
  -1   4   5   52.52    1.88
  -1   4   5   43.24    1.84
  -1  -4   5   49.64    1.89
   1  -4  -5   53.94    1.81
   1  -4  -5   51.89    1.81
  -1  -4   5   46.68    1.86
   1  -4  -5   50.76    1.90
   1   4  -4   10.07    0.49
  -1   4   4   11.13    0.56
   1   4  -4   10.93    0.59
   1   4  -4   11.11    0.65
  -1   4   4   10.51    0.59
  -1   4   4   11.70    0.59
  -1   4   4   11.41    0.47
   1  -4  -4   11.39    0.47
   1  -4  -4   11.47    0.60
  -1  -4   4   10.95    0.56
   1  -4  -4   11.94    0.57
   1  -4  -4   12.29    0.46
  -1  -4   4   10.29    0.55
  -1  -4   4   11.53    0.59
  -1   4   3    0.14    0.21
  -1   4   3    0.19    0.25
   1   4  -3    0.24    0.24
   1   4  -3   -0.04    0.28
  -1   4   3    0.29    0.14
  -1   4   3    0.22    0.22
   1   4  -3    0.06    0.21
   1  -4  -3    0.05    0.12
  -1  -4   3    0.31    0.24
  -1  -4   3    0.11    0.26
  -1  -4   3   -0.02    0.19
   1  -4  -3   -0.12    0.22
   1  -4  -3    0.04    0.24
   1   4  -2   16.62    0.66
   1   4  -2   16.30    0.66
   1   4  -2   15.53    0.75
  -1   4   2   17.04    0.63
   1   4  -2   16.90    0.67
  -1   4   2   16.25    0.73
  -1   4   2   16.08    0.68
  -1  -4   2   16.20    0.70
   1  -4  -2   15.77    0.70
  -1  -4   2   16.35    0.73
  -1  -4   2   16.80    0.67
   1  -4  -2   16.55    0.63
   1  -4  -2   15.62    0.69
   1   4  -1    1.26    0.27
   1   4  -1    1.57    0.17
   1   4  -1    1.93    0.20
  -1   4   1    1.53    0.27
   1   4  -1    1.20    0.18
  -1   4   1    1.49    0.16
  -1   4   1    1.54    0.20
   1  -4  -1    1.68    0.15
  -1  -4   1    1.52    0.24
  -1  -4   1    1.62    0.22
   1  -4  -1    1.32    0.16
   1  -4  -1    0.87    0.20
  -1   4   0   38.85    1.40
  -1   4   0   37.53    1.42
  -1   4   0   38.32    1.43
   1   4   0   38.99    1.41
   1   4   0   38.79    1.42
   1   4   0   39.29    1.45
   1   4   0   39.24    1.41
  -1   4   0   37.16    1.45
   1  -4   0   37.93    1.44
  -1  -4   0   38.13    1.44
  -1  -4   0   40.37    1.41
   1  -4   0   34.26    1.41
  -1  -4   0   39.29    1.41
   1  -4   0   38.69    1.41
   1   4   1   39.94    1.47
  -1   4  -1   40.39    1.49
  -1   4  -1   40.63    1.47
  -1   4  -1   40.19    1.50
   1   4   1   41.10    1.47
   1   4   1   39.20    1.50
  -1   4  -1   40.23    1.53
   1  -4   1   39.87    1.50
  -1  -4  -1   40.90    1.47
  -1  -4  -1   41.10    1.47
   1  -4   1   36.92    1.48
   1  -4   1   39.66    1.51
  -1  -4  -1   40.39    1.50
   1   4   2    5.17    0.34
  -1   4  -2    4.59    0.34
  -1   4  -2    5.01    0.37
  -1   4  -2    4.41    0.37
   1   4   2    4.54    0.33
   1   4   2    5.32    0.32
  -1   4  -2    4.71    0.34
   1  -4   2    5.06    0.41
  -1  -4  -2    5.17    0.31
   1  -4   2    4.93    0.38
  -1  -4  -2    4.93    0.34
  -1  -4  -2    4.95    0.29
   1  -4   2    4.52    0.36
   1   4   3    1.06    0.19
  -1   4  -3    1.03    0.26
  -1   4  -3    0.57    0.31
  -1   4  -3    0.90    0.24
   1   4   3    1.56    0.22
   1   4   3    1.33    0.21
  -1   4  -3    0.82    0.28
   1  -4   3    1.35    0.26
  -1  -4  -3    1.26    0.19
  -1  -4  -3    1.12    0.17
   1  -4   3    0.94    0.25
   1  -4   3    1.61    0.29
  -1  -4  -3    0.96    0.21
   1   4   4    1.98    0.24
   1   4   4    2.34    0.27
  -1   4  -4    1.67    0.33
   1   4   4    2.21    0.23
  -1   4  -4    1.42    0.35
   1   4   4    2.08    0.23
  -1  -4  -4    2.08    0.25
   1  -4   4    1.47    0.30
  -1  -4  -4    1.72    0.28
  -1  -4  -4    1.74    0.21
   1  -4   4    1.99    0.30
  -1  -4  -4    2.12    0.21
   1  -4   4    0.92    0.17
   1   4   5   23.61    0.98
  -1   4  -5   25.15    1.06
  -1   4  -5   22.55    1.04
   1   4   5   25.54    0.96
   1   4   5   24.90    0.96
  -1  -4  -5   23.14    1.03
   1  -4   5   23.68    1.02
  -1  -4  -5   23.47    0.94
  -1  -4  -5   23.95    0.96
  -1   4  -6    0.09    0.40
   1   4   6   -0.24    0.24
  -1   4  -6   -0.07    0.38
   1   4   6    0.01    0.23
  -1  -4  -6    0.11    0.23
   1  -4   6   -0.23    0.34
  -1  -4  -6   -0.01    0.35
  -1  -4  -6    0.13    0.27
   1   4   7   12.26    0.61
   1   4   7   12.82    0.63
  -1   4  -7   11.83    0.82
  -1   4  -7   12.43    0.85
  -1  -4  -7   12.87    0.83
   1  -4   7   11.86    0.78
  -1  -4  -7   12.82    0.68
  -1  -4  -7   11.40    0.61
   1   4   8    2.39    0.29
   1   4   8    2.08    0.32
  -1   4  -8    2.06    0.53
  -1   4  -8    2.24    0.57
  -1  -4  -8    1.71    0.53
   1  -4   8    1.69    0.51
  -1  -4  -8    1.64    0.39
   1   4   9    4.92    0.40
  -1   4  -9    5.14    0.67
  -1   4  -9    5.06    0.64
  -1  -4  -9    5.40    0.64
  -1  -4  -9    5.05    0.51
   1  -4   9    5.56    0.63
   1   4  10   -0.44    0.30
  -1   4 -10   -0.29    0.66
  -1   4 -10   -0.55    0.73
  -1  -4 -10    1.31    0.67
  -1  -4 -10   -0.16    0.50
   1  -4  10   -0.18    0.63
  -1   4 -11    0.09    0.86
  -1   4 -11    2.18    0.80
  -1  -4 -11    2.44    0.81
  -1  -4 -11    1.70    0.60
   1  -4  11    1.55    0.75
  -1   4 -12   -1.22    0.99
  -1   4 -12    0.65    0.77
  -1  -4 -12    1.52    0.93
   1  -4  12    0.29    0.85
  -1  -4 -12   -0.66    0.45
  -1   4 -13   -1.43    1.17
  -1  -4 -13    1.65    1.14
   1  -4  13   -1.31    1.00
   1   5 -13   -0.64    1.19
   1   5 -13    2.13    1.14
  -1  -5  13    0.29    1.08
   1  -5 -13    1.43    1.18
   1   5 -12    2.44    1.01
   1   5 -12    1.18    1.02
  -1  -5  12   -0.89    0.92
   1  -5 -12    1.65    0.96
   1   5 -11    0.24    0.87
  -1   5  11    0.11    0.38
   1   5 -11    0.68    0.89
  -1  -5  11    1.13    0.75
   1  -5 -11    0.80    0.80
   1   5 -10    1.51    0.75
  -1   5  10    0.67    0.57
   1   5 -10    1.02    0.72
   1  -5 -10    1.82    0.30
   1  -5 -10    1.60    0.73
  -1  -5  10    0.69    0.63
   1   5  -9    0.82    0.60
  -1   5   9    1.13    0.53
   1   5  -9   -0.03    0.66
  -1  -5   9   -0.30    0.58
   1  -5  -9    1.24    0.28
   1  -5  -9    1.13    0.64
   1   5  -8    3.92    0.59
  -1   5   8    3.89    0.54
   1   5  -8    4.07    0.64
   1  -5  -8    3.64    0.28
   1  -5  -8    4.33    0.58
  -1  -5   8    4.10    0.56
   1  -5  -8    3.89    0.31
   1   5  -7   10.91    0.81
  -1   5   7    9.60    0.76
   1   5  -7    9.33    0.71
  -1  -5   7   10.06    0.76
   1  -5  -7   10.06    0.80
   1  -5  -7   10.13    0.51
   1  -5  -7   10.10    0.50
   1   5  -6    0.33    0.41
  -1   5   6    0.20    0.39
   1   5  -6    0.49    0.45
  -1  -5   6    0.07    0.39
   1  -5  -6    0.34    0.20
   1  -5  -6    0.07    0.20
   1  -5  -6    0.16    0.41
   1   5  -5    1.80    0.44
  -1   5   5    1.44    0.38
  -1   5   5    1.73    0.21
  -1   5   5    0.80    0.19
   1   5  -5    2.26    0.38
  -1  -5   5    1.97    0.36
   1  -5  -5    1.81    0.21
   1  -5  -5    1.82    0.21
   1  -5  -5    1.56    0.39
  -1   5   4    9.58    0.53
  -1   5   4   10.18    0.46
   1   5  -4   10.14    0.70
  -1   5   4    9.55    0.63
   1   5  -4    9.75    0.63
   1  -5  -4    9.95    0.63
  -1  -5   4   10.82    0.61
   1  -5  -4   10.37    0.46
  -1  -5   4   10.01    0.55
   1  -5  -4    9.06    0.60
  -1   5   3    8.36    0.40
   1   5  -3    7.04    0.48
  -1   5   3    8.20    0.62
   1   5  -3    8.35    0.51
  -1   5   3    9.09    0.52
  -1   5   3    7.65    0.52
   1   5  -3    8.92    0.58
  -1  -5   3    8.17    0.53
   1  -5  -3    7.72    0.55
   1  -5  -3    8.14    0.57
   1  -5  -3    8.10    0.40
  -1  -5   3    8.28    0.51
   1   5  -2    1.44    0.25
   1   5  -2    1.19    0.26
   1   5  -2    1.47    0.24
  -1   5   2    2.17    0.33
  -1   5   2    1.64    0.28
  -1   5   2    1.80    0.21
   1   5  -2    1.75    0.36
   1  -5  -2    1.36    0.26
  -1  -5   2    1.59    0.28
   1  -5  -2    1.90    0.32
   1  -5  -2    1.46    0.19
  -1   5   1    0.27    0.18
  -1   5   1    0.26    0.31
   1   5  -1    0.33    0.20
   1   5  -1   -0.12    0.31
   1   5  -1    0.71    0.21
  -1   5   1    0.40    0.25
   1   5  -1    0.17    0.22
  -1  -5   1    0.39    0.26
   1  -5  -1    0.49    0.28
  -1  -5   1    0.71    0.26
   1  -5  -1    0.23    0.24
   1  -5  -1    0.45    0.18
  -1   5   0   28.51    1.12
  -1   5   0   28.61    1.08
   1   5   0   28.43    1.07
   1   5   0   28.34    1.17
   1   5   0   29.19    1.07
   1   5   0   26.96    1.08
  -1   5   0   29.09    1.11
  -1   5   0   28.66    1.17
   1  -5   0   27.56    1.13
  -1  -5   0   28.48    1.06
   1  -5   0   25.88    1.12
  -1  -5   0   27.33    1.09
  -1  -5   0   27.47    1.13
   1  -5   0   28.84    1.10
   1   5   1    0.68    0.30
   1   5   1    0.70    0.21
  -1   5  -1    0.60    0.28
   1   5   1    0.48    0.20
  -1   5  -1    0.50    0.30
  -1   5  -1    0.37    0.20
  -1   5  -1    0.61    0.26
  -1  -5  -1    0.75    0.28
  -1  -5  -1    0.65    0.16
   1  -5   1    0.61    0.25
   1  -5   1    0.65    0.18
  -1  -5  -1    0.40    0.25
   1   5   2    1.88    0.23
  -1   5  -2    1.52    0.31
  -1   5  -2    2.43    0.28
  -1   5  -2    1.65    0.36
  -1   5  -2    1.66    0.24
   1   5   2    1.28    0.32
   1   5   2    1.80    0.23
  -1  -5  -2    1.49    0.25
   1  -5   2    1.49    0.29
  -1  -5  -2    1.84    0.29
  -1  -5  -2    1.67    0.26
  -1   5  -3    1.99    0.36
   1   5   3    1.89    0.34
   1   5   3    2.14    0.26
  -1   5  -3    1.92    0.33
   1   5   3    2.49    0.27
  -1  -5  -3    1.39    0.26
  -1  -5  -3    1.98    0.32
  -1  -5  -3    2.10    0.32
   1  -5   3    2.51    0.33
   1   5   4    4.62    0.38
   1   5   4    4.67    0.37
  -1   5  -4    4.43    0.46
   1   5   4    5.15    0.41
   1   5   4    4.82    0.33
  -1   5  -4    5.60    0.45
  -1  -5  -4    4.83    0.36
   1  -5   4    4.99    0.42
  -1  -5  -4    4.60    0.42
  -1  -5  -4    5.63    0.46
  -1  -5  -4    5.69    0.39
  -1   5  -5    0.90    0.40
   1   5   5   -0.10    0.26
   1   5   5    0.72    0.34
   1   5   5    0.47    0.29
   1   5   5    0.61    0.17
  -1   5  -5    0.78    0.43
  -1  -5  -5    0.73    0.26
  -1  -5  -5    0.65    0.37
  -1  -5  -5    0.10    0.29
  -1  -5  -5    0.64    0.30
   1  -5   5    0.27    0.36
   1   5   6    1.33    0.34
  -1   5  -6    2.80    0.47
   1   5   6    1.65    0.40
  -1   5  -6    2.66    0.51
  -1  -5  -6    1.36    0.29
   1  -5   6    2.20    0.44
  -1  -5  -6    2.01    0.44
  -1  -5  -6    1.95    0.33
   1   5   7    2.54    0.43
   1   5   7    3.30    0.38
  -1   5  -7    3.23    0.57
  -1   5  -7    3.86    0.57
  -1  -5  -7    3.54    0.40
  -1  -5  -7    3.97    0.53
   1  -5   7    3.73    0.51
  -1  -5  -7    2.55    0.20
  -1   5  -8    6.18    0.67
   1   5   8    6.31    0.53
   1   5   8    6.37    0.37
  -1   5  -8    8.27    0.74
  -1  -5  -8    6.87    0.65
   1  -5   8    7.29    0.64
  -1  -5  -8    6.44    0.51
  -1   5  -9   -0.77    0.67
  -1   5  -9    0.41    0.65
   1   5   9   -0.20    0.33
  -1  -5  -9    0.04    0.61
   1  -5   9    0.46    0.62
  -1  -5  -9    0.07    0.45
  -1   5 -10    0.22    0.77
  -1   5 -10    0.76    0.78
  -1  -5 -10    0.48    0.53
   1  -5  10    0.70    0.69
  -1  -5 -10    1.15    0.77
  -1   5 -11    0.79    0.95
  -1   5 -11   -0.05    0.90
   1  -5  11   -0.04    0.80
  -1  -5 -11    0.04    0.35
  -1  -5 -11    1.87    0.92
  -1   5 -12    1.75    0.97
  -1   5 -12   -0.04    1.11
  -1  -5 -12    0.95    1.10
   1  -5  12    0.10    0.98
   1   6 -12   -1.57    1.17
   1   6 -12    0.15    1.13
  -1  -6  12   -0.40    0.97
   1  -6 -12    0.07    1.07
   1   6 -11   -0.09    0.97
   1   6 -11    0.98    0.94
   1  -6 -11    1.44    0.91
  -1  -6  11    0.20    0.82
   1   6 -10    0.36    0.84
  -1   6  10   -0.40    0.67
   1   6 -10   -1.53    0.80
  -1  -6  10    0.20    0.74
   1  -6 -10    0.90    0.82
  -1   6   9    0.26    0.62
   1   6  -9    0.22    0.76
   1   6  -9   -0.06    0.66
  -1  -6   9   -0.90    0.65
   1  -6  -9    0.02    0.68
   1  -6  -9    0.25    0.31
  -1   6   8    1.66    0.59
   1   6  -8    2.95    0.63
   1   6  -8    1.05    0.68
  -1  -6   8    2.14    0.58
   1  -6  -8    2.16    0.62
   1  -6  -8    1.65    0.30
  -1   6   7   -0.44    0.51
   1   6  -7    0.32    0.54
   1   6  -7   -0.40    0.58
   1  -6  -7   -0.49    0.26
   1  -6  -7   -0.49    0.53
   1  -6  -7    0.34    0.18
  -1  -6   7   -0.05    0.45
   1   6  -6   22.95    1.21
   1   6  -6   21.27    1.15
  -1   6   6   22.94    1.11
   1  -6  -6   22.84    0.90
   1  -6  -6   23.44    1.10
   1  -6  -6   22.38    0.91
  -1  -6   6   21.66    1.10
  -1   6   5    1.42    0.24
   1   6  -5    1.62    0.43
  -1   6   5    2.11    0.45
   1   6  -5    1.22    0.45
  -1  -6   5    1.02    0.40
   1  -6  -5    1.13    0.47
   1  -6  -5    1.58    0.25
   1  -6  -5    1.23    0.23
  -1   6   4   15.70    0.67
  -1   6   4   15.83    0.87
   1   6  -4   15.23    0.91
   1   6  -4   15.65    0.83
  -1  -6   4   14.90    0.81
   1  -6  -4   15.53    0.83
   1  -6  -4   14.49    0.67
   1   6  -3    2.50    0.46
  -1   6   3    2.29    0.26
  -1   6   3    2.34    0.43
   1   6  -3    2.75    0.38
  -1  -6   3    2.12    0.21
  -1  -6   3    2.86    0.39
   1  -6  -3    2.56    0.30
   1  -6  -3    2.05    0.39
   1   6  -2   19.79    0.92
   1   6  -2   22.37    0.95
  -1   6   2   21.08    0.87
   1   6  -2   22.09    1.05
  -1   6   2   21.65    1.01
   1  -6  -2   22.02    0.91
   1  -6  -2   21.92    0.99
  -1  -6   2   22.13    0.95
   1   6  -1    1.62    0.31
   1   6  -1    1.39    0.41
   1   6  -1    1.41    0.29
  -1   6   1    1.34    0.41
  -1   6   1    0.71    0.16
  -1   6   1    1.10    0.26
   1  -6  -1    1.50    0.29
   1  -6  -1    1.84    0.39
  -1  -6   1    1.83    0.33
   1   6   0    1.69    0.40
   1   6   0    1.10    0.31
  -1   6   0    1.79    0.28
  -1   6   0    2.02    0.41
  -1   6   0    1.36    0.34
   1   6   0    1.56    0.28
  -1  -6   0    1.57    0.33
   1  -6   0    1.30    0.30
  -1  -6   0    1.51    0.31
   1  -6   0    1.67    0.36
   1   6   1    2.41    0.41
  -1   6  -1    2.79    0.37
   1   6   1    2.41    0.28
   1   6   1    3.35    0.31
  -1   6  -1    2.67    0.43
   1  -6   1    2.53    0.35
  -1  -6  -1    2.77    0.34
  -1  -6  -1    2.95    0.36
   1   6   2    7.11    0.50
  -1   6  -2    7.20    0.58
   1   6   2    7.25    0.52
   1   6   2    7.35    0.50
  -1   6  -2    8.13    0.60
  -1  -6  -2    8.12    0.57
  -1  -6  -2    7.70    0.54
   1  -6   2    8.51    0.57
  -1   6  -3    2.88    0.40
   1   6   3    2.07    0.32
  -1   6  -3    1.67    0.41
   1   6   3    2.54    0.32
   1   6   3    2.91    0.42
   1  -6   3    2.46    0.39
  -1  -6  -3    2.45    0.39
  -1  -6  -3    2.13    0.33
   1   6   4   77.76    2.93
   1   6   4   79.77    3.00
  -1   6  -4   80.46    3.04
  -1   6  -4   82.15    3.00
  -1  -6  -4   80.72    2.97
   1  -6   4   81.87    2.98
  -1  -6  -4   81.01    2.94
   1   6   5    8.76    0.75
   1   6   5    9.33    0.58
  -1   6  -5    9.87    0.66
  -1   6  -5   10.16    0.89
  -1  -6  -5    8.91    0.50
  -1  -6  -5    8.92    0.73
   1  -6   5    9.81    0.63
  -1  -6  -5    9.76    0.64
   1   6   6    0.51    0.44
  -1   6  -6    0.58    0.55
  -1   6  -6    0.72    0.52
  -1  -6  -6    0.68    0.50
  -1  -6  -6   -0.21    0.16
  -1  -6  -6    0.77    0.38
   1  -6   6    0.37    0.47
   1   6   7    0.54    0.48
  -1   6  -7   -0.19    0.59
  -1   6  -7   -0.08    0.58
  -1  -6  -7   -0.49    0.40
  -1  -6  -7    0.18    0.52
   1  -6   7   -0.27    0.49
  -1   6  -8    2.72    0.69
   1   6   8    2.73    0.55
  -1   6  -8    2.28    0.68
  -1  -6  -8    1.99    0.48
   1  -6   8    2.12    0.63
  -1  -6  -8    3.30    0.68
  -1   6  -9   -0.60    0.77
  -1   6  -9    0.18    0.78
   1   6   9    0.10    0.37
   1  -6   9    0.27    0.68
  -1  -6  -9    0.05    0.72
  -1  -6  -9    0.27    0.49
  -1   6 -10   -0.18    0.88
  -1   6 -10    0.49    0.89
  -1  -6 -10    1.35    0.86
   1  -6  10    0.55    0.79
  -1  -6 -10    0.31    0.34
  -1   6 -11    0.37    1.01
  -1   6 -11   -1.92    1.01
   1  -6  11   -0.27    0.91
  -1  -6 -11   -0.20    0.95
  -1   6 -12    1.43    1.15
  -1   6 -12   -0.55    1.17
  -1  -6 -12    1.60    1.17
   1  -6  12    0.10    1.06
   1   7 -12    0.65    1.22
   1   7 -12    0.71    1.24
   1  -7 -12    0.26    1.19
  -1  -7  12    0.93    1.04
   1   7 -11    2.02    1.12
   1   7 -11    0.85    1.13
   1  -7 -11   -0.36    1.08
  -1  -7  11    1.11    0.97
   1   7 -10    1.83    0.99
   1   7 -10    3.21    0.95
  -1   7  10    2.76    0.62
   1  -7 -10    1.88    0.95
   1   7  -9   -0.24    0.77
  -1   7   9   -0.14    0.75
   1   7  -9    0.79    0.86
   1  -7  -9    0.95    0.79
  -1  -7   9    0.83    0.72
   1   7  -8   -1.15    0.69
  -1   7   8   -0.13    0.68
   1   7  -8   -0.25    0.78
  -1  -7   8   -0.16    0.63
   1  -7  -8    1.11    0.70
   1  -7  -8   -0.69    0.30
   1   7  -7    1.22    0.64
   1   7  -7    0.83    0.71
  -1   7   7    1.52    0.63
   1  -7  -7    1.41    0.66
   1  -7  -7    1.16    0.28
  -1  -7   7    1.52    0.58
   1   7  -6   10.04    0.82
  -1   7   6   10.15    0.74
   1   7  -6   11.18    0.74
  -1  -7   6   10.76    0.72
   1  -7  -6   11.24    0.62
   1  -7  -6    7.89    0.41
   1  -7  -6   10.69    0.76
   1   7  -5    4.94    0.64
  -1   7   5    5.40    0.62
   1   7  -5    5.62    0.60
  -1   7   5    5.78    0.39
   1  -7  -5    5.37    0.43
   1  -7  -5    5.90    0.62
  -1  -7   5    5.48    0.56
   1   7  -4    5.01    0.65
   1   7  -4    5.64    0.53
  -1   7   4    5.37    0.59
  -1   7   4    4.72    0.38
   1  -7  -4    4.44    0.41
   1  -7  -4    5.40    0.57
  -1  -7   4    4.98    0.53
   1   7  -3    1.10    0.41
  -1   7   3    1.45    0.31
   1   7  -3    1.54    0.52
  -1   7   3    1.74    0.48
  -1  -7   3    0.80    0.40
   1  -7  -3    1.44    0.35
   1  -7  -3    1.74    0.46
  -1   7   2   19.21    1.04
   1   7  -2   19.77    0.93
   1   7  -2   19.00    1.06
  -1  -7   2   18.58    0.93
   1  -7  -2   18.63    0.89
   1  -7  -2   18.22    0.99
  -1   7   1    1.53    0.39
   1   7  -1    1.04    0.50
   1   7  -1    2.02    0.39
  -1   7   1    1.65    0.48
  -1  -7   1    1.87    0.38
   1  -7  -1    1.33    0.36
   1  -7  -1    1.51    0.45
  -1   7   0    0.15    0.47
   1   7   0   -0.07    0.36
   1   7   0    0.04    0.42
   1   7   0   -0.07    0.15
  -1   7   0    0.38    0.39
   1  -7   0   -0.24    0.44
  -1  -7   0    0.61    0.40
  -1  -7   0    0.53    0.38
   1  -7   0    0.43    0.36
   1   7   1    5.63    0.36
   1   7   1    7.25    0.49
   1   7   1    6.52    0.58
  -1   7  -1    6.61    0.58
  -1   7  -1    6.68    0.52
   1  -7   1    7.24    0.51
  -1  -7  -1    7.28    0.48
  -1  -7  -1    6.84    0.52
  -1   7  -2   16.20    0.96
   1   7   2   16.37    0.96
  -1   7  -2   16.52    0.92
   1  -7   2   17.20    0.86
  -1  -7  -2   16.86    0.84
  -1  -7  -2   16.42    0.87
  -1   7  -3    1.51    0.51
  -1   7  -3    3.65    0.49
   1   7   3    2.30    0.51
  -1  -7  -3    2.70    0.47
  -1  -7  -3    2.59    0.41
   1  -7   3    3.72    0.47
  -1   7  -4   11.89    0.91
  -1   7  -4   11.58    0.81
   1   7   4   11.26    0.91
  -1  -7  -4   11.50    0.85
  -1  -7  -4   10.30    0.73
   1  -7   4   12.37    0.83
  -1   7  -5    2.11    0.62
  -1   7  -5    2.55    0.57
   1   7   5    2.53    0.56
  -1  -7  -5    2.13    0.54
  -1  -7  -5    2.25    0.44
   1  -7   5    1.07    0.49
  -1   7  -6    2.62    0.67
  -1   7  -6    3.06    0.61
   1   7   6    2.73    0.60
  -1  -7  -6    3.27    0.48
  -1  -7  -6    3.67    0.60
   1  -7   6    2.23    0.60
   1   7   7    3.41    0.65
  -1   7  -7    3.68    0.70
  -1   7  -7    1.94    0.78
  -1  -7  -7    3.19    0.50
  -1  -7  -7    2.55    0.66
   1  -7   7    3.67    0.63
   1   7   8    1.15    0.64
  -1   7  -8    0.17    0.77
  -1   7  -8    0.83    0.78
  -1  -7  -8    1.51    0.72
   1  -7   8    0.49    0.68
  -1  -7  -8    1.93    0.52
  -1   7  -9    0.76    0.88
  -1   7  -9    1.13    0.90
   1  -7   9    0.63    0.80
  -1  -7  -9    1.82    0.82
  -1   7 -10    3.13    1.06
  -1   7 -10    4.58    1.02
  -1  -7 -10    5.38    0.99
   1  -7  10    3.91    0.98
  -1   7 -11   -0.52    1.15
  -1   7 -11    0.95    1.20
  -1  -7 -11    0.71    1.11
   1  -7  11    1.67    1.06
   1   8 -11   -0.52    1.19
   1   8 -11    0.83    1.30
  -1  -8  11   -1.54    0.98
   1  -8 -11   -0.21    1.18
   1   8 -10    0.31    1.17
   1   8 -10   -2.30    1.01
  -1  -8  10    1.14    0.96
   1  -8 -10   -0.17    1.03
   1   8  -9    0.85    0.93
  -1   8   9    0.06    0.84
   1   8  -9    0.39    0.98
   1  -8  -9   -0.25    0.90
  -1  -8   9    0.34    0.88
  -1   8   8    2.52    0.83
   1   8  -8    2.86    0.86
   1   8  -8    1.94    0.93
  -1  -8   8    2.18    0.78
   1  -8  -8    1.01    0.85
  -1   8   7    0.45    0.73
   1   8  -7   -0.86    0.71
   1   8  -7    0.55    0.70
  -1  -8   7    0.41    0.68
   1  -8  -7    0.28    0.76
   1   8  -6   -0.33    0.62
   1   8  -6    1.87    0.76
  -1   8   6   -0.10    0.70
   1  -8  -6    0.63    0.67
   1  -8  -6    0.66    0.30
  -1  -8   6    2.01    0.64
   1   8  -5    6.58    0.78
   1   8  -5    7.27    0.70
  -1   8   5    6.65    0.75
  -1  -8   5    6.93    0.68
   1  -8  -5    6.23    0.52
   1  -8  -5    6.71    0.70
  -1   8   4    3.87    0.66
   1   8  -4    4.00    0.64
   1   8  -4    4.57    0.60
   1  -8  -4    4.28    0.47
   1  -8  -4    3.85    0.63
  -1  -8   4    4.41    0.59
   1   8  -3    1.16    0.63
  -1   8   3    1.13    0.60
   1   8  -3    1.11    0.51
   1  -8  -3    1.88    0.57
  -1  -8   3    1.35    0.50
   1  -8  -3    0.77    0.42
   1   8  -2    9.98    0.83
   1   8  -2   10.67    0.90
  -1   8   2   12.34    0.99
  -1   8   2   12.14    0.88
  -1  -8   2   10.52    0.81
   1  -8  -2   10.65    0.73
   1  -8  -2   12.48    0.80
   1   8  -1    0.55    0.57
   1   8  -1    0.79    0.45
  -1   8   1   -0.28    0.46
  -1   8   1   -0.46    0.56
  -1  -8   1    0.24    0.46
   1  -8  -1    0.18    0.43
   1  -8  -1    0.30    0.50
   1   8   0    0.18    0.57
  -1   8   0    0.38    0.48
   1   8   0    0.30    0.42
  -1   8   0    0.25    0.57
   1  -8   0    0.65    0.53
  -1  -8   0    0.66    0.45
   1  -8   0    0.09    0.44
  -1   8  -1    4.13    0.54
   1   8   1    4.75    0.65
   1   8   1    4.51    0.50
  -1   8  -1    4.41    0.66
  -1  -8  -1    4.63    0.50
   1  -8   1    4.61    0.51
  -1  -8  -1    4.62    0.54
   1   8   2    1.85    0.49
  -1   8  -2    1.99    0.52
   1   8   2    3.20    0.63
  -1   8  -2    1.89    0.64
  -1  -8  -2    2.48    0.45
   1  -8   2    2.35    0.52
  -1  -8  -2    2.15    0.53
  -1   8  -3    2.57    0.56
  -1   8  -3    1.83    0.67
   1   8   3    2.17    0.61
  -1  -8  -3    2.33    0.55
  -1  -8  -3    2.37    0.48
   1  -8   3    2.84    0.54
  -1   8  -4   15.34    1.27
  -1   8  -4   18.24    1.14
   1   8   4   16.64    1.11
  -1  -8  -4   17.36    1.04
  -1  -8  -4   18.49    1.00
   1  -8   4   17.16    1.04
  -1   8  -5    2.45    0.64
  -1   8  -5    2.41    0.66
   1   8   5    2.42    0.67
   1  -8   5    2.30    0.63
  -1  -8  -5    2.74    0.65
  -1  -8  -5    2.26    0.53
  -1   8  -6    3.43    0.80
  -1   8  -6    4.29    0.74
   1   8   6    4.19    0.74
  -1  -8  -6    4.41    0.72
   1  -8   6    4.18    0.69
  -1  -8  -6    3.78    0.57
   1   8   7    0.30    0.70
  -1   8  -7    1.21    0.87
  -1   8  -7   -0.58    0.74
  -1  -8  -7   -0.02    0.53
   1  -8   7    0.44    0.70
  -1  -8  -7    0.79    0.75
  -1   8  -8    2.87    0.97
  -1   8  -8    3.57    0.93
   1   8   8    3.25    0.69
  -1  -8  -8    2.64    0.90
   1  -8   8    1.61    0.79
  -1   8  -9    0.66    1.04
  -1   8  -9    1.01    1.10
   1  -8   9   -0.12    0.94
  -1  -8  -9    0.55    0.97
  -1   8 -10   -1.10    1.12
  -1   8 -10   -0.14    1.16
   1  -8  10   -0.52    1.00
  -1  -8 -10   -0.57    1.07
  -1   9   9   -0.97    0.64
   1   9  -9    1.15    1.23
   1   9  -9   -1.16    1.08
  -1  -9   9   -0.51    0.99
   1  -9  -9    1.35    1.11
   1   9  -8    0.93    1.13
  -1   9   8   -0.43    0.96
   1   9  -8    1.02    1.02
  -1  -9   8    0.47    0.89
   1  -9  -8    0.01    0.92
  -1   9   7   -0.01    0.90
   1   9  -7   -0.59    0.97
   1   9  -7    0.15    0.84
   1  -9  -7    1.49    0.88
  -1  -9   7    0.44    0.81
  -1   9   6   -0.06    0.82
   1   9  -6    0.82    0.89
   1   9  -6    0.03    0.79
  -1  -9   6   -0.61    0.71
   1  -9  -6    1.22    0.82
   1   9  -5   -0.17    0.82
   1   9  -5   -0.87    0.68
  -1   9   5    0.48    0.76
  -1  -9   5    0.53    0.69
   1  -9  -5    0.69    0.46
   1  -9  -5    0.68    0.73
  -1   9   4   -0.37    0.75
   1   9  -4    0.71    0.76
   1   9  -4    0.44    0.66
   1  -9  -4    0.57    0.51
  -1  -9   4    0.14    0.62
   1  -9  -4    0.09    0.71
  -1   9   3   -0.44    0.69
   1   9  -3    0.13    0.72
   1   9  -3   -0.60    0.59
  -1  -9   3   -0.24    0.56
   1  -9  -3   -0.44    0.49
   1  -9  -3   -0.01    0.67
   1   9  -2    4.83    0.62
   1   9  -2    3.40    0.76
  -1   9   2    3.70    0.63
  -1   9   2    3.21    0.73
   1  -9  -2    4.45    0.57
   1  -9  -2    4.31    0.67
  -1  -9   2    3.21    0.60
  -1   9   1    1.68    0.69
  -1   9   1    1.37    0.61
   1   9  -1    1.21    0.70
   1   9  -1    1.02    0.56
   1  -9  -1    0.93    0.66
   1  -9  -1    0.30    0.52
  -1  -9   1    0.57    0.55
  -1   9   0    1.70    0.63
   1   9   0    2.29    0.57
   1   9   0    2.42    0.76
  -1   9   0    2.37    0.63
   1  -9   0    2.25    0.54
  -1  -9   0    3.14    0.58
  -1   9  -1    2.79    0.62
  -1   9  -1    2.51    0.77
   1   9   1    3.63    0.61
   1   9   1    2.40    0.70
  -1  -9  -1    1.90    0.62
  -1  -9  -1    2.86    0.57
   1  -9   1    2.28    0.58
  -1   9  -2    1.71    0.74
  -1   9  -2    1.29    0.61
   1   9   2    1.55    0.70
   1   9   2    1.41    0.59
  -1  -9  -2    2.39    0.63
   1  -9   2    3.04    0.62
  -1  -9  -2    1.48    0.57
  -1   9  -3    0.96    0.68
   1   9   3    0.72    0.70
  -1   9  -3    0.18    0.63
  -1  -9  -3    0.65    0.55
   1  -9   3    0.42    0.61
  -1  -9  -3    1.66    0.65
  -1   9  -4    1.30    0.83
   1   9   4    0.79    0.76
  -1   9  -4    1.27    0.72
   1  -9   4    0.97    0.63
  -1  -9  -4    0.88    0.68
  -1  -9  -4    0.75    0.60
   1   9   5    1.05    0.79
  -1   9  -5    1.23    0.88
  -1   9  -5    1.07    0.73
  -1  -9  -5   -0.04    0.57
  -1  -9  -5   -0.05    0.72
   1  -9   5    0.61    0.69
  -1   9  -6    0.23    0.78
  -1   9  -6    0.25    0.93
   1   9   6    1.01    0.83
  -1  -9  -6   -0.16    0.56
   1  -9   6   -0.08    0.76
  -1  -9  -6    0.16    0.80
  -1   9  -7    0.40    1.04
   1   9   7    0.52    0.85
  -1   9  -7   -0.05    0.90
   1  -9   7    1.36    0.86
  -1  -9  -7   -0.66    0.91
  -1   9  -8   -0.96    1.08
  -1   9  -8    0.16    1.02
   1  -9   8   -0.49    0.94
  -1  -9  -8   -1.06    0.99
  -1   9  -9    0.02    1.33
  -1   9  -9    0.97    1.16
   1  -9   9    0.61    1.04
  -1  -9  -9    1.95    1.04
   1  10  -8    0.45    1.32
   1  10  -8    0.61    1.20
  -1  10   8   -0.13    1.10
  -1 -10   8    2.11    1.00
   1 -10  -8   -0.17    1.12
  -1  10   7    0.09    1.10
   1  10  -7    0.46    1.16
   1  10  -7   -0.03    1.06
   1 -10  -7   -0.83    1.02
  -1 -10   7   -0.76    0.99
  -1  10   6   -0.26    1.03
   1  10  -6   -0.70    0.91
   1  10  -6    0.84    1.10
  -1 -10   6    0.87    0.91
   1 -10  -6    0.50    0.94
  -1  10   5    2.41    0.98
   1  10  -5   -1.46    0.98
   1  10  -5    0.78    0.84
   1 -10  -5    0.61    0.85
  -1 -10   5    0.12    0.83
   1  10  -4   -0.71    0.89
   1  10  -4   -0.01    0.83
  -1  10   4   -0.35    0.86
   1 -10  -4    0.99    0.85
  -1 -10   4    1.43    0.76
   1 -10  -4   -0.50    0.48
   1  10  -3    0.08    0.90
   1  10  -3   -0.18    0.76
  -1  10   3    0.79    0.77
  -1  10   3   -0.02    0.84
   1 -10  -3    0.73    0.62
   1 -10  -3   -0.04    0.78
  -1 -10   3    0.21    0.69
   1  10  -2    0.07    0.86
  -1  10   2    0.02    0.73
   1  10  -2    0.43    0.72
  -1  10   2   -0.54    0.81
  -1 -10   2    0.24    0.67
   1 -10  -2   -0.49    0.64
   1 -10  -2   -0.89    0.81
   1  10  -1    3.98    0.75
  -1  10   1    2.63    0.85
   1  10  -1    2.60    0.80
  -1  10   1    3.37    0.73
   1 -10  -1    4.56    0.70
  -1 -10   1    2.75    0.68
   1 -10  -1    3.04    0.84
   1  10   0    0.54    0.83
  -1  10   0    0.76    0.86
  -1  10   0    0.88    0.74
   1  10   0    0.30    0.69
  -1 -10   0   -0.06    0.68
   1 -10   0    0.22    0.64
  -1  10  -1    0.83    0.87
   1  10   1    0.93    0.81
  -1  10  -1   -0.30    0.73
   1  10   1    0.43    0.71
   1 -10   1    0.96    0.71
  -1 -10  -1   -0.41    0.66
   1  10   2    0.67    0.86
  -1  10  -2    0.85    0.76
  -1  10  -2   -0.61    0.84
   1  10   2    0.43    0.71
   1 -10   2    0.50    0.70
  -1 -10  -2   -0.61    0.67
  -1  10  -3    1.19    0.76
   1  10   3    2.06    0.73
  -1  10  -3    0.16    0.94
   1  10   3    0.80    0.88
   1 -10   3    0.65    0.71
  -1 -10  -3    1.72    0.75
  -1 -10  -3    1.49    0.73
  -1  10  -4   -0.29    0.87
  -1  10  -4    0.99    1.02
   1  10   4   -0.38    0.89
   1 -10   4    0.05    0.77
  -1 -10  -4    0.92    0.68
  -1 -10  -4   -1.01    0.83
  -1  10  -5    1.67    0.95
  -1  10  -5    3.03    0.92
   1  10   5   -0.05    0.95
   1 -10   5    1.87    0.85
  -1 -10  -5    0.64    0.51
  -1 -10  -5    1.91    0.86
  -1  10  -6    0.96    1.15
  -1  10  -6    1.25    1.00
   1  10   6   -0.54    1.02
  -1 -10  -6   -0.61    0.92
   1 -10   6    0.58    0.97
  -1  10  -7    0.87    1.27
   1  10   7   -2.36    0.70
  -1  10  -7   -0.54    1.18
  -1 -10  -7   -0.63    0.67
   1 -10   7   -0.15    1.00
   1  11  -6    0.03    1.10
   1  11  -6   -1.57    1.15
  -1  11   6   -1.65    1.25
   1 -11  -6    0.63    1.14
  -1 -11   6    0.36    1.03
   1  11  -5    0.51    1.03
   1  11  -5   -0.18    1.19
  -1  11   5    1.50    1.16
   1 -11  -5    0.07    1.10
  -1 -11   5   -1.24    1.03
   1  11  -4    1.36    1.13
  -1  11   4    0.98    0.95
   1  11  -4   -0.47    0.96
  -1  11   4    1.00    1.11
  -1 -11   4    0.14    0.94
   1 -11  -4   -0.54    1.01
  -1  11   3   -0.33    1.05
   1  11  -3   -0.71    0.94
  -1  11   3    1.46    0.95
   1  11  -3    1.17    1.10
   1 -11  -3   -2.81    0.98
  -1 -11   3   -0.88    0.86
  -1  11   2    1.16    1.10
  -1  11   2    1.34    0.96
   1  11  -2    0.04    0.87
   1  11  -2    0.64    1.07
   1 -11  -2    1.23    0.78
  -1 -11   2   -0.19    0.88
   1 -11  -2   -0.19    1.00
   1  11  -1    1.19    0.86
  -1  11   1    0.46    0.91
   1  11  -1    0.30    1.04
  -1  11   1    0.26    1.05
  -1 -11   1    0.35    0.84
   1 -11  -1   -0.10    0.80
  -1  11   0    0.93    0.85
   1  11   0    0.55    1.02
   1  11   0    0.32    0.85
  -1  11   0    0.69    1.04
  -1 -11   0    0.39    0.84
   1 -11   0    1.85    0.84
   1  11   1    1.40    0.80
  -1  11  -1    2.11    1.09
   1  11   1    1.10    1.04
  -1  11  -1    1.31    0.97
  -1 -11  -1    0.74    0.84
   1 -11   1    2.43    0.86
   1  11   2    1.08    0.75
  -1  11  -2    0.83    1.08
   1  11   2    3.15    1.05
  -1  11  -2    0.66    0.92
   1 -11   2   -0.36    0.88
  -1 -11  -2    0.90    0.82
  -1  11  -3    0.72    1.13
  -1  11  -3   -0.73    1.00
   1  11   3    0.90    0.53
   1  11   3   -0.85    1.07
  -1 -11  -3    1.11    0.81
  -1 -11  -3    1.51    0.70
   1 -11   3    0.15    0.88
  -1  11  -4    1.15    1.10
  -1  11  -4    0.63    1.15
   1  11   4   -0.10    1.11
   1 -11   4    0.74    0.94
  -1  11  -5    1.26    1.16
  -1  11  -5    1.73    1.24
   1  11   5   -0.28    1.21
   1 -11   5    0.47    1.05
   1  12  -1   -0.32    1.19
  -1  12   1    0.36    1.23
   1  12   0    1.24    1.25
  -1  12   0    0.75    1.22
   1 -12   0    0.42    0.98
  -1 -12   0    0.61    1.01
  -2   0  14    0.59    0.77
   2   0 -14    1.84    1.11
   2   0 -13   -0.12    0.90
  -2   0  13   -0.43    0.73
   2   0 -13    0.53    0.77
   2   0 -12    4.84    0.81
   2   0 -12    4.87    0.73
  -2   0  12    4.46    0.67
   2   0 -11    0.00    0.65
  -2   0  11   -0.23    0.49
   2   0 -11   -0.23    0.59
   2   0 -10   34.03    1.44
  -2   0  10   32.97    1.40
   2   0 -10   32.11    1.48
   2   0  -9    0.57    0.47
   2   0  -9    0.16    0.15
  -2   0   9    0.09    0.35
   2   0  -9   -0.05    0.44
  -2   0   8   12.88    0.70
   2   0  -8   12.26    0.76
   2   0  -8   14.38    0.78
   2   0  -8   13.16    0.62
  -2   0   8   13.10    0.67
   2   0  -7    0.28    0.19
   2   0  -7    0.10    0.33
  -2   0   7    0.34    0.25
   2   0  -7   -0.24    0.29
  -2   0   7   -0.04    0.24
  -2   0   6   -0.06    0.21
   2   0  -6   -0.34    0.22
   2   0  -6    0.13    0.28
   2   0  -6    0.11    0.15
  -2   0   6   -0.05    0.26
  -2   0   6   -0.12    0.15
   2   0  -5   -0.25    0.12
   2   0  -5   -0.01    0.22
   2   0  -5    0.18    0.15
  -2   0   5    0.02    0.22
  -2   0   5   -0.31    0.17
  -2   0   5    0.10    0.11
   2   0  -4   38.36    1.43
   2   0  -4   39.15    1.40
  -2   0   4   37.93    1.43
  -2   0   4   38.58    1.40
   2   0  -4   39.11    1.43
  -2   0   4   39.60    1.43
   2   0  -3    0.15    0.12
   2   0  -3    0.00    0.07
  -2   0   3    0.14    0.14
  -2   0   3   -0.02    0.12
   2   0  -3   -0.05    0.10
  -2   0   3    0.03    0.07
   2   0  -2   32.86    1.20
   2   0  -2   33.03    1.21
   2   0  -2   32.93    1.18
  -2   0   2   33.62    1.20
  -2   0   2   33.14    1.18
  -2   0   2   32.62    1.20
   2   0  -1    0.43    0.06
   2   0  -1    0.46    0.07
  -2   0   1    0.29    0.07
   2   0  -1    0.28    0.07
  -2   0   1    0.40    0.06
  -2   0   1    0.21    0.07
   2   0   0  119.39    4.23
  -2   0   0  113.53    4.23
  -2   0   0  120.63    4.23
  -2   0   0  117.91    4.23
   2   0   0  121.21    4.23
  -2   0   0  119.79    4.23
  -2   0   0  125.25    4.24
   2   0   0  119.80    4.23
   2   0   0  115.64    4.23
   2   0   1   -0.02    0.07
  -2   0  -1    0.00    0.05
   2   0   1   -0.03    0.08
  -2   0  -1   -0.07    0.07
  -2   0  -1    0.06    0.08
  -2   0  -1    0.07    0.05
   2   0   1   -0.04    0.05
  -2   0  -2  380.19   13.26
  -2   0  -2  372.20   13.24
   2   0   2  373.04   13.26
   2   0   2  359.86   13.24
  -2   0  -2  379.96   13.26
   2   0   2  382.06   13.26
  -2   0  -2  373.75   13.24
   2   0   3    0.09    0.12
  -2   0  -3    0.00    0.13
  -2   0  -3    0.00    0.06
  -2   0  -3    0.07    0.14
   2   0   3   -0.17    0.14
   2   0   3    0.06    0.06
   2   0   4    0.13    0.14
  -2   0  -4    0.11    0.09
   2   0   4    0.25    0.09
  -2   0  -4    0.14    0.11
   2   0   4    0.39    0.19
  -2   0  -4    0.37    0.17
  -2   0  -5   -0.01    0.21
  -2   0  -5    0.27    0.26
   2   0   5    0.09    0.24
   2   0   5   -0.20    0.23
   2   0   5   -0.02    0.11
  -2   0  -5   -0.03    0.12
   2   0   6    4.06    0.35
   2   0   6    4.33    0.28
  -2   0  -6    4.06    0.40
  -2   0  -6    3.87    0.26
  -2   0  -6    3.19    0.27
   2   0   7    0.10    0.19
   2   0   7   -0.14    0.32
  -2   0  -7    0.18    0.17
  -2   0  -7   -0.08    0.37
   2   0   8   39.43    1.59
  -2   0  -8   39.62    1.65
  -2   0  -8   41.44    1.49
   2   0   8   39.51    1.49
   2   0   9    0.14    0.45
  -2   0  -9   -0.82    0.54
  -2   0  -9   -0.23    0.23
   2   0   9   -0.65    0.24
  -2   0 -10    2.53    0.68
  -2   0 -10    1.47    0.18
   2   0  10    1.79    0.55
   2   0  11   -0.41    0.60
  -2   0 -11   -0.47    0.73
   2   0  12    5.77    0.80
  -2   0 -12    5.31    0.95
  -2   0 -13    0.07    1.11
   2   0  13   -0.02    0.89
   2   1 -14    1.02    1.09
   2  -1 -14    3.15    1.09
  -2  -1  14    2.59    0.92
  -2   1  13    0.48    0.66
   2   1 -13    0.20    0.80
   2   1 -13    0.55    0.83
   2  -1 -13    0.41    0.92
  -2  -1  13    0.29    0.79
   2  -1 -13   -0.14    0.57
   2   1 -12    4.55    0.79
  -2   1  12    4.98    0.62
   2   1 -12    6.22    0.80
   2  -1 -12    5.71    0.80
   2  -1 -12    4.64    0.71
  -2  -1  12    4.88    0.67
  -2   1  11    0.19    0.48
   2   1 -11    0.22    0.63
   2   1 -11    0.22    0.60
   2  -1 -11    0.29    0.62
  -2  -1  11    0.08    0.54
   2  -1 -11   -0.16    0.56
   2   1 -10    8.66    0.65
  -2   1  10    7.62    0.55
   2   1 -10    8.26    0.67
  -2  -1  10    8.36    0.60
   2  -1 -10    8.70    0.71
   2  -1 -10    8.04    0.62
  -2   1   9    0.42    0.18
  -2   1   9    0.70    0.35
   2   1  -9    0.50    0.46
   2   1  -9    0.14    0.47
   2  -1  -9    0.13    0.42
   2  -1  -9    0.60    0.28
   2  -1  -9    1.10    0.48
  -2  -1   9    0.26    0.38
   2   1  -8    0.33    0.36
  -2   1   8    0.40    0.28
   2   1  -8    0.58    0.39
  -2   1   8    0.48    0.31
   2   1  -8    0.17    0.13
   2  -1  -8    0.34    0.22
   2  -1  -8    0.26    0.40
  -2  -1   8    0.45    0.33
  -2  -1   8    0.26    0.22
   2  -1  -8    0.09    0.35
   2   1  -7    2.65    0.36
   2   1  -7    2.86    0.37
   2   1  -7    2.57    0.27
  -2   1   7    2.74    0.22
  -2   1   7    2.88    0.29
   2  -1  -7    2.95    0.35
  -2  -1   7    2.66    0.30
   2  -1  -7    2.47    0.35
   2  -1  -7    2.47    0.22
  -2  -1   7    1.80    0.32
  -2   1   6   24.15    0.87
  -2   1   6   22.32    0.95
   2   1  -6   22.57    0.96
   2   1  -6   23.47    0.90
  -2   1   6   23.87    0.92
   2   1  -6   23.63    0.98
  -2  -1   6   22.81    0.94
  -2  -1   6   23.13    0.92
   2  -1  -6   22.46    0.97
   2  -1  -6   22.46    0.93
   2  -1  -6   23.71    0.87
  -2  -1   6   22.13    0.95
   2   1  -5   33.58    1.23
  -2   1   5   33.56    1.24
  -2   1   5   33.43    1.19
   2   1  -5   32.24    1.26
  -2   1   5   31.61    1.25
   2   1  -5   32.37    1.22
   2  -1  -5   30.68    1.26
   2  -1  -5   33.61    1.19
   2  -1  -5   34.02    1.24
  -2  -1   5   32.56    1.25
  -2  -1   5   33.55    1.22
  -2  -1   5   32.89    1.25
   2   1  -4   15.45    0.63
   2   1  -4   15.41    0.64
   2   1  -4   15.48    0.60
  -2   1   4   15.19    0.64
  -2   1   4   15.75    0.63
  -2   1   4   15.37    0.57
  -2  -1   4   15.75    0.61
  -2  -1   4   15.28    0.64
   2  -1  -4   15.69    0.57
   2  -1  -4   15.49    0.62
   2  -1  -4   15.49    0.62
  -2  -1   4   14.80    0.63
  -2   1   3    0.19    0.14
   2   1  -3    0.19    0.10
  -2   1   3   -0.12    0.12
   2   1  -3    0.05    0.13
  -2   1   3    0.07    0.05
   2   1  -3    0.25    0.12
  -2  -1   3    0.10    0.10
  -2  -1   3   -0.05    0.12
   2  -1  -3    0.08    0.05
  -2  -1   3    0.20    0.14
   2  -1  -3   -0.18    0.12
   2  -1  -3   -0.06    0.12
   2   1  -2   11.19    0.47
  -2   1   2   12.21    0.47
  -2   1   2   12.28    0.47
   2   1  -2   12.22    0.45
   2   1  -2   11.52    0.45
  -2  -1   2   11.60    0.47
   2  -1  -2   12.40    0.47
  -2  -1   2   11.72    0.45
  -2  -1   2   10.55    0.45
   2   1  -1   13.06    0.50
  -2   1   1   12.89    0.50
   2   1  -1   12.80    0.48
   2   1  -1   13.47    0.49
  -2   1   1   12.85    0.50
  -2   1   1   12.97    0.48
  -2  -1   1   13.47    0.50
  -2  -1   1   13.53    0.48
   2  -1  -1   13.07    0.50
   2  -1  -1   12.99    0.50
   2  -1  -1   12.79    0.48
  -2   1   0   26.89    0.97
   2   1   0   26.59    0.96
  -2   1   0   26.06    0.97
  -2   1   0   25.74    0.97
   2   1   0   26.07    0.96
  -2   1   0   26.80    0.96
   2  -1   0   26.53    0.97
  -2  -1   0   26.37    0.96
   2  -1   0   26.26    0.97
   2  -1   0   26.82    0.97
  -2  -1   0   26.73    0.96
   2  -1   0   26.46    0.95
  -2   1  -1    0.42    0.09
   2   1   1    0.58    0.07
  -2   1  -1    0.59    0.10
  -2   1  -1    0.65    0.11
   2   1   1    0.54    0.09
  -2   1  -1    0.59    0.09
   2   1   1    0.71    0.08
   2  -1   1    0.72    0.10
  -2  -1  -1    0.80    0.08
  -2  -1  -1    0.72    0.11
  -2  -1  -1    0.63    0.10
   2  -1   1    0.60    0.09
   2  -1   1    0.72    0.10
  -2  -1  -1    0.65    0.07
  -2   1  -2    5.04    0.24
   2   1   2    4.58    0.25
  -2   1  -2    4.90    0.26
   2   1   2    4.47    0.24
  -2   1  -2    4.88    0.25
   2  -1   2    4.58    0.24
  -2  -1  -2    4.91    0.25
   2  -1   2    5.38    0.26
   2  -1   2    4.84    0.26
  -2  -1  -2    5.10    0.24
  -2  -1  -2    4.98    0.25
   2   1   3   63.96    2.31
   2   1   3   65.47    2.31
  -2   1  -3   63.11    2.32
  -2   1  -3   62.89    2.31
  -2   1  -3   64.99    2.30
   2  -1   3   64.87    2.30
   2  -1   3   63.61    2.32
   2  -1   3   63.06    2.31
  -2  -1  -3   64.85    2.31
  -2  -1  -3   63.18    2.31
  -2  -1  -3   66.20    2.31
   2   1   4   76.54    2.67
  -2   1  -4   75.92    2.65
   2   1   4   69.05    2.66
  -2   1  -4   72.35    2.67
  -2   1  -4   73.95    2.69
  -2  -1  -4   77.43    2.67
  -2  -1  -4   74.43    2.67
   2  -1   4   72.79    2.68
   2  -1   4   72.29    2.68
   2  -1   4   75.39    2.65
  -2   1  -5   10.09    0.45
  -2   1  -5    9.74    0.59
  -2   1  -5   10.29    0.52
   2   1   5    9.55    0.52
   2   1   5   10.43    0.39
   2   1   5    9.57    0.54
   2   1   5   10.68    0.40
  -2  -1  -5   10.41    0.50
   2  -1   5    9.54    0.54
  -2  -1  -5   10.57    0.39
  -2  -1  -5   10.25    0.56
   2  -1   5    9.90    0.46
   2  -1   5    9.27    0.55
   2   1   6    8.24    0.34
  -2   1  -6    7.08    0.58
   2   1   6    8.20    0.51
  -2   1  -6    8.48    0.42
   2   1   6    7.75    0.43
  -2  -1  -6    7.51    0.34
  -2  -1  -6    7.56    0.57
  -2  -1  -6    6.93    0.47
   2  -1   6    7.67    0.41
   2  -1   6    7.68    0.53
   2   1   7    0.32    0.16
  -2   1  -7    0.67    0.23
  -2   1  -7    0.40    0.40
   2   1   7   -0.26    0.33
   2  -1   7    0.31    0.22
  -2  -1  -7    0.38    0.15
  -2  -1  -7    0.04    0.38
   2  -1   7    0.04    0.32
  -2   1  -8   23.50    1.17
   2   1   8   23.68    0.93
   2   1   8   23.85    1.09
  -2   1  -8   25.76    0.97
   2  -1   8   23.63    0.98
  -2  -1  -8   23.83    0.92
   2  -1   8   24.50    1.13
  -2  -1  -8   24.91    1.15
   2   1   9    1.19    0.23
   2   1   9    1.05    0.45
  -2   1  -9    1.56    0.54
  -2   1  -9    0.80    0.37
  -2  -1  -9    1.38    0.20
  -2  -1  -9    0.51    0.56
   2  -1   9    1.64    0.51
   2  -1   9    1.51    0.31
  -2   1 -10    1.09    0.67
  -2   1 -10    0.02    0.42
   2   1  10    0.47    0.53
   2   1  10   -0.18    0.10
  -2  -1 -10    0.22    0.64
  -2  -1 -10    0.18    0.10
   2  -1  10    0.44    0.54
   2   1  11    2.43    0.67
  -2   1 -11    2.17    0.78
  -2  -1 -11    2.28    0.76
   2  -1  11    3.01    0.66
  -2   1 -12    0.65    0.93
   2   1  12   -0.32    0.71
  -2  -1 -12   -0.05    0.87
   2  -1  12    0.71    0.73
  -2   1 -13   -0.23    1.09
   2   1  13    0.78    0.90
  -2  -1 -13    0.13    1.11
   2  -1  13   -0.16    0.92
  -2  -1 -13    1.46    0.84
   2   2 -14    2.10    1.11
  -2  -2  14    0.23    0.92
   2  -2 -14    0.98    1.10
   2   2 -13    0.12    0.93
   2   2 -13    1.09    0.89
   2  -2 -13    0.46    0.91
  -2  -2  13   -0.25    0.77
   2   2 -12    1.86    0.78
  -2   2  12    0.95    0.56
   2   2 -12    1.76    0.72
   2  -2 -12    0.64    0.66
   2  -2 -12    1.35    0.82
  -2  -2  12    0.45    0.65
  -2   2  11   12.36    0.86
   2   2 -11   12.67    1.13
   2   2 -11   15.61    1.16
   2  -2 -11   13.49    1.03
  -2  -2  11   14.32    0.96
   2  -2 -11   14.22    0.96
   2   2 -10    4.84    0.62
   2   2 -10    5.21    0.63
  -2   2  10    5.21    0.46
   2  -2 -10    5.08    0.64
   2  -2 -10    3.95    0.29
   2  -2 -10    5.68    0.56
  -2  -2  10    5.53    0.56
  -2   2   9    9.02    0.58
  -2   2   9    6.26    0.41
   2   2  -9    9.12    0.62
   2   2  -9   10.25    0.82
  -2  -2   9    8.79    0.55
   2  -2  -9    8.11    0.50
   2  -2  -9    9.05    0.63
   2  -2  -9    9.85    0.77
   2   2  -8    0.48    0.42
  -2   2   8   -0.43    0.30
   2   2  -8    0.08    0.37
  -2   2   8    0.18    0.19
   2  -2  -8   -0.24    0.20
  -2  -2   8    0.07    0.34
   2  -2  -8   -0.08    0.37
   2  -2  -8    0.00    0.39
   2   2  -7    0.23    0.35
  -2   2   7    0.01    0.26
  -2   2   7    0.17    0.16
   2   2  -7    0.27    0.32
   2   2  -7    0.03    0.13
   2  -2  -7    0.03    0.35
   2  -2  -7    0.02    0.15
   2  -2  -7   -0.19    0.30
  -2  -2   7   -0.16    0.21
  -2  -2   7   -0.02    0.29
   2   2  -6    3.51    0.38
   2   2  -6    3.68    0.36
  -2   2   6    3.79    0.24
  -2   2   6    4.14    0.36
   2   2  -6    4.17    0.31
  -2   2   6    3.67    0.30
  -2  -2   6    3.80    0.32
   2  -2  -6    3.38    0.33
   2  -2  -6    3.70    0.24
  -2  -2   6    3.46    0.34
   2  -2  -6    4.04    0.33
  -2  -2   6    4.22    0.34
   2   2  -5    0.47    0.18
  -2   2   5    0.32    0.10
   2   2  -5    0.59    0.24
  -2   2   5    0.17    0.23
   2   2  -5    0.22    0.26
  -2   2   5    0.20    0.20
   2  -2  -5    0.30    0.09
   2  -2  -5    0.50    0.09
  -2  -2   5    0.09    0.22
   2  -2  -5    0.16    0.22
   2  -2  -5    0.40    0.13
  -2  -2   5    0.33    0.23
  -2  -2   5    0.60    0.21
  -2   2   4    0.00    0.19
  -2   2   4   -0.12    0.16
   2   2  -4   -0.02    0.11
   2   2  -4    0.20    0.17
   2   2  -4    0.27    0.15
  -2  -2   4    0.03    0.08
   2  -2  -4    0.08    0.06
   2  -2  -4   -0.08    0.16
  -2  -2   4   -0.17    0.17
  -2  -2   4    0.45    0.20
   2  -2  -4    0.18    0.16
   2  -2  -4    0.14    0.06
   2   2  -3    1.35    0.15
  -2   2   3    1.50    0.17
  -2   2   3    1.60    0.18
   2   2  -3    1.43    0.18
   2   2  -3    1.47    0.16
  -2   2   3    1.37    0.18
   2  -2  -3    1.39    0.17
   2  -2  -3    1.39    0.17
  -2  -2   3    1.48    0.20
  -2  -2   3    1.52    0.15
  -2  -2   3    1.37    0.16
   2   2  -2   22.72    0.87
   2   2  -2   22.57    0.84
  -2   2   2   22.55    0.86
   2   2  -2   22.90    0.85
  -2   2   2   22.33    0.81
  -2   2   2   22.47    0.86
  -2   2   2   23.56    0.87
   2  -2  -2   22.36    0.81
   2  -2  -2   22.63    0.86
  -2  -2   2   22.74    0.85
  -2  -2   2   22.93    0.84
  -2  -2   2   22.68    0.87
   2  -2  -2   22.65    0.87
  -2   2   1    3.15    0.23
   2   2  -1    3.52    0.23
  -2   2   1    3.40    0.17
   2   2  -1    3.68    0.20
   2   2  -1    3.42    0.17
  -2   2   1    3.57    0.24
  -2   2   1    3.16    0.24
  -2  -2   1    3.71    0.17
  -2  -2   1    3.51    0.24
   2  -2  -1    3.31    0.17
  -2  -2   1    3.68    0.21
   2  -2  -1    3.56    0.23
   2  -2  -1    3.73    0.24
   2   2   0   53.43    1.90
  -2   2   0   54.39    1.93
   2   2   0   53.26    1.92
  -2   2   0   52.73    1.93
   2   2   0   53.65    1.90
  -2   2   0   53.09    1.91
   2   2   0   53.19    1.92
   2  -2   0   53.20    1.91
   2  -2   0   54.17    1.93
  -2  -2   0   53.17    1.92
  -2  -2   0   52.56    1.92
  -2  -2   0   53.76    1.90
   2  -2   0   53.68    1.93
  -2   2  -1   10.24    0.43
  -2   2  -1    9.48    0.42
  -2   2  -1   10.30    0.43
   2   2   1   10.12    0.38
   2   2   1   10.42    0.41
   2   2   1   10.34    0.41
  -2   2  -1    9.58    0.41
   2  -2   1    9.92    0.41
  -2  -2  -1    9.64    0.38
   2  -2   1   10.19    0.43
   2  -2   1    9.47    0.43
  -2  -2  -1   10.09    0.41
  -2  -2  -1   10.24    0.41
  -2   2  -2  245.49    8.53
  -2   2  -2  243.99    8.53
   2   2   2  234.70    8.52
   2   2   2  233.63    8.51
  -2   2  -2  237.68    8.54
   2   2   2  242.90    8.52
   2  -2   2  243.37    8.53
  -2  -2  -2  241.26    8.52
   2  -2   2  243.83    8.53
  -2  -2  -2  242.93    8.52
  -2  -2  -2  235.28    8.52
  -2  -2  -2  234.20    8.51
   2  -2   2  245.05    8.54
   2   2   3   71.20    2.53
  -2   2  -3   74.05    2.54
   2   2   3   69.91    2.51
  -2   2  -3   66.85    2.55
  -2   2  -3   69.13    2.54
   2   2   3   70.70    2.51
  -2  -2  -3   69.99    2.53
  -2  -2  -3   70.15    2.53
   2  -2   3   70.61    2.55
  -2  -2  -3   71.94    2.53
   2  -2   3   69.94    2.54
  -2  -2  -3   69.39    2.51
   2  -2   3   71.19    2.54
  -2   2  -4    2.35    0.30
  -2   2  -4    2.39    0.25
   2   2   4    2.53    0.20
   2   2   4    2.75    0.18
  -2   2  -4    2.74    0.23
   2   2   4    3.27    0.25
   2   2   4    3.05    0.18
   2  -2   4    2.63    0.22
  -2  -2  -4    2.83    0.22
   2  -2   4    2.57    0.28
  -2  -2  -4    2.43    0.22
  -2  -2  -4    2.91    0.22
   2  -2   4    2.96    0.29
   2   2   5   11.13    0.44
  -2   2  -5   11.55    0.52
  -2   2  -5   11.44    0.64
   2   2   5   10.93    0.56
   2   2   5   11.67    0.44
   2   2   5   11.36    0.56
  -2   2  -5   10.18    0.48
   2  -2   5    8.92    0.49
   2  -2   5   11.54    0.60
  -2  -2  -5   11.83    0.60
   2  -2   5   11.64    0.53
  -2  -2  -5   12.14    0.56
  -2  -2  -5   11.14    0.52
  -2   2  -6    0.14    0.37
   2   2   6    0.76    0.13
  -2   2  -6    0.85    0.19
   2   2   6    0.56    0.30
   2   2   6    0.55    0.21
   2   2   6    0.53    0.12
  -2  -2  -6    0.75    0.33
   2  -2   6    0.76    0.31
   2  -2   6    0.13    0.23
  -2  -2  -6    0.25    0.28
  -2  -2  -6    0.61    0.23
   2   2   7    4.17    0.41
   2   2   7    4.13    0.28
  -2   2  -7    3.70    0.40
  -2   2  -7    3.74    0.47
   2   2   7    3.99    0.27
   2  -2   7    3.71    0.41
   2  -2   7    3.99    0.35
  -2  -2  -7    4.09    0.39
  -2  -2  -7    4.35    0.46
   2   2   8    6.05    0.50
   2   2   8    5.90    0.35
  -2   2  -8    5.81    0.48
   2   2   8    5.62    0.34
  -2   2  -8    6.65    0.61
  -2  -2  -8    6.14    0.48
   2  -2   8    6.26    0.52
   2  -2   8    5.51    0.43
  -2  -2  -8    5.12    0.55
   2   2   9   15.56    0.58
  -2   2  -9   14.27    0.94
   2   2   9   14.58    0.61
   2   2   9   16.47    0.93
  -2   2  -9   15.53    0.93
   2  -2   9   15.57    0.94
  -2  -2  -9   15.76    1.00
   2  -2   9   13.08    0.64
  -2  -2  -9   14.13    0.88
  -2   2 -10    4.12    0.72
   2   2  10    4.40    0.61
  -2   2 -10    3.19    0.55
  -2  -2 -10    4.42    0.73
   2  -2  10    3.38    0.63
  -2  -2 -10    4.60    0.59
  -2   2 -11    0.64    0.39
  -2   2 -11   -0.98    0.79
   2   2  11    0.20    0.63
  -2  -2 -11    0.21    0.60
  -2  -2 -11   -0.49    0.74
   2  -2  11   -0.03    0.66
  -2   2 -12    1.72    1.00
   2   2  12    1.02    0.78
  -2  -2 -12    1.31    0.75
  -2  -2 -12    1.41    0.92
   2  -2  12    0.93    0.80
   2   2  13    0.01    0.92
  -2   2 -13    0.36    1.15
  -2  -2 -13    1.36    0.85
  -2  -2 -13    0.78    1.06
   2  -2  13   -0.53    1.00
   2   3 -14    1.02    1.12
  -2  -3  14   -1.02    0.98
   2  -3 -14    0.60    1.16
   2   3 -13    1.88    1.04
   2   3 -13    2.02    0.97
   2  -3 -13    2.96    1.00
  -2  -3  13    1.70    0.84
   2   3 -12    0.05    0.79
  -2   3  12    1.52    0.65
   2   3 -12    1.70    0.84
   2  -3 -12    0.06    0.68
   2  -3 -12    0.47    0.81
  -2  -3  12    0.86    0.72
   2   3 -11   -0.54    0.71
  -2   3  11    0.41    0.58
   2   3 -11   -0.54    0.70
  -2   3  11    0.01    0.44
  -2  -3  11    0.23    0.62
   2  -3 -11    0.27    0.66
   2  -3 -11    0.12    0.59
   2  -3 -11    0.07    0.28
   2   3 -10    3.88    0.65
  -2   3  10    4.32    0.55
  -2   3  10    3.35    0.40
   2   3 -10    3.80    0.65
   2  -3 -10    2.92    0.54
  -2  -3  10    3.08    0.55
   2  -3 -10    2.18    0.19
   2  -3 -10    3.19    0.36
   2  -3 -10    2.48    0.64
  -2   3   9    4.62    0.33
  -2   3   9    6.04    0.55
   2   3  -9    5.17    0.57
   2   3  -9    6.76    0.62
   2  -3  -9    6.12    0.38
  -2  -3   9    6.92    0.55
   2  -3  -9    6.05    0.62
   2  -3  -9    5.23    0.34
   2  -3  -9    5.98    0.55
  -2   3   8    2.74    0.29
   2   3  -8    2.58    0.47
   2   3  -8    2.72    0.48
  -2   3   8    2.39    0.43
   2  -3  -8    3.00    0.24
   2  -3  -8    2.70    0.47
   2  -3  -8    2.69    0.24
   2  -3  -8    3.05    0.44
  -2  -3   8    2.87    0.42
  -2   3   7    1.32    0.35
   2   3  -7    0.80    0.36
  -2   3   7    0.78    0.31
   2   3  -7    1.48    0.40
   2  -3  -7    1.08    0.16
   2  -3  -7    0.90    0.37
   2  -3  -7    1.01    0.17
  -2  -3   7    0.29    0.34
   2  -3  -7    1.04    0.38
  -2   3   6   48.03    1.81
   2   3  -6   46.92    1.82
  -2   3   6   46.08    1.80
   2   3  -6   48.19    1.85
   2  -3  -6   46.97    1.81
   2  -3  -6   48.68    1.72
  -2  -3   6   49.51    1.82
   2  -3  -6   48.61    1.72
   2  -3  -6   47.69    1.81
  -2   3   5   -0.07    0.27
   2   3  -5    0.05    0.30
  -2   3   5    0.36    0.25
   2   3  -5    0.09    0.21
   2   3  -5    0.12    0.28
  -2   3   5    0.21    0.23
   2  -3  -5    0.23    0.09
  -2  -3   5    0.40    0.28
   2  -3  -5    0.23    0.10
   2  -3  -5    0.40    0.27
  -2  -3   5    0.19    0.25
   2  -3  -5   -0.07    0.29
  -2  -3   5    0.33    0.24
   2   3  -4    7.95    0.42
  -2   3   4    8.17    0.44
  -2   3   4    8.04    0.45
  -2   3   4    9.01    0.47
   2   3  -4    7.75    0.44
   2   3  -4    7.47    0.48
  -2  -3   4    7.57    0.45
   2  -3  -4    8.07    0.31
   2  -3  -4    8.04    0.31
  -2  -3   4    8.06    0.46
  -2  -3   4    7.74    0.42
   2  -3  -4    7.26    0.48
   2  -3  -4    7.60    0.45
   2   3  -3   90.90    3.32
  -2   3   3   98.84    3.34
  -2   3   3   95.08    3.28
   2   3  -3   87.90    3.35
  -2   3   3   93.77    3.34
  -2   3   3   93.00    3.33
  -2  -3   3   90.41    3.33
  -2  -3   3   92.73    3.32
   2  -3  -3   90.94    3.33
  -2  -3   3   91.19    3.34
   2  -3  -3   93.07    3.28
   2   3  -2    3.98    0.30
  -2   3   2    4.15    0.31
  -2   3   2    4.62    0.22
   2   3  -2    4.61    0.26
  -2   3   2    4.72    0.31
   2   3  -2    4.62    0.30
  -2   3   2    4.70    0.30
   2  -3  -2    4.84    0.33
  -2  -3   2    5.00    0.35
   2  -3  -2    4.64    0.21
  -2  -3   2    4.44    0.26
  -2  -3   2    4.48    0.24
   2  -3  -2    4.31    0.25
   2   3  -1   19.26    0.77
   2   3  -1   19.74    0.75
  -2   3   1   18.50    0.76
   2   3  -1   19.34    0.72
  -2   3   1   18.53    0.72
  -2   3   1   19.85    0.77
   2   3  -1   19.43    0.73
  -2  -3   1   20.20    0.72
   2  -3  -1   19.34    0.76
  -2  -3   1   19.20    0.74
  -2  -3   1   19.66    0.78
   2  -3  -1   20.02    0.76
   2  -3  -1   19.30    0.72
   2   3   0   42.59    1.53
  -2   3   0   41.05    1.53
  -2   3   0   41.24    1.53
   2   3   0   41.97    1.49
  -2   3   0   40.70    1.50
   2   3   0   37.10    1.49
  -2   3   0   41.75    1.53
   2   3   0   42.27    1.51
  -2  -3   0   42.37    1.52
   2  -3   0   41.86    1.53
   2  -3   0   41.14    1.53
  -2  -3   0   42.79    1.51
   2  -3   0   42.09    1.50
  -2  -3   0   42.18    1.49
  -2   3  -1    0.42    0.13
  -2   3  -1    0.35    0.15
  -2   3  -1    0.46    0.13
   2   3   1    0.60    0.15
   2   3   1    0.53    0.11
   2   3   1    0.71    0.15
  -2   3  -1    0.58    0.19
  -2  -3  -1    0.40    0.10
   2  -3   1    0.28    0.13
  -2  -3  -1    0.64    0.15
   2  -3   1    0.36    0.18
   2  -3   1    0.45    0.10
  -2  -3  -1    0.43    0.13
  -2   3  -2    2.94    0.22
  -2   3  -2    2.84    0.26
   2   3   2    3.09    0.19
  -2   3  -2    2.39    0.24
   2   3   2    2.98    0.21
  -2   3  -2    3.07    0.23
   2   3   2    2.96    0.21
  -2  -3  -2    2.77    0.20
   2  -3   2    3.17    0.26
  -2  -3  -2    3.25    0.25
   2  -3   2    3.01    0.24
   2  -3   2    2.26    0.22
  -2  -3  -2    2.76    0.21
  -2   3  -3    2.77    0.25
   2   3   3    3.18    0.22
   2   3   3    3.51    0.25
  -2   3  -3    2.77    0.29
  -2   3  -3    2.47    0.26
   2   3   3    3.56    0.24
   2  -3   3    3.08    0.28
  -2  -3  -3    2.92    0.22
  -2  -3  -3    2.76    0.21
  -2  -3  -3    3.37    0.23
   2  -3   3    2.63    0.27
   2  -3   3    2.29    0.25
  -2  -3  -3    2.81    0.20
   2   3   4  177.89    6.26
  -2   3  -4  169.16    6.29
  -2   3  -4  176.11    6.30
  -2   3  -4  173.30    6.31
   2   3   4  180.49    6.26
   2   3   4  178.70    6.28
  -2  -3  -4  184.43    6.28
   2  -3   4  174.41    6.30
  -2  -3  -4  176.38    6.28
   2  -3   4  166.56    6.30
   2  -3   4  178.78    6.30
  -2  -3  -4  175.82    6.26
  -2  -3  -4  179.19    6.28
   2   3   5   33.47    1.22
   2   3   5   34.53    1.22
   2   3   5   32.59    1.27
  -2   3  -5   32.85    1.32
  -2   3  -5   33.45    1.33
  -2  -3  -5   33.12    1.27
  -2  -3  -5   32.35    1.25
   2  -3   5   33.53    1.31
  -2  -3  -5   33.03    1.30
   2  -3   5   31.48    1.28
  -2   3  -6    3.43    0.43
  -2   3  -6    3.10    0.39
   2   3   6    3.13    0.23
   2   3   6    1.93    0.22
   2   3   6    3.17    0.27
  -2  -3  -6    2.96    0.33
   2  -3   6    3.58    0.35
  -2  -3  -6    3.13    0.29
   2  -3   6    4.06    0.41
  -2  -3  -6    3.78    0.39
  -2   3  -7    0.54    0.39
   2   3   7    0.62    0.18
  -2   3  -7    0.83    0.45
   2   3   7    0.63    0.19
  -2  -3  -7    0.33    0.41
   2  -3   7    0.22    0.40
   2  -3   7    0.12    0.31
  -2  -3  -7    1.05    0.33
   2   3   8    1.12    0.41
   2   3   8    1.15    0.21
  -2   3  -8    1.59    0.48
  -2   3  -8    1.38    0.54
   2   3   8    2.59    0.23
  -2  -3  -8    1.66    0.52
   2  -3   8    1.41    0.46
  -2  -3  -8    1.44    0.39
   2   3   9    1.87    0.20
  -2   3  -9    2.20    0.53
   2   3   9    1.74    0.50
  -2   3  -9    3.01    0.65
  -2  -3  -9    2.46    0.48
  -2  -3  -9    2.33    0.61
   2  -3   9    2.65    0.56
  -2   3 -10   -0.17    0.69
   2   3  10   -0.21    0.54
  -2   3 -10    0.89    0.60
  -2  -3 -10   -0.31    0.53
  -2  -3 -10    0.30    0.65
   2  -3  10    0.29    0.60
  -2   3 -11    0.05    0.66
   2   3  11    0.45    0.67
  -2   3 -11   -0.35    0.83
  -2  -3 -11    0.08    0.79
  -2  -3 -11    1.01    0.66
   2  -3  11    0.42    0.71
   2   3  12    2.10    0.80
  -2   3 -12    1.01    1.04
   2  -3  12    1.10    0.85
  -2  -3 -12    1.43    0.73
  -2  -3 -12    0.96    0.94
  -2   3 -13    0.93    1.20
  -2  -3 -13    0.17    0.46
   2  -3  13    1.07    1.09
  -2  -3 -13    0.42    1.20
   2   4 -14    2.08    1.19
   2   4 -14   -0.26    0.86
   2  -4 -14   -0.44    1.22
  -2  -4  14   -0.79    1.09
   2   4 -13    1.71    1.09
   2   4 -13    1.20    1.03
  -2  -4  13    0.29    0.93
   2  -4 -13    1.02    1.07
   2   4 -12    1.93    0.89
   2   4 -12    0.39    0.86
  -2   4  12   -1.88    0.44
   2  -4 -12    2.21    0.90
  -2  -4  12    0.04    0.77
   2   4 -11   -0.47    0.75
  -2   4  11    0.57    0.66
   2   4 -11    0.31    0.74
   2  -4 -11    0.21    0.77
  -2  -4  11    0.21    0.65
   2   4 -10    2.62    0.66
  -2   4  10    3.55    0.59
   2   4 -10    2.03    0.68
   2  -4 -10    2.21    0.69
  -2  -4  10    1.65    0.58
   2  -4 -10    2.21    0.31
  -2   4   9   23.74    1.19
   2   4  -9   23.94    1.21
   2   4  -9   23.24    1.23
  -2  -4   9   23.46    1.15
   2  -4  -9   23.08    1.22
   2  -4  -9   21.46    0.87
   2  -4  -9   22.74    0.89
   2   4  -8    0.44    0.47
   2   4  -8   -0.21    0.50
  -2   4   8   -0.27    0.43
  -2  -4   8    0.22    0.43
   2  -4  -8   -0.04    0.20
   2  -4  -8   -0.36    0.18
   2  -4  -8   -0.41    0.47
  -2   4   7   -0.45    0.17
   2   4  -7    0.76    0.39
   2   4  -7    0.28    0.43
  -2   4   7    1.48    0.39
   2  -4  -7    0.60    0.16
   2  -4  -7    0.28    0.41
   2  -4  -7    0.23    0.16
  -2  -4   7    0.46    0.38
   2   4  -6    1.83    0.39
  -2   4   6    1.39    0.27
   2   4  -6    1.85    0.41
  -2   4   6    1.02    0.36
   2  -4  -6    1.45    0.37
  -2  -4   6    1.47    0.35
   2  -4  -6    1.50    0.15
   2  -4  -6    1.65    0.15
   2   4  -5    1.23    0.36
  -2   4   5    1.48    0.35
  -2   4   5    0.32    0.27
   2   4  -5    0.77    0.31
  -2  -4   5    1.05    0.29
   2  -4  -5    0.52    0.12
   2  -4  -5    0.66    0.12
  -2  -4   5    0.52    0.29
   2  -4  -5    1.06    0.32
  -2   4   4    0.15    0.11
   2   4  -4    0.54    0.13
  -2   4   4    0.31    0.29
  -2   4   4    0.79    0.25
  -2   4   4    0.82    0.27
   2   4  -4    0.20    0.27
   2   4  -4    0.25    0.29
  -2  -4   4    0.44    0.17
  -2  -4   4    0.32    0.26
   2  -4  -4    0.14    0.31
  -2  -4   4    0.21    0.24
   2  -4  -4    0.28    0.11
  -2   4   3   44.60    1.68
   2   4  -3   44.02    1.70
  -2   4   3   44.52    1.69
  -2   4   3   43.54    1.69
  -2   4   3   45.47    1.61
   2   4  -3   43.39    1.67
   2   4  -3   47.31    1.65
   2  -4  -3   44.16    1.69
   2  -4  -3   45.05    1.69
  -2  -4   3   45.17    1.68
  -2  -4   3   44.77    1.65
   2  -4  -3   46.61    1.61
  -2  -4   3   43.76    1.69
   2   4  -2   14.13    0.65
  -2   4   2   14.93    0.71
   2   4  -2   15.61    0.61
   2   4  -2   14.41    0.71
  -2   4   2   15.60    0.66
   2   4  -2   15.79    0.61
  -2   4   2   15.10    0.69
  -2   4   2   14.95    0.58
   2  -4  -2   14.62    0.68
   2  -4  -2   14.77    0.68
  -2  -4   2   14.61    0.67
  -2  -4   2   15.53    0.70
   2  -4  -2   15.45    0.59
  -2  -4   2   15.60    0.61
   2   4  -1   12.53    0.50
  -2   4   1   12.09    0.50
   2   4  -1   12.27    0.54
   2   4  -1   12.12    0.50
  -2   4   1   12.04    0.61
  -2   4   1   11.89    0.56
   2   4  -1   12.13    0.62
  -2  -4   1   12.33    0.54
  -2  -4   1   11.90    0.58
   2  -4  -1   11.85    0.58
   2  -4  -1   11.91    0.56
   2  -4  -1   12.04    0.50
   2   4   0    7.58    0.34
   2   4   0    7.52    0.35
   2   4   0    7.56    0.49
  -2   4   0    7.79    0.43
  -2   4   0    7.19    0.44
  -2   4   0    7.68    0.37
   2   4   0    7.50    0.39
  -2   4   0    7.48    0.46
   2  -4   0    7.28    0.42
  -2  -4   0    6.31    0.41
   2  -4   0    8.01    0.37
  -2  -4   0    7.62    0.35
  -2  -4   0    7.68    0.43
   2  -4   0    7.02    0.47
   2   4   1    0.34    0.19
  -2   4  -1    0.31    0.17
  -2   4  -1    0.13    0.23
   2   4   1    0.29    0.17
  -2   4  -1    0.60    0.24
   2   4   1    0.16    0.14
  -2   4  -1    0.72    0.28
  -2  -4  -1    0.33    0.14
   2  -4   1    0.15    0.24
  -2  -4  -1    0.32    0.20
   2  -4   1    0.16    0.24
   2  -4   1    0.47    0.20
  -2  -4  -1    0.44    0.19
   2   4   2    2.66    0.24
   2   4   2    3.03    0.22
  -2   4  -2    2.70    0.32
  -2   4  -2    3.26    0.26
  -2   4  -2    3.07    0.31
   2   4   2    3.13    0.26
  -2   4  -2    2.86    0.34
  -2  -4  -2    3.12    0.22
   2  -4   2    2.98    0.28
  -2  -4  -2    2.29    0.24
   2  -4   2    3.06    0.30
   2  -4   2    3.11    0.31
  -2  -4  -2    3.12    0.27
  -2   4  -3   88.93    3.27
  -2   4  -3   86.31    3.24
   2   4   3   94.28    3.24
   2   4   3   91.64    3.23
  -2   4  -3   89.57    3.28
   2   4   3   92.28    3.24
  -2   4  -3   85.60    3.25
  -2  -4  -3   90.99    3.24
  -2  -4  -3   91.04    3.24
   2  -4   3   89.76    3.26
  -2  -4  -3   93.87    3.23
   2  -4   3   89.36    3.27
   2  -4   3   83.96    3.25
   2   4   4   15.94    0.71
  -2   4  -4   15.32    0.83
   2   4   4   16.94    0.69
   2   4   4   16.26    0.71
   2   4   4   16.69    0.68
  -2   4  -4   15.65    0.75
   2  -4   4   15.25    0.74
  -2  -4  -4   16.59    0.73
  -2  -4  -4   16.47    0.68
  -2  -4  -4   15.90    0.70
   2  -4   4   15.25    0.76
  -2  -4  -4   16.84    0.72
  -2   4  -5   -0.26    0.38
   2   4   5   -0.06    0.20
   2   4   5    0.32    0.30
   2   4   5   -0.15    0.21
  -2   4  -5    0.54    0.37
  -2  -4  -5    0.32    0.33
   2  -4   5   -0.01    0.33
  -2  -4  -5    0.53    0.26
  -2  -4  -5    0.06    0.28
   2  -4   5   -0.05    0.14
   2   4   6    1.50    0.24
  -2   4  -6    1.03    0.42
   2   4   6    1.88    0.24
  -2   4  -6    1.64    0.42
   2  -4   6    1.60    0.37
  -2  -4  -6    0.91    0.17
  -2  -4  -6    1.05    0.33
  -2  -4  -6    1.39    0.38
  -2   4  -7   16.48    0.98
   2   4   7   15.47    0.71
  -2   4  -7   16.05    0.96
   2   4   7   16.43    0.71
  -2  -4  -7   16.75    0.82
   2  -4   7   15.36    0.92
  -2  -4  -7   16.76    0.92
   2   4   8    3.98    0.31
  -2   4  -8    3.61    0.57
  -2   4  -8    4.06    0.63
   2   4   8    3.54    0.30
   2  -4   8    4.10    0.57
  -2  -4  -8    3.20    0.54
  -2  -4  -8    3.11    0.46
  -2   4  -9   -0.37    0.65
  -2   4  -9    0.20    0.59
  -2  -4  -9    0.52    0.58
  -2  -4  -9    0.32    0.48
   2  -4   9    0.63    0.56
  -2   4 -10   -0.67    0.74
  -2   4 -10   -0.02    0.69
   2  -4  10   -0.06    0.66
  -2  -4 -10    0.44    0.72
  -2  -4 -10   -0.31    0.58
  -2   4 -11    1.11    0.90
  -2   4 -11    1.02    0.78
   2  -4  11    0.19    0.77
  -2  -4 -11    1.16    0.86
  -2  -4 -11    0.72    0.66
  -2   4 -12    1.32    1.13
  -2  -4 -12    0.80    1.03
   2  -4  12   -0.58    0.95
  -2  -4 -12    1.02    0.59
  -2   4 -13    1.14    1.09
   2  -4  13    0.58    1.09
  -2  -4 -13    3.48    1.22
   2   5 -13   -0.07    1.16
   2   5 -13    2.35    1.13
   2  -5 -13    1.26    1.18
  -2  -5  13   -1.51    1.04
   2   5 -12    0.65    1.00
   2   5 -12    1.54    0.99
  -2  -5  12    0.90    0.83
   2  -5 -12    1.32    1.02
   2   5 -11    1.86    0.85
   2   5 -11    1.14    0.80
  -2   5  11    0.68    0.72
  -2  -5  11    0.76    0.73
   2  -5 -11    0.29    0.85
  -2   5  10    0.54    0.67
   2   5 -10    1.12    0.72
   2   5 -10    0.09    0.69
  -2  -5  10    0.57    0.62
   2  -5 -10    1.12    0.73
   2   5  -9    1.09    0.57
   2   5  -9    0.17    0.61
  -2   5   9   -0.40    0.59
   2  -5  -9   -0.15    0.61
   2  -5  -9    0.15    0.15
  -2  -5   9    0.36    0.56
   2   5  -8    8.69    0.70
  -2   5   8    9.99    0.81
   2   5  -8    8.78    0.76
   2  -5  -8    8.97    0.43
   2  -5  -8    9.43    0.70
  -2  -5   8   10.37    0.67
   2  -5  -8    9.13    0.46
   2   5  -7    7.68    0.59
  -2   5   7    8.02    0.59
   2   5  -7    6.95    0.65
   2  -5  -7    7.71    0.39
   2  -5  -7    7.30    0.39
   2  -5  -7    7.90    0.62
  -2  -5   7    8.26    0.59
   2   5  -6   12.19    0.77
  -2   5   6   12.43    0.82
   2   5  -6   12.70    0.86
  -2  -5   6   12.51    0.76
   2  -5  -6   13.41    0.54
   2  -5  -6   13.28    0.80
   2  -5  -6   12.62    0.53
   2   5  -5    9.16    0.65
  -2   5   5    9.43    0.41
  -2   5   5    9.52    0.67
   2   5  -5    8.78    0.73
   2  -5  -5    8.85    0.41
   2  -5  -5    9.05    0.40
   2  -5  -5    7.77    0.65
  -2  -5   5    9.19    0.63
   2   5  -4    0.61    0.32
   2   5  -4    0.06    0.37
  -2   5   4    0.40    0.36
  -2   5   4    0.56    0.16
   2  -5  -4    0.35    0.15
  -2  -5   4    0.53    0.30
  -2  -5   4    0.44    0.31
   2  -5  -4    0.58    0.34
   2   5  -3    9.47    0.61
   2   5  -3   10.48    0.56
   2   5  -3    9.97    0.53
  -2   5   3   10.45    0.66
  -2   5   3   10.67    0.45
  -2  -5   3    9.79    0.54
   2  -5  -3   10.41    0.62
  -2  -5   3    9.93    0.59
   2  -5  -3   10.51    0.45
   2   5  -2   79.82    2.84
   2   5  -2   79.12    2.91
  -2   5   2   78.70    2.90
  -2   5   2   77.28    2.82
  -2   5   2   75.00    2.87
   2   5  -2   80.70    2.84
  -2  -5   2   77.58    2.87
   2  -5  -2   76.52    2.88
   2  -5  -2   83.14    2.83
  -2   5   1    2.13    0.32
  -2   5   1    2.18    0.28
  -2   5   1    2.04    0.22
   2   5  -1    2.58    0.36
   2   5  -1    2.91    0.23
   2   5  -1    2.50    0.27
   2   5  -1    2.85    0.23
  -2  -5   1    3.30    0.31
   2  -5  -1    2.45    0.22
   2  -5  -1    2.99    0.23
  -2  -5   1    2.39    0.31
   2  -5  -1    1.94    0.33
   2   5   0   17.80    0.81
   2   5   0   15.72    0.73
  -2   5   0   17.72    0.71
  -2   5   0   17.19    0.80
  -2   5   0   16.69    0.76
  -2   5   0   16.43    0.78
   2   5   0   17.15    0.70
   2   5   0   17.89    0.69
  -2  -5   0   18.44    0.70
  -2  -5   0   17.19    0.76
  -2  -5   0   16.41    0.78
   2  -5   0   17.48    0.75
   2  -5   0   17.04    0.80
  -2   5  -1    4.26    0.38
  -2   5  -1    4.26    0.33
   2   5   1    5.16    0.40
   2   5   1    5.52    0.34
   2   5   1    4.49    0.34
  -2   5  -1    4.77    0.33
  -2   5  -1    4.55    0.38
  -2  -5  -1    4.88    0.35
  -2  -5  -1    5.17    0.35
  -2  -5  -1    4.83    0.37
   2  -5   1    4.44    0.39
   2  -5   1    4.58    0.34
  -2   5  -2    0.38    0.21
   2   5   2    0.18    0.32
  -2   5  -2    0.37    0.31
  -2   5  -2    0.16    0.35
   2   5   2    0.05    0.24
   2   5   2    0.28    0.20
   2  -5   2    0.04    0.27
  -2  -5  -2    0.14    0.26
  -2  -5  -2   -0.04    0.26
  -2  -5  -2   -0.19    0.20
   2   5   3   15.75    0.68
  -2   5  -3   15.56    0.86
   2   5   3   15.75    0.73
  -2   5  -3   16.81    0.79
   2   5   3   15.98    0.78
  -2  -5  -3   15.40    0.72
   2  -5   3   15.13    0.75
  -2  -5  -3   16.40    0.72
  -2  -5  -3   15.64    0.72
  -2   5  -4   24.19    1.09
  -2   5  -4   23.54    1.01
   2   5   4   23.80    0.99
   2   5   4   21.75    0.95
   2   5   4   22.09    0.95
  -2  -5  -4   23.38    0.97
   2  -5   4   22.92    1.02
  -2  -5  -4   23.03    0.94
  -2  -5  -4   22.90    0.98
  -2  -5  -4   23.13    0.95
   2   5   5   47.52    1.85
   2   5   5   51.55    1.89
   2   5   5   49.44    1.84
  -2   5  -5   52.85    1.99
  -2   5  -5   50.36    1.94
   2   5   5   49.01    1.85
  -2  -5  -5   43.48    1.82
   2  -5   5   50.97    1.91
  -2  -5  -5   50.95    1.85
  -2  -5  -5   49.22    1.87
  -2  -5  -5   50.82    1.90
   2   5   6   41.54    1.60
   2   5   6   41.45    1.63
  -2   5  -6   42.38    1.72
  -2   5  -6   41.29    1.75
  -2  -5  -6   41.53    1.62
   2  -5   6   43.17    1.68
  -2  -5  -6   40.66    1.65
  -2   5  -7    0.11    0.54
   2   5   7    0.49    0.29
   2   5   7    0.71    0.35
  -2   5  -7   -0.07    0.54
   2  -5   7    0.05    0.45
  -2  -5  -7    0.31    0.42
  -2  -5  -7    0.06    0.49
   2   5   8    0.75    0.31
  -2   5  -8    0.45    0.64
  -2   5  -8    0.12    0.59
  -2  -5  -8    1.04    0.59
   2  -5   8    0.24    0.58
  -2  -5  -8    0.70    0.47
  -2   5  -9    0.85    0.72
  -2   5  -9    0.23    0.69
  -2  -5  -9    0.94    0.65
  -2  -5  -9    0.17    0.52
   2  -5   9   -0.23    0.64
  -2   5 -10    0.79    0.79
  -2   5 -10    0.75    0.82
   2  -5  10    0.41    0.74
  -2  -5 -10    0.08    0.58
  -2  -5 -10    0.35    0.81
  -2   5 -11    0.19    0.89
  -2   5 -11   -1.68    1.03
   2  -5  11    0.40    0.86
  -2  -5 -11    0.40    0.90
  -2  -5 -11    0.97    0.56
  -2   5 -12   -0.92    1.16
   2  -5  12   -0.49    1.02
  -2  -5 -12    0.89    1.12
   2   6 -12    1.79    1.09
   2   6 -12    2.11    1.12
   2  -6 -12    2.49    1.08
  -2  -6  12    1.97    0.97
   2   6 -11    0.28    0.87
  -2   6  11    0.64    0.71
   2   6 -11    1.01    0.97
  -2  -6  11   -1.06    0.81
   2  -6 -11    1.69    0.94
   2   6 -10    4.05    0.81
   2   6 -10    3.06    0.87
  -2   6  10    4.02    0.74
  -2  -6  10    3.42    0.75
   2  -6 -10    4.10    0.84
  -2   6   9    1.47    0.67
   2   6  -9    1.14    0.70
   2   6  -9    1.02    0.76
   2  -6  -9    0.99    0.72
  -2  -6   9    0.36    0.63
  -2   6   8   -0.37    0.58
   2   6  -8    0.32    0.65
   2   6  -8   -0.13    0.55
   2  -6  -8    0.03    0.14
   2  -6  -8   -0.66    0.61
  -2  -6   8   -0.33    0.58
  -2   6   7    0.33    0.53
   2   6  -7    0.85    0.57
   2   6  -7    0.92    0.51
  -2  -6   7    0.14    0.49
   2  -6  -7    0.24    0.57
   2  -6  -7    0.73    0.21
   2  -6  -7    0.24    0.15
   2   6  -6    1.94    0.50
   2   6  -6    1.37    0.56
  -2   6   6    2.07    0.50
   2  -6  -6    1.46    0.22
   2  -6  -6    1.11    0.52
   2  -6  -6    1.26    0.21
  -2  -6   6    1.23    0.45
  -2   6   5   -0.06    0.46
   2   6  -5    0.16    0.41
   2   6  -5    0.51    0.49
  -2   6   5    0.26    0.20
  -2  -6   5    0.40    0.37
   2  -6  -5    0.18    0.20
   2  -6  -5    0.42    0.46
   2   6  -4    1.43    0.46
  -2   6   4    0.56    0.20
   2   6  -4    0.48    0.38
  -2   6   4    0.94    0.44
   2  -6  -4    0.73    0.42
  -2  -6   4   -0.37    0.34
   2  -6  -4    0.52    0.20
  -2   6   3    1.90    0.24
   2   6  -3    1.69    0.32
   2   6  -3    1.84    0.41
   2   6  -3    1.93    0.36
  -2   6   3    2.01    0.39
  -2  -6   3    1.90    0.32
   2  -6  -3    1.78    0.22
   2  -6  -3    1.71    0.41
  -2  -6   3    2.35    0.37
   2   6  -2    9.88    0.60
  -2   6   2   10.18    0.72
  -2   6   2    9.60    0.52
   2   6  -2   11.02    0.75
   2   6  -2   10.53    0.57
   2  -6  -2    9.51    0.68
  -2  -6   2   10.71    0.64
   2  -6  -2   10.14    0.56
  -2   6   1    0.40    0.24
   2   6  -1   -0.23    0.39
  -2   6   1   -0.31    0.37
   2   6  -1    0.07    0.25
   2   6  -1    0.16    0.27
   2  -6  -1    0.28    0.27
  -2  -6   1    0.47    0.30
   2  -6  -1   -0.12    0.37
  -2   6   0   31.56    1.29
  -2   6   0   33.48    1.33
  -2   6   0   32.86    1.36
   2   6   0   34.08    1.28
   2   6   0   33.52    1.26
   2   6   0   33.36    1.35
   2  -6   0   34.52    1.35
   2  -6   0   32.21    1.29
  -2  -6   0   31.76    1.30
  -2  -6   0   33.33    1.29
  -2   6  -1    3.14    0.38
  -2   6  -1    2.84    0.42
   2   6   1    3.39    0.33
   2   6   1    3.17    0.43
   2   6   1    3.58    0.30
  -2  -6  -1    3.42    0.34
   2  -6   1    3.18    0.37
  -2  -6  -1    3.94    0.36
   2   6   2   19.37    0.84
  -2   6  -2   20.96    1.02
  -2   6  -2   20.51    0.94
   2   6   2   21.52    1.01
   2  -6   2   19.35    0.92
  -2  -6  -2   18.77    0.88
  -2  -6  -2   20.00    0.90
   2   6   3    0.62    0.40
   2   6   3    0.71    0.30
  -2   6  -3    0.12    0.38
  -2   6  -3    0.06    0.48
  -2  -6  -3    0.33    0.32
  -2  -6  -3    0.83    0.36
   2  -6   3    0.79    0.37
  -2  -6  -3    0.38    0.20
   2   6   4    4.36    0.38
  -2   6  -4    5.06    0.51
   2   6   4    5.07    0.48
  -2   6  -4    4.87    0.57
  -2  -6  -4    4.61    0.46
   2  -6   4    3.95    0.46
  -2  -6  -4    4.36    0.41
  -2  -6  -4    4.04    0.38
   2   6   5    1.47    0.22
  -2   6  -5    2.14    0.51
  -2   6  -5    1.75    0.54
   2   6   5    1.74    0.44
  -2  -6  -5    1.74    0.40
  -2  -6  -5    1.39    0.45
   2  -6   5    2.18    0.45
  -2  -6  -5    1.57    0.35
   2   6   6    0.69    0.44
   2   6   6    0.30    0.18
  -2   6  -6    0.50    0.59
  -2   6  -6    0.44    0.55
  -2  -6  -6    0.43    0.42
  -2  -6  -6    0.16    0.49
   2  -6   6    0.43    0.48
  -2   6  -7    0.51    0.65
   2   6   7    0.85    0.47
  -2   6  -7    1.28    0.63
   2  -6   7    0.82    0.57
  -2  -6  -7    0.50    0.48
  -2  -6  -7    1.54    0.56
   2   6   8    4.77    0.43
  -2   6  -8    4.91    0.78
  -2   6  -8    4.69    0.77
  -2  -6  -8    5.79    0.59
  -2  -6  -8    6.35    0.73
   2  -6   8    6.49    0.72
  -2   6  -9    1.17    0.78
  -2   6  -9   -0.70    0.83
  -2  -6  -9    1.36    0.57
   2  -6   9   -0.62    0.75
  -2  -6  -9    0.71    0.74
  -2   6 -10    0.70    0.96
  -2   6 -10    0.12    0.91
  -2  -6 -10    0.58    0.87
   2  -6  10    1.30    0.84
  -2  -6 -10    0.46    0.53
  -2   6 -11    1.11    1.14
  -2   6 -11    1.56    1.05
  -2  -6 -11    1.67    1.00
   2  -6  11    1.23    0.97
   2   7 -12    0.89    1.24
   2   7 -12    2.49    1.27
   2  -7 -12    1.45    1.27
  -2  -7  12    1.61    1.14
   2   7 -11    1.08    1.09
   2   7 -11    1.48    1.05
   2  -7 -11    0.58    1.08
  -2  -7  11    0.87    0.96
   2   7 -10    1.04    0.94
   2   7 -10    0.89    0.92
  -2   7  10    2.19    0.82
   2  -7 -10    0.54    0.90
  -2  -7  10    1.69    0.85
   2   7  -9    0.59    0.77
   2   7  -9    0.23    0.85
  -2   7   9    1.41    0.78
   2  -7  -9    1.57    0.78
  -2  -7   9    0.38    0.72
  -2   7   8   -0.13    0.66
   2   7  -8    0.94    0.64
   2   7  -8   -0.16    0.75
   2  -7  -8   -0.16    0.71
  -2  -7   8   -0.18    0.62
  -2   7   7    0.42    0.63
   2   7  -7   -0.10    0.62
   2   7  -7    0.58    0.73
   2  -7  -7    0.70    0.65
  -2  -7   7    0.06    0.56
   2  -7  -7    0.36    0.11
   2   7  -6   31.52    1.56
   2   7  -6   31.94    1.45
  -2   7   6   30.88    1.49
  -2  -7   6   32.12    1.42
   2  -7  -6   32.53    1.19
   2  -7  -6   30.07    1.47
   2   7  -5   -0.01    0.55
   2   7  -5   -0.90    0.48
  -2   7   5   -0.29    0.52
  -2   7   5    0.01    0.26
  -2  -7   5    0.02    0.46
   2  -7  -5    0.20    0.24
   2  -7  -5    0.47    0.52
   2   7  -4    1.47    0.44
   2   7  -4    2.13    0.56
  -2   7   4    2.25    0.28
  -2   7   4    2.25    0.56
  -2  -7   4    1.87    0.45
   2  -7  -4    1.87    0.33
   2  -7  -4    1.14    0.50
   2   7  -3    6.30    0.63
  -2   7   3    6.47    0.48
  -2   7   3    7.08    0.63
   2   7  -3    5.68    0.50
   2  -7  -3    6.57    0.43
  -2  -7   3    6.90    0.53
   2  -7  -3    6.32    0.58
  -2   7   2    0.64    0.48
  -2   7   2    0.32    0.29
   2   7  -2    0.72    0.18
   2   7  -2    0.35    0.36
   2   7  -2    1.49    0.51
   2  -7  -2    0.36    0.32
   2  -7  -2    0.74    0.46
  -2  -7   2    0.82    0.41
   2   7  -1    0.17    0.29
  -2   7   1   -0.63    0.39
   2   7  -1    0.46    0.34
  -2   7   1   -0.37    0.16
  -2   7   1    0.27    0.43
   2   7  -1   -0.19    0.46
  -2  -7   1   -0.51    0.37
   2  -7  -1   -0.24    0.33
   2  -7  -1   -0.07    0.43
   2   7   0    6.20    0.46
   2   7   0    6.36    0.44
  -2   7   0    5.93    0.56
  -2   7   0    6.28    0.54
   2   7   0    8.05    0.61
  -2  -7   0    6.86    0.50
   2  -7   0    6.25    0.57
   2  -7   0    6.67    0.48
   2   7   1    3.59    0.38
   2   7   1    3.66    0.40
  -2   7  -1    3.65    0.46
  -2   7  -1    3.97    0.56
   2   7   1    3.15    0.51
  -2  -7  -1    3.39    0.42
   2  -7   1    3.67    0.42
  -2  -7  -1    3.47    0.42
  -2   7  -2   -0.07    0.45
   2   7   2    0.47    0.49
   2   7   2   -0.84    0.30
  -2   7  -2    0.04    0.43
  -2  -7  -2    0.22    0.40
   2  -7   2   -0.46    0.40
  -2  -7  -2    0.15    0.38
  -2   7  -3    0.17    0.57
   2   7   3   -0.09    0.17
   2   7   3    1.29    0.50
  -2   7  -3    0.71    0.47
  -2  -7  -3    0.10    0.42
  -2  -7  -3    0.85    0.41
   2  -7   3    0.64    0.45
  -2   7  -4   35.35    1.52
  -2   7  -4   33.30    1.62
   2   7   4   34.99    1.53
   2  -7   4   35.31    1.48
  -2  -7  -4   33.89    1.45
  -2  -7  -4   35.24    1.45
  -2   7  -5    0.26    0.63
  -2   7  -5   -0.18    0.57
   2   7   5    0.02    0.51
   2  -7   5   -0.52    0.51
  -2  -7  -5    0.08    0.44
  -2  -7  -5    0.32    0.51
  -2   7  -6    9.53    0.86
  -2   7  -6    9.51    0.81
   2   7   6   10.91    0.95
   2  -7   6    9.77    0.75
  -2  -7  -6    9.67    0.66
  -2  -7  -6   10.85    0.74
  -2   7  -7    1.96    0.72
  -2   7  -7    0.61    0.77
   2   7   7    1.73    0.57
   2  -7   7    0.89    0.66
  -2  -7  -7    1.08    0.64
  -2  -7  -7    0.96    0.54
  -2   7  -8    0.58    0.80
   2   7   8    1.46    0.36
  -2   7  -8    0.44    0.86
  -2  -7  -8    1.38    0.59
  -2  -7  -8    0.94    0.73
   2  -7   8    1.54    0.70
  -2   7  -9    1.27    0.97
  -2   7  -9   -0.39    0.93
  -2  -7  -9    0.20    0.87
  -2  -7  -9    0.43    0.53
   2  -7   9    1.35    0.85
  -2   7 -10    1.78    1.13
  -2   7 -10    0.38    1.04
  -2  -7 -10    1.00    0.97
   2  -7  10   -1.20    0.93
  -2   7 -11    0.43    1.21
  -2   7 -11    1.50    1.18
   2  -7  11    1.37    1.06
  -2  -7 -11    0.78    1.09
   2   8 -11    0.86    1.21
   2   8 -11    1.01    1.28
  -2  -8  11    3.02    1.04
   2  -8 -11   -0.67    1.19
  -2   8  10    3.02    0.90
   2   8 -10    2.15    1.02
   2   8 -10    3.17    1.19
   2  -8 -10    1.89    1.10
  -2  -8  10    2.55    0.98
   2   8  -9   -1.29    0.88
   2   8  -9    0.71    0.99
  -2   8   9    0.57    0.91
  -2  -8   9    1.34    0.87
   2  -8  -9    0.74    0.95
  -2   8   8    2.09    0.85
   2   8  -8    2.10    0.79
   2   8  -8    1.37    0.89
  -2  -8   8    1.72    0.76
   2  -8  -8    0.45    0.86
   2   8  -7   -0.36    0.82
  -2   8   7   -1.17    0.73
   2   8  -7    0.05    0.70
   2  -8  -7    1.19    0.73
  -2  -8   7    0.18    0.66
   2   8  -6    0.30    0.74
   2   8  -6   -0.52    0.60
  -2   8   6    0.96    0.67
  -2  -8   6   -0.39    0.61
   2  -8  -6    0.79    0.72
   2  -8  -6   -0.03    0.30
   2   8  -5    0.83    0.59
  -2   8   5    0.78    0.64
   2   8  -5    0.54    0.67
   2  -8  -5    0.49    0.61
  -2  -8   5    0.48    0.54
   2  -8  -5    0.57    0.30
  -2   8   4    1.27    0.62
   2   8  -4    0.50    0.57
   2   8  -4    1.00    0.54
   2  -8  -4    1.56    0.40
  -2  -8   4   -0.07    0.51
   2  -8  -4    0.57    0.59
   2   8  -3    1.22    0.56
  -2   8   3    1.54    0.59
   2   8  -3    1.45    0.51
  -2   8   3    0.25    0.17
  -2  -8   3    0.71    0.49
   2  -8  -3    1.80    0.56
   2  -8  -3    0.99    0.41
  -2   8   2    0.27    0.49
   2   8  -2   -0.39    0.59
   2   8  -2   -0.28    0.45
  -2   8   2    0.46    0.58
   2  -8  -2    0.31    0.56
  -2  -8   2   -0.04    0.46
   2  -8  -2    0.41    0.42
   2   8  -1    7.20    0.59
  -2   8   1    8.62    0.63
  -2   8   1    8.36    0.74
   2   8  -1    6.94    0.71
   2  -8  -1    7.56    0.65
   2  -8  -1    7.71    0.55
  -2  -8   1    7.16    0.60
   2   8   0   11.56    0.99
  -2   8   0   11.57    1.02
  -2   8   0   12.10    0.88
   2   8   0   11.75    0.76
   2  -8   0   11.57    0.92
   2  -8   0   12.75    0.82
  -2  -8   0   11.74    0.86
  -2   8  -1    1.09    0.60
   2   8   1    1.00    0.58
   2   8   1    0.46    0.44
  -2   8  -1    0.27    0.51
   2  -8   1    0.57    0.47
  -2  -8  -1    0.64    0.47
   2   8   2    5.75    0.53
   2   8   2    5.69    0.67
  -2   8  -2    6.74    0.74
  -2   8  -2    6.32    0.63
   2  -8   2    7.00    0.59
  -2  -8  -2    6.04    0.58
  -2  -8  -2    6.01    0.56
   2   8   3    7.89    0.76
  -2   8  -3   10.48    0.72
  -2   8  -3    9.34    0.82
   2  -8   3    9.37    0.69
  -2  -8  -3    9.02    0.66
  -2  -8  -3    8.30    0.64
  -2   8  -4    0.01    0.70
   2   8   4    0.18    0.64
  -2   8  -4   -1.24    0.58
   2  -8   4   -0.05    0.55
  -2  -8  -4    0.25    0.57
  -2  -8  -4    0.71    0.52
  -2   8  -5   -0.07    0.72
  -2   8  -5    0.61    0.68
   2   8   5   -0.06    0.66
  -2  -8  -5   -0.13    0.62
  -2  -8  -5   -0.15    0.54
   2  -8   5    0.08    0.59
  -2   8  -6    0.80    0.80
   2   8   6    0.02    0.68
  -2   8  -6    0.67    0.77
   2  -8   6    0.14    0.68
  -2  -8  -6    1.06    0.57
  -2  -8  -6   -0.52    0.68
   2   8   7    0.81    0.70
  -2   8  -7    1.28    0.82
  -2   8  -7    0.97    0.93
  -2  -8  -7    0.61    0.78
   2  -8   7    1.96    0.74
  -2  -8  -7    1.38    0.60
  -2   8  -8    1.59    0.99
  -2   8  -8    1.48    0.92
   2  -8   8    1.05    0.86
  -2  -8  -8    2.17    0.47
  -2  -8  -8    2.28    0.90
  -2   8  -9    0.28    1.12
  -2   8  -9    0.57    1.11
   2  -8   9   -0.52    0.94
  -2  -8  -9    0.07    0.97
  -2   8 -10    1.06    1.22
  -2   8 -10   -0.23    1.26
  -2  -8 -10    0.29    1.01
   2  -8  10   -0.40    1.02
   2   9 -10    0.33    1.31
   2   9  -9   -1.61    1.17
  -2   9   9    0.46    1.03
   2   9  -9   -0.21    1.02
  -2  -9   9   -0.50    0.99
   2  -9  -9    0.88    1.14
   2   9  -8    0.87    1.08
  -2   9   8    0.65    0.99
   2   9  -8    1.04    0.99
  -2  -9   8   -0.17    0.89
   2  -9  -8    1.19    1.02
   2   9  -7    1.99    1.02
  -2   9   7   -0.53    0.91
   2   9  -7    1.16    0.86
  -2  -9   7    0.61    0.78
   2  -9  -7    0.33    0.84
  -2   9   6    0.23    0.81
   2   9  -6   -0.19    0.85
   2   9  -6   -0.37    0.74
  -2  -9   6    0.37    0.75
   2  -9  -6   -0.18    0.79
   2   9  -5    0.68    0.68
  -2   9   5    0.03    0.73
   2   9  -5    0.50    0.83
   2  -9  -5    0.90    0.76
  -2  -9   5    0.87    0.64
   2  -9  -5    0.17    0.30
   2   9  -4    0.18    0.77
   2   9  -4    0.78    0.65
  -2   9   4    0.72    0.74
   2  -9  -4   -0.32    0.68
  -2  -9   4   -0.02    0.60
   2  -9  -4    0.56    0.48
   2   9  -3   -0.02    0.70
   2   9  -3   -0.04    0.61
  -2   9   3    0.56    0.70
   2  -9  -3    0.43    0.68
  -2  -9   3   -0.26    0.59
   2  -9  -3    0.14    0.50
   2   9  -2    1.97    0.59
   2   9  -2    2.37    0.66
  -2   9   2    1.70    0.74
  -2   9   2    1.28    0.61
   2  -9  -2    0.63    0.68
   2  -9  -2    0.73    0.51
  -2  -9   2    0.66    0.60
   2   9  -1    1.63    0.55
  -2   9   1    0.18    0.60
   2   9  -1    1.49    0.71
  -2   9   1    1.26    0.71
   2  -9  -1    0.73    0.63
   2  -9  -1    1.57    0.54
  -2  -9   1    1.45    0.58
  -2   9   0   -0.29    0.61
   2   9   0   -0.08    0.71
  -2   9   0   -0.59    0.68
   2   9   0    0.41    0.53
  -2  -9   0   -0.63    0.58
   2  -9   0   -0.30    0.54
   2   9   1    1.59    0.57
   2   9   1    0.94    0.68
  -2   9  -1    0.41    0.73
  -2   9  -1    1.60    0.58
  -2  -9  -1    1.94    0.58
   2  -9   1    0.70    0.57
   2   9   2    0.61    0.56
   2   9   2    1.30    0.71
  -2   9  -2    0.90    0.68
  -2   9  -2   -0.19    0.63
  -2  -9  -2   -0.91    0.58
   2  -9   2    0.65    0.60
  -2  -9  -2    0.51    0.56
   2   9   3    0.71    0.73
  -2   9  -3    0.95    0.65
  -2   9  -3   -0.20    0.78
   2   9   3    0.64    0.59
  -2  -9  -3    0.02    0.60
   2  -9   3    1.29    0.65
  -2  -9  -3   -0.45    0.62
  -2   9  -4    0.46    0.83
   2   9   4   -0.85    0.75
  -2   9  -4    0.46    0.73
  -2  -9  -4    0.71    0.61
  -2  -9  -4    0.61    0.65
   2  -9   4   -0.21    0.64
  -2   9  -5    0.79    0.85
   2   9   5    0.45    0.81
  -2   9  -5    0.76    0.79
   2  -9   5   -1.05    0.73
  -2  -9  -5    1.07    0.67
  -2  -9  -5    1.19    0.75
  -2   9  -6    1.91    0.99
  -2   9  -6    1.44    0.90
   2   9   6    1.34    0.84
  -2  -9  -6    2.19    0.82
  -2  -9  -6    1.84    0.68
   2  -9   6    0.87    0.81
  -2   9  -7   -0.97    1.06
  -2   9  -7   -0.06    1.03
   2   9   7   -0.14    0.48
   2  -9   7    0.62    0.88
  -2  -9  -7    1.41    0.89
  -2   9  -8   -1.52    1.17
  -2   9  -8   -0.33    1.13
   2  -9   8   -0.85    1.01
  -2  -9  -8   -2.29    0.73
  -2   9  -9    1.09    1.35
   2  10  -8   -0.46    1.29
  -2  10   8   -0.85    1.10
   2  10  -8    0.28    1.17
  -2 -10   8    0.03    1.03
   2 -10  -8   -2.37    1.13
   2  10  -7    0.81    1.07
  -2  10   7   -0.67    1.04
   2  10  -7   -0.12    1.20
   2 -10  -7    0.68    1.04
  -2 -10   7    0.74    0.99
   2  10  -6   -0.37    0.95
   2  10  -6   -0.25    1.07
  -2  10   6   -0.35    0.99
   2 -10  -6   -0.16    0.93
  -2 -10   6    0.36    0.95
   2  10  -5   -0.21    0.87
   2  10  -5   -0.60    0.97
  -2  10   5    0.63    0.97
   2 -10  -5    1.69    0.94
  -2 -10   5    0.44    0.81
  -2  10   4   -0.34    0.92
   2  10  -4   -0.76    0.79
   2  10  -4   -0.19    0.85
   2 -10  -4    0.65    0.85
  -2 -10   4    0.59    0.76
  -2  10   3   -0.79    0.76
  -2  10   3   -0.73    0.85
   2  10  -3   -0.15    0.80
   2  10  -3   -0.21    0.73
  -2 -10   3    0.46    0.71
   2 -10  -3   -0.38    0.57
   2 -10  -3   -0.91    0.78
  -2  10   2    1.05    0.72
   2  10  -2   -0.77    0.71
   2  10  -2    0.30    0.89
  -2  10   2   -0.76    0.83
  -2 -10   2    1.07    0.67
   2 -10  -2    1.05    0.80
   2 -10  -2   -0.59    0.63
  -2  10   1    0.18    0.74
   2  10  -1    1.00    0.83
  -2  10   1    0.44    0.72
   2  10  -1    1.07    0.68
  -2 -10   1    1.18    0.67
   2 -10  -1    0.48    0.67
   2 -10  -1   -0.04    0.82
  -2  10   0    0.79    0.86
   2  10   0    0.59    0.62
  -2  10   0    0.11    0.70
   2  10   0    0.73    0.85
   2 -10   0    0.45    0.67
  -2 -10   0    0.90    0.67
  -2  10  -1    1.05    0.74
  -2  10  -1    1.01    0.79
   2  10   1    1.82    0.64
   2  10   1    1.08    0.84
  -2 -10  -1    0.88    0.70
   2 -10   1    0.19    0.72
  -2  10  -2   -0.27    0.90
  -2  10  -2   -0.06    0.80
   2  10   2    0.32    0.83
   2  10   2   -0.41    0.65
  -2 -10  -2    0.16    0.72
  -2 -10  -2   -0.49    0.74
   2 -10   2   -0.30    0.69
  -2  10  -3    1.01    0.96
  -2  10  -3    1.29    0.83
   2  10   3    1.84    0.89
   2  10   3    3.41    0.63
  -2 -10  -3   -0.48    0.71
  -2 -10  -3    1.81    0.73
   2 -10   3    2.15    0.77
  -2  10  -4    0.17    0.90
   2  10   4    1.06    0.53
  -2  10  -4    1.33    0.87
   2  10   4    0.79    0.90
  -2 -10  -4    0.28    0.72
  -2 -10  -4   -0.08    0.66
   2 -10   4   -0.10    0.82
  -2  10  -5    1.63    1.00
   2  10   5   -0.85    0.97
  -2  10  -5    1.37    1.11
  -2 -10  -5    0.48    0.72
   2 -10   5   -0.45    0.88
  -2  10  -6    1.08    1.21
   2  10   6   -0.46    0.94
  -2  10  -6   -0.08    1.10
  -2  10  -7   -1.70    1.15
  -2  10  -7    0.94    1.34
   2 -10   7   -1.16    1.02
   2  11  -6   -0.33    1.00
  -2  11   6    1.06    1.21
   2  11  -6   -1.54    0.96
  -2 -11   6   -1.23    1.04
   2 -11  -6    1.49    1.20
   2  11  -5    0.93    1.06
  -2  11   5    1.86    1.22
   2  11  -5    0.25    0.92
  -2 -11   5    0.93    1.02
   2 -11  -5   -0.70    1.14
  -2  11   4   -2.05    1.10
  -2  11   4   -0.63    1.00
   2  11  -4    0.14    1.11
   2  11  -4   -0.31    0.84
  -2 -11   4    0.94    0.95
   2 -11  -4   -1.32    1.02
   2  11  -3    0.43    1.11
   2  11  -3    1.58    0.76
  -2  11   3    1.47    1.06
  -2  11   3   -0.15    0.93
  -2 -11   3    0.69    0.90
   2 -11  -3    2.35    1.02
  -2  11   2   -0.55    0.91
  -2  11   2    0.68    1.07
   2  11  -2    1.48    0.64
   2  11  -2    0.24    1.08
   2 -11  -2   -1.65    1.01
  -2 -11   2    1.36    0.84
   2 -11  -2    0.36    0.54
   2  11  -1    0.60    1.08
  -2  11   1    0.54    1.06
  -2  11   1    0.84    0.89
   2  11  -1    1.42    0.47
  -2 -11   1    0.65    0.86
   2 -11  -1   -0.69    0.77
  -2  11   0   -1.31    1.08
   2  11   0    0.65    1.10
  -2  11   0   -0.15    0.90
  -2 -11   0    0.11    0.86
   2 -11   0   -0.02    0.81
   2  11   1    0.62    1.09
  -2  11  -1   -1.61    1.07
  -2  11  -1    1.31    0.99
   2 -11   1    0.27    0.87
  -2 -11  -1   -0.10    0.89
  -2  11  -2    1.13    0.96
  -2  11  -2   -1.11    1.10
   2  11   2   -0.81    1.04
  -2 -11  -2   -0.60    0.85
   2 -11   2    1.71    0.90
  -2  11  -3    1.29    1.01
  -2  11  -3    0.83    1.13
   2  11   3    0.15    1.09
   2 -11   3    0.14    0.94
  -2 -11  -3    0.96    0.89
  -2  11  -4   -1.43    1.23
   2  11   4   -1.24    1.15
  -2  11  -4    0.88    1.08
  -2 -11  -4    0.16    0.56
   2 -11   4    0.99    1.02
   2  11   5    0.23    1.18
  -2  11  -5    0.57    1.21
  -2  11  -5    0.98    1.25
   2 -11   5   -1.00    1.05
   3   0 -15   -0.24    0.98
   3   0 -14    1.89    1.04
  -3   0  13    0.14    0.71
   3   0 -13    0.03    0.84
   3   0 -13    0.55    0.80
  -3   0  12    2.51    0.62
   3   0 -12    0.92    0.70
   3   0 -12    2.43    0.76
   3   0 -11   -0.09    0.60
   3   0 -11   -0.12    0.64
  -3   0  11   -0.25    0.49
  -3   0  10    1.97    0.43
   3   0 -10    3.57    0.59
   3   0 -10    2.59    0.55
  -3   0   9   -0.24    0.33
   3   0  -9    0.26    0.26
   3   0  -9    0.32    0.44
   3   0  -9    0.13    0.43
   3   0  -8   27.33    1.18
   3   0  -8   26.80    1.17
  -3   0   8   27.41    1.09
   3   0  -8   26.61    1.06
   3   0  -7   -0.42    0.33
  -3   0   7   -0.09    0.14
   3   0  -7   -0.27    0.33
   3   0  -7    0.06    0.18
  -3   0   7    0.15    0.26
   3   0  -6    3.62    0.35
  -3   0   6    3.30    0.22
   3   0  -6    3.21    0.33
  -3   0   6    2.57    0.28
   3   0  -6    3.93    0.27
  -3   0   6    3.18    0.32
  -3   0   5    0.17    0.19
   3   0  -5    0.09    0.22
  -3   0   5    0.02    0.12
   3   0  -5    0.27    0.20
  -3   0   5    0.07    0.22
   3   0  -5    0.18    0.12
   3   0  -4    1.06    0.16
  -3   0   4    1.64    0.12
  -3   0   4    1.91    0.21
   3   0  -4    1.58    0.18
   3   0  -4    1.58    0.13
  -3   0   4    1.53    0.19
   3   0  -3   -0.11    0.11
  -3   0   3    0.04    0.13
   3   0  -3    0.12    0.09
   3   0  -3   -0.02    0.14
  -3   0   3   -0.08    0.13
  -3   0   3   -0.01    0.08
  -3   0   2 1000.00   34.50
  -3   0   2  933.98   34.48
   3   0  -2  975.58   34.52
   3   0  -2  972.90   34.49
  -3   0   2  972.50   34.50
   3   0  -2  994.52   34.53
   3   0  -1   -0.06    0.10
  -3   0   1    0.23    0.08
  -3   0   1    0.08    0.11
   3   0  -1    0.06    0.08
  -3   0   1   -0.06    0.08
   3   0  -1    0.22    0.08
  -3   0   0  284.09   10.45
   3   0   0  298.35   10.46
   3   0   0  291.83   10.45
  -3   0   0  299.91   10.46
  -3   0   0  296.87   10.46
   3   0   0  293.81   10.46
  -3   0   0  291.43   10.46
   3   0   0  297.39   10.46
  -3   0   0  303.85   10.45
  -3   0  -1   -0.10    0.11
  -3   0  -1   -0.08    0.09
   3   0   1   -0.21    0.10
   3   0   1    0.04    0.11
   3   0   1    0.10    0.08
  -3   0  -1   -0.19    0.08
  -3   0  -1    0.16    0.10
  -3   0  -2   42.82    1.55
   3   0   2   42.30    1.55
  -3   0  -2   42.93    1.53
   3   0   2   43.19    1.56
  -3   0  -2   42.19    1.56
  -3   0  -2   43.26    1.53
   3   0   3    0.21    0.12
   3   0   3   -0.08    0.16
  -3   0  -3    0.03    0.15
  -3   0  -3    0.00    0.07
  -3   0  -3    0.05    0.07
  -3   0  -3    0.01    0.15
  -3   0  -4    0.46    0.24
   3   0   4    0.86    0.23
   3   0   4    0.43    0.21
  -3   0  -4    0.59    0.20
  -3   0  -4    0.32    0.09
   3   0   4    0.49    0.08
  -3   0  -5   -0.05    0.09
  -3   0  -5   -0.36    0.19
   3   0   5   -0.13    0.09
  -3   0  -5    0.19    0.29
   3   0   5   -0.03    0.25
   3   0   5   -0.39    0.24
  -3   0  -6   30.83    1.11
   3   0   6   29.95    1.11
   3   0   6   31.25    1.22
  -3   0  -6   29.66    1.25
  -3   0  -7    0.25    0.42
  -3   0  -7    0.06    0.14
   3   0   7   -0.27    0.14
   3   0   7    0.00    0.35
   3   0   8    4.84    0.33
  -3   0  -8    4.49    0.54
   3   0   8    5.57    0.51
  -3   0  -8    4.52    0.31
  -3   0  -9    0.21    0.55
   3   0   9   -0.22    0.09
  -3   0  -9    0.30    0.19
   3   0   9   -0.17    0.48
   3   0  10    5.10    0.64
  -3   0 -10    3.86    0.75
   3   0  11   -0.42    0.65
  -3   0 -11    0.38    0.79
   3   0  12    1.91    0.83
  -3   0 -12    0.73    0.96
   3   0  13   -0.49    1.00
  -3   0 -13    1.35    1.19
   3   1 -14   -1.42    0.89
   3   1 -14   -0.22    1.02
   3  -1 -14    0.09    1.05
  -3  -1  14    0.12    0.85
  -3   1  13   -0.68    0.51
   3   1 -13    0.23    0.85
   3   1 -13    0.12    0.87
   3  -1 -13    0.75    0.82
   3  -1 -13    0.82    0.84
  -3  -1  13    0.29    0.72
  -3   1  12   11.49    0.75
   3   1 -12   12.27    0.96
   3   1 -12   11.66    0.94
  -3  -1  12   10.55    0.80
   3  -1 -12   12.18    0.94
   3  -1 -12   11.60    0.88
   3   1 -11    2.98    0.67
  -3   1  11    2.66    0.49
   3   1 -11    4.38    0.69
   3  -1 -11    2.88    0.62
   3  -1 -11    3.39    0.69
  -3  -1  11    3.58    0.56
   3   1 -10    9.43    0.70
  -3   1  10    9.70    0.71
   3   1 -10   10.81    0.73
   3  -1 -10    9.76    0.69
   3  -1 -10    8.63    0.47
  -3  -1  10    8.92    0.62
   3  -1 -10    9.47    0.69
   3   1  -9    3.86    0.53
  -3   1   9    4.83    0.40
   3   1  -9    5.19    0.54
   3  -1  -9    4.74    0.51
   3  -1  -9    5.64    0.57
   3  -1  -9    4.60    0.33
  -3  -1   9    5.39    0.45
   3   1  -8   18.86    0.92
  -3   1   8   19.33    0.73
   3   1  -8   15.90    0.77
   3   1  -8   18.31    0.92
  -3  -1   8   18.39    0.84
   3  -1  -8   17.52    0.93
   3  -1  -8   19.14    0.75
   3  -1  -8   19.30    0.93
   3   1  -7    0.51    0.35
   3   1  -7    1.00    0.34
   3   1  -7    1.26    0.23
  -3   1   7    0.27    0.28
  -3   1   7    0.62    0.17
  -3  -1   7    0.89    0.24
   3  -1  -7    1.10    0.36
   3  -1  -7    0.62    0.33
   3  -1  -7    0.96    0.17
  -3  -1   7    0.74    0.27
  -3   1   6    0.39    0.14
  -3   1   6    0.48    0.24
   3   1  -6    0.63    0.30
   3   1  -6    0.41    0.29
   3   1  -6    0.47    0.18
  -3   1   6    0.52    0.24
  -3  -1   6    0.69    0.21
  -3  -1   6    0.35    0.25
  -3  -1   6    0.52    0.27
   3  -1  -6    0.47    0.14
   3  -1  -6    0.31    0.30
   3  -1  -6    0.72    0.29
   3   1  -5    7.30    0.37
  -3   1   5    7.07    0.46
   3   1  -5    6.70    0.48
  -3   1   5    7.45    0.43
   3   1  -5    6.23    0.44
  -3   1   5    7.32    0.31
  -3  -1   5    7.32    0.35
   3  -1  -5    6.35    0.45
   3  -1  -5    7.70    0.31
  -3  -1   5    7.58    0.43
   3  -1  -5    6.94    0.44
  -3  -1   5    7.80    0.44
  -3   1   4    1.09    0.09
   3   1  -4    1.07    0.14
  -3   1   4    0.98    0.19
   3   1  -4    0.98    0.14
   3   1  -4    1.42    0.18
  -3   1   4    1.24    0.20
  -3  -1   4    0.96    0.14
   3  -1  -4    1.30    0.17
   3  -1  -4    1.06    0.16
  -3  -1   4    1.27    0.21
   3  -1  -4    1.19    0.09
  -3  -1   4    1.02    0.18
   3   1  -3    0.43    0.11
  -3   1   3    0.57    0.06
  -3   1   3    0.37    0.15
   3   1  -3    0.56    0.15
  -3   1   3    0.50    0.15
   3   1  -3    0.28    0.13
   3  -1  -3    0.51    0.14
   3  -1  -3    0.67    0.16
   3  -1  -3    0.55    0.06
  -3  -1   3    0.36    0.11
  -3  -1   3    0.13    0.14
  -3  -1   3    0.58    0.14
  -3   1   2  452.30   15.96
  -3   1   2  446.65   15.96
  -3   1   2  462.34   15.99
   3   1  -2  448.27   15.97
   3   1  -2  451.07   15.97
   3   1  -2  461.36   15.99
  -3   1   2  460.66   15.98
  -3  -1   2  402.59   15.96
   3  -1  -2  457.25   15.98
   3  -1  -2  462.86   15.99
  -3  -1   2  455.33   15.97
  -3  -1   2  455.85   15.99
  -3   1   1  336.13   11.80
   3   1  -1  341.42   11.82
   3   1  -1  339.09   11.81
  -3   1   1  340.79   11.82
  -3   1   1  339.37   11.81
   3   1  -1  328.66   11.79
  -3   1   1  302.18   11.80
   3  -1  -1  336.79   11.82
  -3  -1   1  328.19   11.79
  -3  -1   1  335.89   11.81
   3  -1  -1  337.38   11.81
  -3  -1   1  334.64   11.82
   3  -1  -1  334.85   11.80
   3   1   0    1.70    0.13
  -3   1   0    1.63    0.14
  -3   1   0    1.69    0.14
  -3   1   0    1.53    0.12
   3   1   0    1.61    0.14
  -3   1   0    1.79    0.14
  -3   1   0    1.57    0.14
  -3  -1   0    1.40    0.09
  -3  -1   0    1.53    0.13
  -3  -1   0    1.85    0.14
   3  -1   0    1.75    0.14
  -3  -1   0    1.46    0.09
   3  -1   0    1.52    0.12
   3  -1   0    1.49    0.14
  -3   1  -1    6.89    0.32
   3   1   1    6.89    0.32
  -3   1  -1    7.02    0.31
   3   1   1    6.71    0.28
  -3   1  -1    6.85    0.30
   3   1   1    6.41    0.28
  -3   1  -1    7.01    0.31
  -3   1  -1    7.05    0.32
  -3  -1  -1    6.52    0.28
  -3  -1  -1    6.93    0.32
   3  -1   1    6.99    0.31
  -3  -1  -1    6.92    0.32
   3  -1   1    6.71    0.31
  -3  -1  -1    6.74    0.28
   3  -1   1    7.21    0.32
   3   1   2   86.64    3.08
   3   1   2   89.60    3.11
  -3   1  -2   88.22    3.12
  -3   1  -2   87.11    3.10
   3   1   2   85.49    3.10
  -3   1  -2   84.28    3.11
   3  -1   2   88.22    3.12
  -3  -1  -2   87.69    3.11
  -3  -1  -2   86.30    3.10
   3  -1   2   90.31    3.11
   3  -1   2   87.16    3.10
  -3  -1  -2   83.99    3.11
  -3  -1  -2   84.23    3.08
  -3   1  -3   22.51    0.88
   3   1   3   22.01    0.89
  -3   1  -3   24.58    0.87
   3   1   3   24.21    0.89
  -3   1  -3   23.76    0.91
  -3  -1  -3   23.80    0.90
   3  -1   3   23.93    0.91
   3  -1   3   21.97    0.90
   3  -1   3   24.08    0.87
  -3  -1  -3   21.03    0.89
  -3  -1  -3   24.25    0.89
   3   1   4   29.89    1.12
   3   1   4   29.03    1.14
  -3   1  -4   29.95    1.09
  -3   1  -4   30.95    1.16
  -3   1  -4   28.86    1.13
  -3  -1  -4   29.18    1.12
  -3  -1  -4   28.20    1.12
  -3  -1  -4   29.06    1.13
   3  -1   4   30.05    1.09
   3  -1   4   28.96    1.14
   3  -1   4   29.44    1.14
   3   1   5    9.68    0.57
   3   1   5   11.49    0.60
  -3   1  -5   11.98    0.65
  -3   1  -5   12.03    0.49
  -3  -1  -5   11.78    0.62
   3  -1   5   11.87    0.61
  -3  -1  -5   11.19    0.55
   3  -1   5   10.93    0.54
   3  -1   5   11.61    0.49
   3   1   6   -0.01    0.15
  -3   1  -6    0.59    0.18
  -3   1  -6    0.55    0.37
   3   1   6    0.42    0.32
  -3  -1  -6    0.27    0.36
   3  -1   6    0.97    0.33
   3  -1   6    0.46    0.18
  -3   1  -7    6.44    0.41
   3   1   7    5.67    0.47
  -3   1  -7    6.76    0.53
   3  -1   7    5.20    0.39
   3  -1   7    5.60    0.47
  -3  -1  -7    6.05    0.52
  -3   1  -8   18.82    1.03
  -3   1  -8   18.46    0.77
   3   1   8   19.11    0.98
   3  -1   8   17.66    0.97
  -3  -1  -8   18.30    1.01
   3  -1   8   17.25    0.77
  -3   1  -9    2.93    0.29
   3   1   9    2.75    0.54
  -3   1  -9    2.81    0.64
  -3  -1  -9    2.50    0.60
   3  -1   9    2.11    0.55
   3  -1   9    2.27    0.16
   3   1  10   11.20    0.81
  -3   1 -10   12.51    0.89
  -3  -1 -10   11.84    0.91
   3  -1  10   11.94    0.82
   3   1  11    0.08    0.66
  -3   1 -11    0.42    0.82
   3  -1  11    0.01    0.67
  -3  -1 -11    0.58    0.83
  -3   1 -12    1.30    0.96
   3   1  12   -0.14    0.82
   3  -1  12    1.34    0.82
  -3  -1 -12    1.49    0.93
  -3  -1 -12    0.27    0.75
  -3   1 -13   -0.43    1.20
   3   1  13    0.47    0.97
  -3  -1 -13   -1.14    0.92
   3  -1  13    1.09    1.05
  -3  -1 -13   -0.25    1.13
   3   2 -14    3.03    1.08
   3   2 -14    3.67    1.05
  -3  -2  14    4.04    0.91
   3  -2 -14    3.41    1.08
   3   2 -13    1.21    0.92
   3   2 -13    0.68    0.87
   3  -2 -13    0.64    0.92
  -3  -2  13    0.54    0.76
   3  -2 -13    0.80    0.80
   3   2 -12    1.41    0.78
   3   2 -12    2.81    0.80
  -3   2  12    1.02    0.46
  -3  -2  12    1.51    0.66
   3  -2 -12    2.91    0.78
   3  -2 -12    0.99    0.70
   3   2 -11   -0.34    0.66
  -3   2  11    0.50    0.43
   3   2 -11   -0.54    0.63
  -3  -2  11    0.33    0.57
   3  -2 -11    0.77    0.61
   3  -2 -11    0.29    0.67
  -3   2  10    2.70    0.38
   3   2 -10    2.50    0.57
   3   2 -10    2.78    0.60
   3  -2 -10    2.73    0.22
  -3  -2  10    2.80    0.48
   3  -2 -10    2.25    0.58
   3  -2 -10    2.86    0.55
   3   2  -9    0.85    0.49
   3   2  -9    1.57    0.50
  -3   2   9    0.76    0.21
   3  -2  -9    1.09    0.23
  -3  -2   9    0.73    0.41
   3  -2  -9    1.33    0.49
   3  -2  -9    1.25    0.46
   3   2  -8    0.49    0.43
  -3   2   8    1.04    0.19
   3   2  -8    0.58    0.42
   3  -2  -8    0.69    0.41
   3  -2  -8    0.58    0.38
  -3  -2   8    0.64    0.36
   3  -2  -8    0.51    0.18
  -3   2   7    1.11    0.29
   3   2  -7    0.58    0.37
  -3   2   7    0.81    0.14
   3   2  -7    0.89    0.35
   3   2  -7    0.16    0.16
   3  -2  -7    0.49    0.14
   3  -2  -7    0.27    0.34
   3  -2  -7    0.33    0.36
  -3  -2   7    0.32    0.30
   3   2  -6   34.52    1.30
  -3   2   6   35.78    1.23
   3   2  -6   34.21    1.37
  -3   2   6   34.89    1.33
   3   2  -6   34.44    1.35
  -3  -2   6   33.45    1.34
   3  -2  -6   35.80    1.35
   3  -2  -6   31.84    1.23
  -3  -2   6   33.27    1.31
  -3  -2   6   35.01    1.33
   3  -2  -6   33.28    1.33
  -3   2   5   11.33    0.55
  -3   2   5   10.59    0.58
   3   2  -5   10.74    0.50
   3   2  -5   10.78    0.62
   3   2  -5   11.23    0.57
  -3  -2   5   11.20    0.53
   3  -2  -5   11.02    0.59
  -3  -2   5   10.90    0.55
  -3  -2   5   11.32    0.55
   3  -2  -5   10.69    0.59
   3   2  -4   23.32    0.84
   3   2  -4   20.97    0.88
  -3   2   4   22.84    0.88
  -3   2   4   21.98    0.86
   3   2  -4   22.92    0.85
   3  -2  -4   19.48    0.86
  -3  -2   4   20.39    0.82
  -3  -2   4   22.36    0.89
  -3  -2   4   22.17    0.85
   3  -2  -4   22.11    0.89
   3   2  -3    3.78    0.24
  -3   2   3    3.84    0.26
  -3   2   3    3.59    0.26
   3   2  -3    3.67    0.24
   3   2  -3    3.60    0.26
  -3   2   3    3.30    0.28
   3  -2  -3    3.80    0.25
   3  -2  -3    3.29    0.26
  -3  -2   3    4.15    0.25
  -3  -2   3    3.56    0.29
  -3  -2   3    3.59    0.24
  -3   2   2   35.12    1.27
   3   2  -2   36.71    1.31
  -3   2   2   35.94    1.33
  -3   2   2   35.36    1.32
   3   2  -2   35.19    1.29
   3   2  -2   38.31    1.33
  -3   2   2   37.10    1.33
  -3  -2   2   36.32    1.33
   3  -2  -2   35.98    1.32
   3  -2  -2   35.60    1.32
   3  -2  -2   35.71    1.28
  -3  -2   2   35.36    1.31
  -3  -2   2   32.23    1.29
   3   2  -1   57.38    2.14
  -3   2   1   60.27    2.12
  -3   2   1   59.83    2.15
   3   2  -1   59.67    2.15
  -3   2   1   57.73    2.15
  -3   2   1   60.84    2.15
   3   2  -1   58.33    2.11
   3  -2  -1   60.06    2.12
   3  -2  -1   62.56    2.16
   3  -2  -1   59.81    2.15
  -3  -2   1   58.65    2.11
  -3  -2   1   57.33    2.15
  -3  -2   1   59.05    2.14
   3  -2  -1   59.46    2.15
  -3   2   0    0.10    0.10
   3   2   0    0.00    0.11
  -3   2   0    0.07    0.14
  -3   2   0    0.24    0.15
   3   2   0    0.00    0.11
  -3   2   0    0.14    0.15
  -3   2   0   -0.17    0.12
   3  -2   0   -0.03    0.14
  -3  -2   0   -0.09    0.12
  -3  -2   0    0.28    0.12
   3  -2   0   -0.25    0.10
   3  -2   0   -0.07    0.14
   3   2   1    0.81    0.12
   3   2   1    0.83    0.09
  -3   2  -1    0.99    0.14
  -3   2  -1    0.52    0.17
  -3   2  -1    0.86    0.15
  -3   2  -1    0.48    0.15
   3   2   1    0.91    0.15
  -3  -2  -1    0.68    0.13
   3  -2   1    0.48    0.15
  -3  -2  -1    0.86    0.12
   3  -2   1    0.83    0.13
  -3  -2  -1    0.85    0.08
   3  -2   1    0.86    0.16
  -3   2  -2    0.16    0.08
   3   2   2    0.38    0.12
   3   2   2    0.18    0.10
  -3   2  -2    0.36    0.15
  -3   2  -2    0.35    0.17
  -3   2  -2    0.34    0.15
   3   2   2    0.33    0.16
   3  -2   2    0.36    0.15
   3  -2   2    0.28    0.12
  -3  -2  -2    0.08    0.15
  -3  -2  -2    0.47    0.10
   3  -2   2    0.06    0.18
  -3  -2  -2    0.09    0.11
  -3  -2  -2    0.44    0.14
  -3   2  -3   12.38    0.58
   3   2   3   13.95    0.55
   3   2   3   13.05    0.49
  -3   2  -3   13.74    0.56
  -3   2  -3   12.34    0.61
  -3  -2  -3   14.01    0.57
  -3  -2  -3   13.19    0.55
   3  -2   3   12.75    0.59
   3  -2   3   12.42    0.55
   3  -2   3   12.24    0.59
  -3  -2  -3   13.07    0.49
  -3  -2  -3   13.08    0.58
  -3   2  -4   45.96    1.62
  -3   2  -4   41.53    1.63
  -3   2  -4   42.22    1.66
   3   2   4   44.84    1.62
   3   2   4   43.92    1.64
   3  -2   4   43.60    1.65
  -3  -2  -4   44.16    1.62
  -3  -2  -4   43.27    1.62
   3  -2   4   45.34    1.62
  -3  -2  -4   43.94    1.64
   3  -2   4   42.88    1.65
  -3   2  -5    0.59    0.33
  -3   2  -5    0.63    0.21
   3   2   5    0.41    0.25
   3   2   5    0.14    0.29
   3  -2   5    0.73    0.20
  -3  -2  -5    0.63    0.22
  -3  -2  -5    0.63    0.27
  -3  -2  -5    0.88    0.29
   3  -2   5    0.78    0.31
  -3   2  -6   10.58    0.70
   3   2   6    9.42    0.61
  -3   2  -6   10.54    0.49
   3   2   6    7.46    0.46
  -3  -2  -6    9.34    0.60
   3  -2   6    9.86    0.52
   3  -2   6   10.24    0.64
  -3  -2  -6    9.20    0.66
  -3   2  -7   16.72    0.91
  -3   2  -7   16.22    0.79
   3   2   7   16.14    0.82
   3  -2   7   15.44    0.85
  -3  -2  -7   15.71    0.79
  -3  -2  -7   15.43    0.89
   3  -2   7   15.18    0.73
  -3   2  -8   14.41    0.94
   3   2   8   14.12    0.86
  -3   2  -8   11.99    0.78
  -3  -2  -8   13.79    0.87
  -3  -2  -8   13.08    0.78
   3  -2   8   13.09    0.70
   3  -2   8   13.96    0.88
   3   2   9    0.92    0.52
  -3   2  -9    0.55    0.63
  -3   2  -9    0.69    0.46
  -3  -2  -9    0.59    0.59
   3  -2   9    0.25    0.54
   3  -2   9    0.24    0.22
  -3  -2  -9    0.46    0.47
   3   2  10    0.66    0.61
  -3   2 -10    1.81    0.72
  -3   2 -10    0.69    0.47
  -3  -2 -10    0.59    0.56
  -3  -2 -10    0.92    0.68
   3  -2  10    0.17    0.63
  -3   2 -11    0.79    0.84
   3   2  11    0.90    0.72
  -3  -2 -11    0.46    0.84
   3  -2  11    0.98    0.73
  -3  -2 -11    0.86    0.68
   3   2  12    2.00    0.85
  -3   2 -12    2.85    1.05
  -3  -2 -12    3.22    0.81
   3  -2  12    3.99    0.89
  -3  -2 -12    3.83    1.01
  -3   2 -13   -0.73    1.21
   3   2  13    0.63    0.97
   3  -2  13    1.62    1.06
  -3  -2 -13    0.54    0.88
  -3  -2 -13    0.44    1.23
   3   3 -14    0.53    1.16
   3   3 -14   -0.08    1.11
  -3  -3  14   -0.12    0.98
   3  -3 -14    1.39    1.17
   3   3 -13    0.99    0.98
   3   3 -13    0.97    0.96
   3  -3 -13    3.33    1.00
  -3  -3  13    1.62    0.83
   3  -3 -13    2.00    0.61
   3   3 -12    0.77    0.80
   3   3 -12   -0.10    0.79
  -3   3  12    2.15    0.75
   3  -3 -12    0.06    0.71
   3  -3 -12   -0.28    0.71
  -3  -3  12    0.11    0.69
  -3   3  11    9.39    0.81
   3   3 -11   11.19    0.89
   3   3 -11   13.18    0.90
  -3   3  11    9.97    0.53
   3  -3 -11   11.53    0.87
  -3  -3  11   11.88    0.78
   3  -3 -11    9.15    0.58
   3  -3 -11   11.42    0.82
  -3   3  10   -0.02    0.55
   3   3 -10   -0.17    0.55
  -3   3  10    0.17    0.16
   3   3 -10    0.15    0.61
   3  -3 -10   -0.33    0.56
  -3  -3  10    0.35    0.52
   3  -3 -10    0.48    0.17
   3  -3 -10    0.24    0.57
   3   3  -9    0.46    0.52
  -3   3   9    0.31    0.48
   3   3  -9   -0.58    0.51
   3  -3  -9   -0.14    0.20
   3  -3  -9   -0.09    0.45
   3  -3  -9   -0.08    0.44
   3  -3  -9   -0.29    0.20
  -3  -3   9    0.02    0.46
   3   3  -8   -0.05    0.44
  -3   3   8    0.02    0.43
   3   3  -8    0.08    0.42
  -3  -3   8    0.19    0.38
   3  -3  -8    0.16    0.16
   3  -3  -8   -0.03    0.40
   3  -3  -8   -0.12    0.15
   3  -3  -8    0.02    0.42
   3   3  -7   11.51    0.70
  -3   3   7   13.23    0.72
   3   3  -7   11.77    0.77
   3  -3  -7   10.32    0.45
   3  -3  -7   11.81    0.45
  -3  -3   7   10.98    0.67
   3  -3  -7   11.34    0.74
   3  -3  -7   11.46    0.76
  -3   3   6    0.95    0.29
   3   3  -6    1.20    0.37
   3   3  -6    1.44    0.33
  -3   3   6    1.01    0.33
  -3  -3   6    1.47    0.30
   3  -3  -6    0.63    0.34
  -3  -3   6    1.00    0.31
   3  -3  -6    1.59    0.36
   3   3  -5    8.74    0.60
   3   3  -5    8.18    0.49
   3   3  -5    7.93    0.45
  -3   3   5    7.69    0.50
  -3   3   5    8.23    0.41
  -3   3   5    7.82    0.54
  -3  -3   5    7.97    0.45
   3  -3  -5    8.36    0.55
   3  -3  -5    7.13    0.54
  -3  -3   5    6.79    0.44
  -3  -3   5    7.67    0.50
  -3   3   4   14.83    0.69
  -3   3   4   15.02    0.68
   3   3  -4   15.93    0.64
   3   3  -4   15.69    0.66
   3   3  -4   15.18    0.74
  -3   3   4   14.83    0.72
  -3  -3   4   15.48    0.72
   3  -3  -4   14.25    0.72
   3  -3  -4   15.08    0.71
  -3  -3   4   15.37    0.64
  -3  -3   4   16.15    0.69
   3   3  -3    1.46    0.21
   3   3  -3    1.68    0.17
  -3   3   3    0.92    0.21
  -3   3   3    1.23    0.26
   3   3  -3    1.04    0.25
  -3   3   3    1.68    0.22
   3  -3  -3    1.11    0.23
  -3  -3   3    1.27    0.17
   3  -3  -3    1.49    0.10
  -3  -3   3    1.42    0.23
  -3  -3   3    1.29    0.21
   3  -3  -3    1.08    0.23
  -3   3   2   11.13    0.54
  -3   3   2   11.72    0.53
   3   3  -2   11.15    0.44
   3   3  -2   10.67    0.49
  -3   3   2   10.41    0.42
  -3   3   2   10.88    0.52
   3   3  -2    9.78    0.53
   3  -3  -2   11.25    0.53
  -3  -3   2   10.59    0.50
  -3  -3   2   11.10    0.53
   3  -3  -2   11.06    0.52
   3  -3  -2   10.73    0.42
  -3  -3   2   11.54    0.44
  -3   3   1    6.01    0.36
  -3   3   1    4.49    0.33
   3   3  -1    6.07    0.34
  -3   3   1    5.71    0.29
  -3   3   1    6.50    0.37
   3   3  -1    6.57    0.35
   3   3  -1    6.36    0.26
   3   3  -1    6.49    0.26
   3  -3  -1    6.18    0.35
   3  -3  -1    6.49    0.28
  -3  -3   1    5.50    0.33
   3  -3  -1    4.79    0.33
  -3  -3   1    6.50    0.36
  -3   3   0    0.42    0.19
   3   3   0    0.64    0.08
  -3   3   0    0.56    0.18
   3   3   0    0.65    0.17
   3   3   0    0.66    0.08
  -3   3   0    0.42    0.13
   3   3   0    0.62    0.16
  -3  -3   0    0.48    0.16
   3  -3   0    0.17    0.19
   3  -3   0    0.54    0.18
  -3  -3   0    0.62    0.16
   3  -3   0    0.62    0.13
   3   3   1   24.21    0.89
  -3   3  -1   22.69    0.91
   3   3   1   23.85    0.85
  -3   3  -1   24.32    0.92
  -3   3  -1   23.70    0.89
   3   3   1   24.28    0.90
  -3   3  -1   19.84    0.89
  -3  -3  -1   23.57    0.89
   3  -3   1   23.82    0.88
  -3  -3  -1   23.89    0.85
  -3  -3  -1   21.77    0.90
   3  -3   1   22.20    0.92
   3  -3   1   24.11    0.92
   3   3   2   64.73    2.26
  -3   3  -2   53.69    2.29
  -3   3  -2   61.59    2.30
  -3   3  -2   62.31    2.30
  -3   3  -2   63.66    2.28
   3   3   2   63.93    2.28
   3   3   2   64.33    2.25
   3  -3   2   62.33    2.29
  -3  -3  -2   64.80    2.25
  -3  -3  -2   63.14    2.28
   3  -3   2   64.91    2.30
  -3  -3  -2   64.22    2.26
   3  -3   2   62.21    2.30
   3   3   3    4.31    0.30
  -3   3  -3    4.14    0.30
  -3   3  -3    4.14    0.36
  -3   3  -3    4.34    0.33
  -3   3  -3    3.90    0.33
   3   3   3    4.76    0.27
   3   3   3    4.62    0.34
   3  -3   3    4.42    0.37
  -3  -3  -3    4.50    0.34
  -3  -3  -3    4.42    0.31
   3  -3   3    4.54    0.36
   3  -3   3    5.35    0.36
  -3  -3  -3    4.77    0.30
  -3  -3  -3    4.62    0.28
  -3   3  -4    0.11    0.30
   3   3   4   -0.03    0.13
  -3   3  -4    0.04    0.30
   3   3   4   -0.10    0.13
   3   3   4    0.16    0.21
  -3  -3  -4    0.33    0.26
   3  -3   4   -0.02    0.23
  -3  -3  -4    0.11    0.23
  -3  -3  -4    0.19    0.16
  -3  -3  -4    0.36    0.13
   3  -3   4    0.11    0.28
   3   3   5   14.04    0.59
   3   3   5   15.69    0.59
   3   3   5   15.86    0.70
  -3   3  -5   15.51    0.81
  -3   3  -5   15.80    0.77
  -3  -3  -5   15.26    0.74
   3  -3   5   15.52    0.77
  -3  -3  -5   14.96    0.73
  -3  -3  -5   15.99    0.64
   3  -3   5   14.86    0.71
  -3   3  -6   -0.03    0.35
   3   3   6    0.00    0.12
  -3   3  -6    0.19    0.40
   3   3   6   -0.28    0.15
  -3  -3  -6    0.39    0.37
   3  -3   6    0.17    0.30
  -3  -3  -6    0.30    0.33
   3  -3   6    0.16    0.36
  -3   3  -7    3.79    0.47
  -3   3  -7    3.78    0.55
  -3  -3  -7    3.22    0.46
  -3  -3  -7    3.27    0.42
   3  -3   7    3.15    0.37
   3  -3   7    3.38    0.47
   3   3   8   10.19    0.70
  -3   3  -8    8.46    0.61
  -3   3  -8    7.41    0.66
  -3  -3  -8    9.07    0.58
   3  -3   8    8.46    0.65
  -3  -3  -8    8.79    0.67
   3  -3   8    6.91    0.41
  -3   3  -9   10.90    0.96
  -3   3  -9   14.16    1.09
   3   3   9   12.39    0.91
  -3  -3  -9   11.35    0.82
   3  -3   9   10.25    0.79
  -3  -3  -9   11.71    0.84
  -3   3 -10    4.46    0.65
   3   3  10    3.43    0.66
  -3   3 -10    5.06    0.82
  -3  -3 -10    3.89    0.75
   3  -3  10    4.20    0.72
  -3  -3 -10    5.09    0.63
  -3   3 -11    2.38    0.94
   3   3  11    3.19    0.75
  -3  -3 -11    3.10    0.73
   3  -3  11    3.11    0.82
  -3  -3 -11    3.47    0.92
  -3   3 -12   -0.43    1.06
   3  -3  12    0.35    0.96
  -3  -3 -12    1.39    0.99
  -3  -3 -12    0.57    0.79
  -3   3 -13    1.86    1.21
  -3  -3 -13    1.10    0.78
  -3  -3 -13    1.18    1.29
   3  -3  13    1.78    1.12
   3   4 -14   -0.36    1.19
   3   4 -14    0.20    1.11
   3  -4 -14    2.45    1.17
  -3  -4  14    0.78    1.07
   3   4 -13    2.74    1.07
   3   4 -13    3.96    1.06
   3  -4 -13    4.73    1.13
  -3  -4  13    2.90    0.95
  -3   4  12    1.28    0.77
   3   4 -12    0.15    0.83
   3   4 -12    0.55    0.85
   3  -4 -12   -0.24    0.88
  -3  -4  12   -0.02    0.76
   3  -4 -12    0.75    0.77
   3   4 -11    6.29    0.82
  -3   4  11    5.31    0.75
   3   4 -11    6.37    0.86
  -3  -4  11    4.25    0.68
   3  -4 -11    4.89    0.76
   3  -4 -11    6.12    0.84
   3   4 -10    2.51    0.69
  -3   4  10    2.81    0.64
   3   4 -10    1.32    0.63
   3  -4 -10    1.51    0.61
   3  -4 -10    1.91    0.12
   3  -4 -10    1.79    0.67
  -3  -4  10    1.79    0.58
   3   4  -9    5.32    0.68
  -3   4   9    4.51    0.60
   3   4  -9    5.07    0.63
   3  -4  -9    4.23    0.58
   3  -4  -9    4.79    0.25
   3  -4  -9    5.36    0.61
   3  -4  -9    4.31    0.30
  -3  -4   9    5.09    0.57
  -3   4   8    0.52    0.46
   3   4  -8    0.46    0.53
   3   4  -8    0.55    0.45
   3  -4  -8    0.07    0.46
  -3  -4   8    0.55    0.43
   3  -4  -8   -0.18    0.44
   3  -4  -8    0.35    0.13
   3  -4  -8    0.08    0.14
  -3   4   7   12.18    0.79
   3   4  -7   10.48    0.70
   3   4  -7   10.98    0.82
   3  -4  -7   10.16    0.75
   3  -4  -7    9.98    0.77
  -3  -4   7   10.61    0.70
   3   4  -6    0.75    0.42
  -3   4   6    0.99    0.38
   3   4  -6    0.63    0.35
  -3  -4   6    0.98    0.34
   3  -4  -6    1.08    0.38
   3   4  -5    3.86    0.36
  -3   4   5    3.02    0.28
  -3   4   5    2.95    0.38
   3   4  -5    4.15    0.44
  -3  -4   5    3.50    0.36
   3  -4  -5    4.46    0.42
  -3  -4   5    3.76    0.34
   3   4  -4    0.89    0.27
  -3   4   4    1.02    0.13
  -3   4   4    0.32    0.31
   3   4  -4    0.30    0.30
  -3   4   4    0.18    0.24
   3  -4  -4    0.96    0.09
  -3  -4   4    1.27    0.25
  -3  -4   4    0.67    0.27
   3  -4  -4    0.66    0.32
   3   4  -3    9.53    0.43
  -3   4   3    7.75    0.35
  -3   4   3    8.40    0.57
  -3   4   3    9.23    0.53
   3   4  -3    8.69    0.57
  -3   4   3    8.02    0.50
   3   4  -3    8.57    0.46
   3  -4  -3    7.78    0.53
   3  -4  -3    9.06    0.35
  -3  -4   3    9.65    0.52
  -3  -4   3    8.53    0.42
   3  -4  -3    8.22    0.53
  -3  -4   3    7.60    0.50
   3   4  -2   12.34    0.51
  -3   4   2   12.45    0.65
  -3   4   2   12.92    0.61
   3   4  -2   12.10    0.64
  -3   4   2   12.08    0.60
  -3   4   2   12.37    0.50
   3   4  -2   12.91    0.51
   3   4  -2   11.90    0.58
  -3  -4   2   12.32    0.63
   3  -4  -2   12.38    0.49
  -3  -4   2   11.68    0.57
   3  -4  -2   12.24    0.63
   3  -4  -2   11.66    0.59
  -3  -4   2   12.27    0.51
  -3   4   1   62.11    2.32
  -3   4   1   64.77    2.25
   3   4  -1   60.57    2.28
   3   4  -1   62.36    2.30
  -3   4   1   61.20    2.31
   3   4  -1   64.32    2.24
  -3   4   1   61.56    2.29
   3   4  -1   63.00    2.24
  -3  -4   1   60.50    2.28
  -3  -4   1   62.79    2.30
   3  -4  -1   62.05    2.31
   3  -4  -1   62.39    2.30
   3  -4  -1   64.50    2.25
   3   4   0    8.20    0.42
   3   4   0    6.83    0.47
  -3   4   0    7.10    0.38
  -3   4   0    7.35    0.48
   3   4   0    7.65    0.33
   3   4   0    7.53    0.33
  -3   4   0    7.08    0.46
  -3   4   0    7.75    0.52
  -3  -4   0    7.03    0.45
  -3  -4   0    7.79    0.34
  -3  -4   0    6.90    0.44
   3  -4   0    8.03    0.38
   3  -4   0    7.41    0.48
   3  -4   0    7.31    0.50
  -3   4  -1    0.21    0.28
  -3   4  -1    0.13    0.25
   3   4   1   -0.03    0.20
   3   4   1    0.12    0.13
  -3   4  -1    0.18    0.26
   3   4   1   -0.03    0.19
  -3   4  -1   -0.17    0.18
   3  -4   1    0.07    0.25
   3  -4   1   -0.09    0.21
   3  -4   1    0.08    0.24
  -3  -4  -1    0.09    0.13
  -3  -4  -1    0.14    0.20
  -3  -4  -1   -0.22    0.22
  -3   4  -2   14.02    0.61
   3   4   2   13.99    0.59
   3   4   2   13.65    0.62
  -3   4  -2   12.56    0.70
   3   4   2   13.18    0.54
  -3   4  -2   12.05    0.59
  -3   4  -2   12.87    0.66
  -3  -4  -2   13.76    0.54
   3  -4   2   12.20    0.65
   3  -4   2   13.29    0.63
   3  -4   2   12.10    0.59
  -3  -4  -2   13.61    0.64
  -3  -4  -2   13.91    0.61
   3   4   3    0.63    0.27
   3   4   3    0.54    0.20
  -3   4  -3    1.57    0.34
   3   4   3    1.21    0.21
  -3   4  -3    0.98    0.31
  -3  -4  -3    1.12    0.25
   3  -4   3    0.95    0.28
  -3  -4  -3    1.44    0.21
   3  -4   3    1.19    0.28
  -3  -4  -3    1.23    0.20
  -3  -4  -3    0.82    0.26
   3   4   4    2.72    0.25
   3   4   4    2.47    0.30
   3   4   4    3.01    0.28
  -3   4  -4    2.62    0.38
  -3   4  -4    2.71    0.39
  -3  -4  -4    2.88    0.24
   3  -4   4    2.28    0.28
  -3  -4  -4    2.06    0.24
  -3  -4  -4    2.38    0.32
  -3  -4  -4    2.29    0.28
   3  -4   4    2.74    0.37
   3   4   5    3.24    0.25
  -3   4  -5    3.25    0.44
   3   4   5    3.32    0.26
  -3   4  -5    2.89    0.44
   3   4   5    3.26    0.35
   3  -4   5    3.23    0.43
  -3  -4  -5    2.86    0.37
  -3  -4  -5    2.67    0.35
   3   4   6    0.11    0.20
  -3   4  -6    0.69    0.45
   3   4   6    0.09    0.21
  -3   4  -6   -0.42    0.43
   3  -4   6   -0.36    0.41
  -3  -4  -6    0.45    0.40
  -3  -4  -6    0.10    0.35
   3   4   7   41.82    1.54
  -3   4  -7   39.82    1.75
   3   4   7   41.73    1.54
  -3   4  -7   42.79    1.76
   3  -4   7   42.44    1.71
  -3  -4  -7   41.83    1.69
  -3  -4  -7   42.27    1.66
  -3   4  -8    0.54    0.53
  -3   4  -8    1.08    0.61
  -3  -4  -8    0.66    0.55
   3  -4   8    0.51    0.52
  -3  -4  -8    0.11    0.45
  -3   4  -9    1.87    0.72
  -3   4  -9    1.49    0.64
   3  -4   9    1.47    0.61
  -3  -4  -9    1.82    0.67
  -3  -4  -9    1.64    0.55
  -3   4 -10    0.39    0.84
  -3   4 -10    0.02    0.68
   3  -4  10    0.44    0.71
  -3  -4 -10    0.44    0.63
  -3  -4 -10    0.09    0.75
  -3   4 -11    1.48    0.98
  -3  -4 -11    1.10    0.87
   3  -4  11    0.24    0.83
  -3  -4 -11   -1.01    0.71
  -3   4 -12   -0.46    1.16
  -3  -4 -12    0.08    1.07
   3  -4  12   -1.99    1.04
  -3  -4 -12    1.30    0.79
   3   5 -13   -0.29    1.07
   3   5 -13    0.33    1.09
  -3  -5  13    1.24    0.97
   3  -5 -13    0.68    1.20
   3   5 -12    0.61    1.00
  -3   5  12   -1.95    0.80
   3   5 -12    0.45    0.97
  -3  -5  12   -0.52    0.80
   3  -5 -12    1.10    0.99
  -3   5  11   -1.96    0.79
   3   5 -11    2.48    0.83
   3   5 -11    1.60    0.78
  -3  -5  11    1.57    0.76
   3  -5 -11    1.54    0.79
  -3   5  10    8.55    0.82
   3   5 -10    9.15    0.84
   3   5 -10    8.32    0.90
   3  -5 -10    8.75    0.85
  -3  -5  10    8.32    0.75
   3   5  -9    0.62    0.64
   3   5  -9    0.44    0.60
  -3   5   9   -0.05    0.59
   3  -5  -9    1.04    0.63
  -3  -5   9    1.32    0.56
  -3   5   8    1.24    0.56
   3   5  -8    2.19    0.60
   3   5  -8    3.25    0.55
  -3  -5   8    2.62    0.51
   3  -5  -8    3.18    0.58
  -3   5   7    6.10    0.62
   3   5  -7    7.14    0.57
   3   5  -7    7.66    0.67
   3  -5  -7    7.11    0.60
  -3  -5   7    6.15    0.52
   3   5  -6    2.79    0.43
  -3   5   6    1.95    0.45
   3   5  -6    2.56    0.50
  -3  -5   6    2.20    0.41
   3  -5  -6    1.89    0.44
   3   5  -5    0.10    0.36
  -3   5   5    0.36    0.40
   3   5  -5    0.60    0.42
   3  -5  -5    0.24    0.12
   3  -5  -5    0.85    0.42
  -3  -5   5   -0.08    0.30
   3  -5  -5    0.19    0.12
  -3  -5   5    0.57    0.35
  -3   5   4    1.32    0.37
  -3   5   4    1.54    0.16
   3   5  -4    1.22    0.39
   3   5  -4    1.29    0.32
   3  -5  -4    1.68    0.15
   3  -5  -4    1.07    0.39
  -3  -5   4    1.07    0.33
  -3  -5   4    1.68    0.28
   3   5  -3    3.95    0.30
   3   5  -3    3.86    0.41
  -3   5   3    3.40    0.40
  -3   5   3    3.71    0.28
   3   5  -3    4.29    0.30
  -3  -5   3    3.83    0.37
  -3  -5   3    3.87    0.29
   3  -5  -3    3.89    0.41
   3  -5  -3    3.39    0.26
  -3   5   2    5.11    0.43
  -3   5   2    4.74    0.33
   3   5  -2    5.85    0.36
   3   5  -2    5.82    0.36
   3   5  -2    5.65    0.46
  -3  -5   2    5.86    0.40
   3  -5  -2    5.42    0.43
   3  -5  -2    5.32    0.32
  -3   5   1    9.47    0.47
  -3   5   1    9.30    0.64
   3   5  -1    9.27    0.44
   3   5  -1    9.83    0.44
   3   5  -1    8.82    0.62
   3  -5  -1   10.22    0.46
  -3  -5   1    8.39    0.54
  -3  -5   1    9.92    0.56
   3  -5  -1    9.52    0.61
  -3   5   0    2.28    0.25
   3   5   0    2.11    0.19
  -3   5   0    1.61    0.32
   3   5   0    0.94    0.20
   3   5   0    1.59    0.33
   3   5   0    1.99    0.20
  -3   5   0    1.64    0.37
  -3  -5   0    1.55    0.31
   3  -5   0    2.16    0.36
   3  -5   0    1.46    0.26
  -3  -5   0    1.44    0.29
   3   5   1   22.81    0.99
   3   5   1   21.80    0.89
  -3   5  -1   22.76    1.03
   3   5   1   23.00    0.87
  -3   5  -1   21.80    0.92
  -3   5  -1   22.97    0.98
   3  -5   1   22.78    0.93
  -3  -5  -1   22.60    0.95
   3  -5   1   22.98    1.00
  -3  -5  -1   21.69    0.96
  -3  -5  -1   23.27    0.87
   3   5   2   13.47    0.73
  -3   5  -2   14.86    0.81
  -3   5  -2   15.17    0.75
   3   5   2   11.62    0.61
   3   5   2   14.79    0.61
  -3  -5  -2   13.79    0.69
   3  -5   2   15.11    0.71
  -3  -5  -2   14.19    0.69
  -3  -5  -2   15.43    0.61
  -3   5  -3    6.44    0.49
  -3   5  -3    5.06    0.49
   3   5   3    5.72    0.41
   3   5   3    5.77    0.42
  -3  -5  -3    5.57    0.38
   3  -5   3    5.24    0.42
  -3  -5  -3    5.80    0.41
  -3  -5  -3    5.59    0.39
  -3   5  -4   11.74    0.74
  -3   5  -4   12.19    0.81
   3   5   4   10.91    0.68
   3   5   4   12.22    0.59
  -3  -5  -4   10.43    0.64
  -3  -5  -4    9.98    0.65
   3  -5   4   11.39    0.69
  -3  -5  -4    9.83    0.58
   3   5   5    0.08    0.27
  -3   5  -5    0.44    0.43
   3   5   5   -0.13    0.32
   3   5   5    0.14    0.26
  -3   5  -5   -0.19    0.46
  -3  -5  -5    0.26    0.26
  -3  -5  -5   -0.09    0.39
   3  -5   5    0.70    0.40
  -3  -5  -5   -0.42    0.35
  -3   5  -6   10.88    0.93
   3   5   6   10.67    0.60
  -3   5  -6   12.07    0.88
   3   5   6   10.74    0.57
   3  -5   6   11.45    0.83
  -3  -5  -6   10.67    0.70
  -3  -5  -6   10.84    0.77
  -3   5  -7    1.62    0.56
   3   5   7    1.20    0.13
   3   5   7    1.58    0.26
  -3   5  -7    1.62    0.58
  -3  -5  -7    1.20    0.45
  -3  -5  -7    1.41    0.52
   3  -5   7    1.27    0.51
  -3   5  -8    6.50    0.78
  -3   5  -8    5.18    0.72
   3  -5   8    5.98    0.69
  -3  -5  -8    5.84    0.69
  -3  -5  -8    5.28    0.59
  -3   5  -9    0.50    0.71
  -3   5  -9    0.74    0.79
   3  -5   9    1.76    0.70
  -3  -5  -9    0.72    0.59
  -3  -5  -9    2.00    0.71
  -3   5 -10    2.84    0.93
  -3   5 -10    3.03    0.84
  -3  -5 -10    2.37    0.70
  -3  -5 -10    2.25    0.84
   3  -5  10    3.03    0.81
  -3   5 -11    0.85    1.07
   3  -5  11    3.72    0.97
  -3  -5 -11    1.28    0.75
  -3  -5 -11    1.55    0.95
  -3   5 -12    2.87    1.21
   3  -5  12    1.06    1.08
  -3  -5 -12    0.81    1.20
   3   6 -13    0.67    1.24
   3   6 -13    1.06    1.25
   3  -6 -13    1.56    1.23
  -3  -6  13   -0.21    1.13
   3   6 -12    0.00    1.06
   3   6 -12    1.80    1.16
   3  -6 -12    0.85    1.08
  -3  -6  12   -1.13    0.90
   3   6 -11    0.52    0.96
  -3   6  11    0.51    0.86
   3   6 -11    0.07    0.85
   3  -6 -11    0.35    0.91
  -3  -6  11   -0.07    0.81
   3   6 -10    1.31    0.76
  -3   6  10    1.90    0.77
   3   6 -10    0.53    0.86
   3  -6 -10    1.91    0.81
  -3  -6  10    0.72    0.73
   3   6  -9    1.46    0.65
  -3   6   9    1.29    0.70
   3   6  -9    0.64    0.75
   3  -6  -9    0.89    0.68
  -3  -6   9    0.43    0.64
   3   6  -8    2.17    0.59
   3   6  -8    2.35    0.71
  -3   6   8    2.03    0.63
  -3  -6   8    0.92    0.60
   3  -6  -8    1.27    0.61
  -3   6   7   -0.05    0.56
   3   6  -7   -0.67    0.51
   3   6  -7    0.15    0.58
   3  -6  -7    0.81    0.55
  -3  -6   7    0.65    0.49
  -3   6   6   29.39    1.35
   3   6  -6   29.66    1.33
   3   6  -6   30.21    1.42
   3  -6  -6   29.83    1.09
  -3  -6   6   30.34    1.31
   3  -6  -6   30.25    1.35
   3  -6  -6   28.36    1.09
  -3   6   5    6.80    0.36
   3   6  -5    7.74    0.52
  -3   6   5    6.84    0.59
   3   6  -5    5.85    0.56
   3  -6  -5    7.37    0.60
  -3  -6   5    7.71    0.55
   3  -6  -5    7.02    0.36
   3   6  -4    9.51    0.78
  -3   6   4    9.83    0.77
  -3   6   4    9.48    0.45
   3   6  -4    9.16    0.56
   3   6  -4   10.84    0.67
  -3  -6   4    9.04    0.60
   3  -6  -4    9.73    0.46
   3  -6  -4   10.59    0.75
  -3  -6   4    8.64    0.67
   3   6  -3    0.66    0.32
  -3   6   3    0.75    0.42
  -3   6   3    0.73    0.20
   3   6  -3    0.72    0.44
   3   6  -3    0.55    0.29
   3  -6  -3    0.67    0.41
  -3  -6   3    1.42    0.38
   3  -6  -3    0.91    0.21
   3   6  -2   12.13    0.80
   3   6  -2   12.97    0.63
  -3   6   2   12.28    0.59
   3   6  -2   13.33    0.61
  -3   6   2   12.22    0.75
   3  -6  -2   12.82    0.78
  -3  -6   2   12.05    0.72
   3  -6  -2   13.06    0.62
   3   6  -1    1.45    0.24
  -3   6   1    1.04    0.27
  -3   6   1    1.55    0.38
  -3   6   1    1.00    0.38
   3   6  -1    1.37    0.42
   3   6  -1    1.65    0.24
   3  -6  -1    1.42    0.29
  -3  -6   1    1.36    0.34
   3  -6  -1    1.43    0.42
  -3   6   0    2.84    0.32
   3   6   0    2.89    0.42
   3   6   0    2.99    0.27
   3   6   0    3.08    0.27
  -3   6   0    2.87    0.41
  -3   6   0    3.41    0.47
  -3  -6   0    3.12    0.37
   3  -6   0    3.33    0.43
   3  -6   0    3.19    0.35
   3   6   1    7.48    0.42
   3   6   1    7.02    0.42
   3   6   1    6.76    0.52
  -3   6  -1    6.89    0.52
  -3   6  -1    6.74    0.57
  -3  -6  -1    6.85    0.42
   3  -6   1    6.22    0.46
  -3  -6  -1    6.91    0.46
   3   6   2    6.77    0.45
  -3   6  -2    7.69    0.54
  -3   6  -2    7.13    0.59
   3   6   2    6.47    0.53
  -3  -6  -2    7.40    0.49
   3  -6   2    6.63    0.49
  -3  -6  -2    7.65    0.44
  -3   6  -3    0.36    0.49
   3   6   3    0.87    0.29
  -3   6  -3    0.92    0.43
   3   6   3    0.83    0.41
  -3  -6  -3    1.17    0.33
  -3  -6  -3    0.63    0.37
  -3  -6  -3    0.89    0.35
   3  -6   3    0.91    0.38
   3   6   4   10.89    0.66
   3   6   4   11.52    0.77
  -3   6  -4   11.09    0.94
  -3   6  -4   11.25    0.83
  -3  -6  -4   11.20    0.74
   3  -6   4   12.22    0.79
  -3  -6  -4   12.19    0.73
  -3  -6  -4   11.11    0.67
   3   6   5   -0.19    0.27
   3   6   5   -0.32    0.19
  -3   6  -5    0.35    0.48
  -3   6  -5    0.38    0.55
   3   6   5    0.48    0.42
  -3  -6  -5    0.59    0.41
  -3  -6  -5    0.31    0.45
   3  -6   5    0.67    0.48
  -3  -6  -5    0.63    0.34
   3   6   6   13.96    0.63
  -3   6  -6   15.26    1.10
   3   6   6   14.72    0.88
  -3   6  -6   15.61    1.05
  -3  -6  -6   16.02    0.96
   3  -6   6   16.51    1.00
  -3  -6  -6   15.81    0.90
   3   6   7    4.90    0.40
  -3   6  -7    5.07    0.71
  -3   6  -7    4.39    0.72
  -3  -6  -7    4.38    0.64
   3  -6   7    5.44    0.69
  -3  -6  -7    6.19    0.58
  -3   6  -8    5.34    0.81
  -3   6  -8    5.45    0.83
   3  -6   8    4.46    0.72
  -3  -6  -8    4.92    0.73
  -3  -6  -8    5.46    0.64
  -3   6  -9    1.09    0.85
  -3   6  -9    0.81    0.87
  -3  -6  -9    0.71    0.63
   3  -6   9    0.19    0.74
  -3  -6  -9   -0.01    0.78
  -3   6 -10    0.25    1.03
  -3   6 -10    1.36    0.96
   3  -6  10    1.11    0.88
  -3  -6 -10    1.07    0.68
  -3  -6 -10    2.11    0.94
  -3   6 -11    0.86    1.14
  -3  -6 -11    2.23    1.09
   3  -6  11    0.76    1.02
   3   7 -12    2.40    1.23
   3   7 -12    0.39    1.27
   3  -7 -12    0.01    1.20
  -3  -7  12    1.44    1.07
   3   7 -11    1.98    1.07
   3   7 -11   -1.64    1.04
  -3   7  11   -0.39    0.92
  -3  -7  11    1.03    0.97
   3  -7 -11    0.04    1.09
   3   7 -10    2.50    0.86
  -3   7  10    2.32    0.90
   3   7 -10    2.96    0.96
   3  -7 -10    3.00    0.95
  -3  -7  10    3.51    0.85
   3   7  -9    0.66    0.77
  -3   7   9    1.12    0.77
   3   7  -9    1.11    0.85
   3  -7  -9    0.74    0.78
  -3  -7   9    0.72    0.72
   3   7  -8    5.17    0.75
   3   7  -8    6.14    0.87
  -3   7   8    6.76    0.77
   3  -7  -8    5.35    0.78
  -3  -7   8    5.77    0.73
  -3   7   7   -0.88    0.63
   3   7  -7    0.02    0.70
   3   7  -7   -0.06    0.57
  -3  -7   7    0.09    0.56
   3  -7  -7    0.41    0.67
   3   7  -6    1.50    0.59
   3   7  -6    1.58    0.55
  -3   7   6    1.53    0.60
   3  -7  -6    1.85    0.58
   3  -7  -6    1.63    0.20
  -3  -7   6    1.50    0.52
   3   7  -5    0.49    0.58
  -3   7   5   -0.26    0.55
   3   7  -5    0.46    0.47
  -3   7   5    0.62    0.22
   3  -7  -5    0.47    0.54
   3  -7  -5   -0.21    0.21
  -3  -7   5    0.23    0.42
   3   7  -4   -0.20    0.54
  -3   7   4    0.13    0.25
   3   7  -4   -0.06    0.43
  -3   7   4   -0.89    0.49
   3  -7  -4   -0.09    0.50
  -3  -7   4    0.50    0.43
   3  -7  -4   -0.12    0.19
  -3   7   3    0.14    0.50
   3   7  -3   -0.01    0.53
   3   7  -3   -0.57    0.18
   3   7  -3    0.18    0.40
  -3   7   3    0.29    0.25
   3  -7  -3   -0.17    0.31
  -3  -7   3    0.00    0.42
   3  -7  -3   -0.26    0.50
   3   7  -2    0.53    0.37
   3   7  -2    0.69    0.33
  -3   7   2    1.40    0.30
  -3   7   2    1.26    0.51
   3   7  -2    1.00    0.46
   3  -7  -2    1.42    0.46
  -3  -7   2    1.09    0.41
   3  -7  -2    1.13    0.35
   3   7  -1    2.80    0.53
  -3   7   1    2.89    0.48
  -3   7   1    1.44    0.23
   3   7  -1    2.60    0.37
   3   7  -1    2.41    0.33
  -3   7   1    2.55    0.47
   3  -7  -1    1.88    0.37
   3  -7  -1    3.00    0.49
  -3  -7   1    2.67    0.43
  -3   7   0    6.47    0.58
   3   7   0    6.07    0.51
   3   7   0    7.14    0.53
  -3   7   0    7.35    0.64
   3   7   0    8.26    0.62
   3  -7   0    8.03    0.51
  -3  -7   0    7.49    0.52
   3  -7   0    7.26    0.62
  -3   7  -1    0.87    0.52
   3   7   1    1.28    0.48
   3   7   1    0.10    0.31
  -3   7  -1    0.84    0.46
   3   7   1    0.76    0.30
  -3  -7  -1    1.03    0.42
   3  -7   1    0.66    0.40
  -3  -7  -1   -0.29    0.36
  -3   7  -2   24.39    1.19
   3   7   2   26.39    1.19
   3   7   2   23.85    1.03
  -3   7  -2   24.60    1.28
  -3  -7  -2   23.96    1.08
   3  -7   2   25.39    1.12
  -3  -7  -2   25.66    1.14
  -3   7  -3    5.85    0.69
  -3   7  -3    5.90    0.60
   3   7   3    5.28    0.39
   3   7   3    5.59    0.58
  -3  -7  -3    4.97    0.50
  -3  -7  -3    5.43    0.50
   3  -7   3    5.07    0.54
   3   7   4   -0.26    0.51
  -3   7  -4    0.21    0.54
   3   7   4    0.07    0.25
  -3   7  -4   -0.10    0.62
   3  -7   4    0.13    0.48
  -3  -7  -4    0.10    0.47
  -3  -7  -4   -0.24    0.44
   3   7   5    0.98    0.54
  -3   7  -5    2.32    0.63
  -3   7  -5    1.83    0.68
  -3  -7  -5    1.25    0.54
  -3  -7  -5    2.55    0.50
   3  -7   5    1.78    0.56
  -3   7  -6    1.38    0.71
  -3   7  -6    1.04    0.67
   3   7   6    0.61    0.56
  -3  -7  -6    1.55    0.58
   3  -7   6    0.97    0.61
  -3  -7  -6    1.75    0.54
  -3   7  -7    0.43    0.83
   3   7   7    1.29    0.42
  -3   7  -7    2.90    0.80
  -3  -7  -7    2.30    0.69
  -3  -7  -7    1.90    0.62
   3  -7   7    3.02    0.71
  -3   7  -8    1.81    0.86
  -3   7  -8    0.71    0.87
   3  -7   8    2.01    0.79
  -3  -7  -8    1.24    0.79
  -3  -7  -8    1.32    0.66
  -3   7  -9    1.54    1.02
  -3   7  -9    0.26    0.96
   3  -7   9    1.13    0.87
  -3  -7  -9    0.40    0.89
  -3  -7  -9    0.73    0.69
  -3   7 -10    1.46    1.12
  -3   7 -10    0.86    1.19
  -3  -7 -10    2.69    0.97
   3  -7  10    1.47    1.04
   3   8 -11   -2.55    1.05
   3   8 -11    0.70    1.25
  -3  -8  11    0.48    1.03
   3  -8 -11   -0.14    1.28
  -3   8  10   -0.16    1.01
   3   8 -10    1.10    1.17
   3   8 -10   -0.26    1.02
   3  -8 -10    0.47    1.06
  -3  -8  10    1.49    0.96
   3   8  -9    0.72    0.90
  -3   8   9   -0.43    0.93
   3   8  -9    0.32    0.99
   3  -8  -9    0.75    0.93
  -3  -8   9    0.56    0.84
   3   8  -8    0.97    0.80
   3   8  -8    1.14    0.92
  -3   8   8    0.87    0.84
   3  -8  -8    2.09    0.85
  -3  -8   8    1.45    0.77
  -3   8   7    0.04    0.76
   3   8  -7    1.81    0.83
   3   8  -7    2.23    0.70
  -3  -8   7    2.15    0.66
   3  -8  -7    1.49    0.74
   3   8  -6    2.81    0.67
  -3   8   6    2.19    0.72
   3   8  -6    1.89    0.70
   3  -8  -6    2.41    0.75
  -3  -8   6    1.33    0.61
   3   8  -5    1.41    0.62
  -3   8   5    2.25    0.68
   3   8  -5    1.77    0.58
   3  -8  -5    1.86    0.31
  -3  -8   5    2.02    0.57
   3  -8  -5    2.20    0.69
  -3   8   4    0.87    0.65
   3   8  -4    0.40    0.69
   3   8  -4    0.37    0.54
   3  -8  -4    0.50    0.35
  -3  -8   4    0.67    0.51
   3  -8  -4    0.38    0.62
  -3   8   3    0.10    0.59
   3   8  -3    1.04    0.47
   3   8  -3    1.30    0.56
  -3   8   3    0.53    0.14
  -3  -8   3    1.25    0.52
   3  -8  -3    0.80    0.40
   3  -8  -3    0.35    0.58
  -3   8   2   14.17    0.97
  -3   8   2   13.79    1.07
   3   8  -2   12.72    0.85
   3   8  -2   12.87    1.05
   3  -8  -2   14.08    0.82
  -3  -8   2   14.11    0.91
   3  -8  -2   13.22    1.05
   3   8  -1    0.14    0.56
  -3   8   1    0.92    0.52
   3   8  -1    0.61    0.26
  -3   8   1    2.22    0.60
   3   8  -1    0.01    0.43
   3  -8  -1    0.97    0.57
   3  -8  -1    0.66    0.43
  -3  -8   1    0.64    0.49
  -3   8   0    5.24    0.70
   3   8   0    5.51    0.46
   3   8   0    3.39    0.28
  -3   8   0    4.44    0.60
   3   8   0    5.73    0.66
  -3  -8   0    5.74    0.56
   3  -8   0    5.87    0.65
   3  -8   0    4.04    0.51
   3   8   1    4.03    0.30
  -3   8  -1    3.10    0.58
  -3   8  -1    4.20    0.69
   3   8   1    5.08    0.48
   3   8   1    5.02    0.65
  -3  -8  -1    4.76    0.54
   3  -8   1    4.29    0.51
  -3  -8  -1    3.97    0.52
  -3   8  -2    1.12    0.65
  -3   8  -2    1.46    0.57
   3   8   2    1.70    0.60
   3   8   2    1.95    0.44
  -3  -8  -2    1.99    0.52
  -3  -8  -2    1.38    0.49
   3  -8   2    1.90    0.54
   3   8   3    0.27    0.62
  -3   8  -3    0.67    0.60
  -3   8  -3    0.91    0.75
   3  -8   3    0.79    0.54
  -3  -8  -3    1.59    0.50
  -3  -8  -3    1.45    0.50
   3   8   4    0.05    0.62
  -3   8  -4   -0.30    0.64
  -3   8  -4   -0.66    0.72
  -3  -8  -4   -0.22    0.54
  -3  -8  -4    0.52    0.53
  -3   8  -5    0.71    0.71
  -3   8  -5    0.56    0.76
   3   8   5    1.60    0.65
  -3  -8  -5    1.65    0.58
   3  -8   5    0.41    0.62
  -3  -8  -5    0.46    0.61
  -3   8  -6    7.84    0.89
  -3   8  -6    6.97    0.91
   3   8   6    8.07    0.78
   3  -8   6    7.29    0.80
  -3  -8  -6    7.77    0.73
  -3  -8  -6    6.78    0.77
  -3   8  -7   -1.78    0.95
  -3   8  -7    0.92    0.86
   3  -8   7    1.29    0.81
  -3  -8  -7    0.05    0.67
  -3  -8  -7   -0.14    0.77
  -3   8  -8   -0.92    0.96
  -3   8  -8    1.86    1.04
  -3  -8  -8    1.56    0.82
  -3  -8  -8    0.15    0.67
   3  -8   8    1.15    0.92
  -3   8  -9    1.83    1.19
  -3   8  -9    1.46    1.21
   3  -8   9    0.81    0.99
  -3   9  10   -1.47    1.07
   3   9 -10    1.99    1.34
  -3   9   9    0.56    1.11
   3   9  -9    1.28    0.99
   3   9  -9    0.69    1.18
   3  -9  -9    0.71    1.16
  -3  -9   9    0.35    1.00
   3   9  -8    0.96    1.06
  -3   9   8    0.69    1.00
   3   9  -8   -0.34    0.88
  -3  -9   8    0.86    0.93
   3  -9  -8    0.53    1.03
   3   9  -7   -0.80    0.97
   3   9  -7    0.42    0.87
  -3   9   7   -0.43    0.94
   3  -9  -7   -0.21    0.85
  -3  -9   7    0.62    0.82
   3   9  -6    0.35    0.89
  -3   9   6    0.88    0.87
   3   9  -6    1.31    0.77
   3  -9  -6    0.62    0.79
  -3  -9   6    0.57    0.70
   3   9  -5    0.00    0.71
   3   9  -5    0.59    0.81
  -3   9   5    0.13    0.78
  -3  -9   5   -0.41    0.67
   3  -9  -5   -0.11    0.73
   3   9  -4   -0.41    0.64
  -3   9   4   -0.71    0.76
   3   9  -4    0.82    0.78
   3  -9  -4    0.33    0.72
   3  -9  -4   -0.04    0.36
  -3  -9   4    0.84    0.62
   3   9  -3    1.96    0.78
   3   9  -3    1.28    0.61
  -3   9   3    1.57    0.68
   3  -9  -3    1.67    0.74
   3  -9  -3    2.21    0.48
  -3  -9   3    2.14    0.63
   3   9  -2    4.72    0.79
   3   9  -2    6.27    0.63
  -3   9   2    6.82    0.83
  -3   9   2    6.51    0.71
   3  -9  -2    5.05    0.77
  -3  -9   2    5.03    0.65
   3  -9  -2    7.00    0.61
  -3   9   1    0.33    0.62
   3   9  -1    2.71    0.73
  -3   9   1    2.87    0.77
   3   9  -1    2.19    0.54
  -3  -9   1    2.42    0.64
   3  -9  -1    2.19    0.69
   3  -9  -1    2.83    0.56
  -3   9   0    0.42    0.65
  -3   9   0    1.87    0.72
   3   9   0    0.59    0.74
   3   9   0    0.91    0.50
   3  -9   0    1.03    0.56
  -3  -9   0    0.56    0.59
  -3   9  -1    0.36    0.66
  -3   9  -1    0.21    0.74
   3   9   1    0.13    0.69
   3   9   1    1.80    0.49
  -3  -9  -1    1.27    0.60
   3  -9   1    0.27    0.57
   3   9   2    0.21    0.72
  -3   9  -2    0.79    0.79
  -3   9  -2    0.50    0.68
   3   9   2    0.01    0.50
  -3  -9  -2    0.58    0.59
  -3  -9  -2    1.57    0.59
   3  -9   2    0.83    0.61
  -3   9  -3    0.99    0.71
  -3   9  -3    1.18    0.82
   3   9   3    0.75    0.76
   3   9   3    0.62    0.49
  -3  -9  -3    0.94    0.62
  -3  -9  -3   -0.58    0.58
   3  -9   3   -0.82    0.66
  -3   9  -4   -0.21    0.74
   3   9   4   -1.12    0.76
  -3   9  -4    0.65    0.86
  -3  -9  -4    0.81    0.62
   3  -9   4   -1.26    0.67
  -3  -9  -4    0.87    0.65
  -3   9  -5   -0.09    0.85
   3   9   5   -0.08    0.80
  -3   9  -5    0.75    0.93
   3  -9   5   -0.37    0.78
  -3  -9  -5    1.11    0.70
  -3  -9  -5   -1.63    0.60
   3   9   6    0.31    0.70
  -3   9  -6    1.43    1.02
  -3   9  -6    1.08    0.97
   3  -9   6    0.78    0.83
  -3  -9  -6    0.16    0.74
  -3   9  -7   -0.56    1.06
  -3   9  -7   -1.19    1.15
  -3  -9  -7    0.81    0.63
   3  -9   7    1.66    0.93
  -3   9  -8    0.63    1.21
  -3   9  -8    2.57    1.28
   3  -9   8    2.84    1.11
   3  10  -8    0.72    1.07
  -3  10   8   -1.17    1.15
   3  10  -8    1.05    1.23
   3 -10  -8    0.04    1.24
  -3 -10   8   -0.25    0.99
   3  10  -7   -1.16    1.17
  -3  10   7    0.62    1.07
   3  10  -7   -0.94    1.01
   3 -10  -7   -0.81    1.11
  -3 -10   7    0.41    0.99
  -3  10   6   -0.50    1.00
   3  10  -6    0.87    1.11
   3  10  -6   -0.02    0.86
   3 -10  -6    0.47    1.01
  -3 -10   6    0.06    0.87
   3  10  -5    1.89    0.99
   3  10  -5    2.44    0.82
  -3  10   5    0.95    0.96
  -3 -10   5    0.44    0.80
   3 -10  -5    0.75    0.96
   3  10  -4   -1.88    0.73
  -3  10   4   -0.13    0.91
   3  10  -4   -0.25    0.94
   3 -10  -4    0.84    0.93
  -3 -10   4   -0.82    0.76
  -3  10   3    0.31    0.87
   3  10  -3    1.12    0.91
   3  10  -3    1.38    0.69
  -3  10   3   -1.01    0.75
  -3 -10   3    0.02    0.73
   3 -10  -3   -0.19    0.40
   3 -10  -3   -0.09    0.85
  -3  10   2    0.42    0.75
   3  10  -2   -0.22    0.64
   3  10  -2   -0.06    0.87
  -3  10   2    0.49    0.88
   3 -10  -2    0.93    0.85
   3 -10  -2   -0.40    0.62
  -3 -10   2   -0.19    0.71
   3  10  -1   -1.03    0.85
  -3  10   1   -0.44    0.74
  -3  10   1    0.21    0.86
   3  10  -1   -0.19    0.54
   3 -10  -1    0.44    0.83
   3 -10  -1   -0.21    0.65
  -3 -10   1    0.53    0.68
   3  10   0   -1.74    0.81
  -3  10   0   -0.29    0.76
  -3  10   0    0.15    0.87
   3  10   0    0.74    0.47
   3 -10   0   -0.30    0.67
  -3 -10   0   -1.04    0.72
   3  10   1    0.28    0.86
   3  10   1    1.07    0.35
  -3  10  -1    1.71    0.79
  -3  10  -1   -0.82    0.87
   3 -10   1    0.88    0.70
  -3 -10  -1    0.19    0.72
   3  10   2    0.72    0.91
  -3  10  -2   -1.09    0.84
  -3  10  -2    0.36    0.81
   3 -10   2    0.48    0.71
  -3 -10  -2    0.05    0.70
   3  10   3    1.42    0.95
  -3  10  -3    0.74    0.85
  -3  10  -3   -0.88    1.01
  -3 -10  -3    0.46    0.77
   3 -10   3   -0.13    0.76
  -3  10  -4   -0.03    1.04
  -3  10  -4    0.19    0.98
   3  10   4    0.38    0.97
  -3 -10  -4   -1.30    0.79
   3 -10   4   -0.01    0.82
  -3  10  -5    0.97    1.17
  -3  10  -5    2.29    1.10
   3  10   5    0.81    0.98
  -3 -10  -5    1.93    0.80
   3 -10   5    1.46    0.93
  -3  10  -6    1.46    1.20
  -3  10  -6   -0.66    1.19
   3 -10   6    0.16    1.06
   3  11  -6   -0.28    0.90
  -3  11   6    0.02    1.24
  -3  11   5   -0.74    1.19
  -3  11   5    0.32    1.13
   3  11  -5   -0.67    1.19
  -3 -11   5    0.37    1.00
   3 -11  -5    0.56    1.14
  -3  11   4    1.30    1.03
  -3  11   4    0.05    1.14
   3  11  -4   -0.09    1.10
   3 -11  -4    0.11    1.12
  -3 -11   4    0.28    0.96
  -3  11   3   -0.16    1.10
  -3  11   3   -1.34    0.97
   3  11  -3   -2.39    1.09
  -3 -11   3   -0.44    0.88
   3 -11  -3    1.96    1.08
   3  11  -2   -0.06    1.07
  -3  11   2   -0.86    1.04
  -3  11   2   -1.17    1.11
   3 -11  -2   -1.54    1.02
  -3 -11   2   -1.50    0.89
  -3  11   1   -0.38    1.09
   3  11  -1   -0.93    1.05
  -3  11   1   -0.15    0.99
  -3 -11   1    0.96    0.86
   3 -11  -1    0.63    0.76
   3  11   0    0.79    1.08
  -3  11   0   -0.56    1.04
  -3  11   0   -0.09    0.99
  -3 -11   0    1.77    0.91
   3 -11   0    0.85    0.81
  -3  11  -1    0.65    1.13
  -3  11  -1    1.90    1.06
   3  11   1   -0.22    1.04
   3 -11   1    0.48    0.86
  -3 -11  -1    2.78    0.92
   3  11   2   -0.65    1.09
  -3  11  -2   -1.05    1.13
  -3  11  -2    0.48    1.10
  -3 -11  -2   -0.85    0.93
   3 -11   2    1.72    0.94
   3  11   3    0.96    1.17
  -3  11  -3   -0.44    1.18
  -3  11  -3   -0.15    1.14
   3 -11   3   -3.43    0.92
  -3 -11  -3    0.68    0.92
  -3  11  -4   -1.09    1.13
   3  11   4    2.10    1.17
  -3  11  -4   -0.51    1.21
  -3 -11  -4   -1.14    0.83
   3 -11   4   -0.65    1.04
   4   0 -15    2.52    1.03
   4   0 -14    1.33    0.95
   4   0 -14    1.04    1.05
   4   0 -13   -0.30    0.85
   4   0 -13   -0.97    0.82
  -4   0  13   -0.63    0.65
  -4   0  12   18.68    1.14
   4   0 -12   21.40    1.34
   4   0 -12   21.24    1.31
   4   0 -11   -0.99    0.63
  -4   0  11   -0.17    0.46
   4   0 -11   -0.08    0.60
  -4   0  10   17.60    0.91
   4   0 -10   17.43    1.07
   4   0 -10   18.67    1.11
  -4   0   9    0.22    0.34
   4   0  -9    0.14    0.46
   4   0  -9    0.31    0.50
   4   0  -9    0.05    0.27
   4   0  -8    1.82    0.42
  -4   0   8    3.06    0.30
   4   0  -8    2.81    0.44
   4   0  -8    2.08    0.25
  -4   0   7   -0.09    0.17
   4   0  -7   -0.34    0.18
  -4   0   7    0.48    0.15
   4   0  -7    0.16    0.34
   4   0  -7    0.07    0.33
  -4   0   6   19.67    0.73
   4   0  -6   18.40    0.86
   4   0  -6   18.41    0.83
  -4   0   6   17.95    0.82
  -4   0   6   18.93    0.83
   4   0  -6   19.15    0.73
   4   0  -5   -0.30    0.12
   4   0  -5   -0.24    0.24
  -4   0   5   -0.05    0.12
  -4   0   5   -0.25    0.23
  -4   0   5   -0.10    0.21
   4   0  -5   -0.04    0.26
  -4   0   4    9.22    0.38
  -4   0   4    9.80    0.48
  -4   0   4    9.76    0.44
   4   0  -4    8.87    0.39
   4   0  -4    8.96    0.44
   4   0  -4    8.92    0.45
   4   0  -3    0.06    0.15
  -4   0   3    0.07    0.16
   4   0  -3   -0.14    0.13
  -4   0   3    0.03    0.09
  -4   0   3   -0.03    0.14
   4   0  -3    0.06    0.10
   4   0  -2  782.79   27.27
  -4   0   2  762.17   27.25
  -4   0   2  773.62   27.27
   4   0  -2  764.46   27.25
  -4   0   2  767.22   27.25
   4   0  -2  772.67   27.25
   4   0  -1   -0.08    0.10
  -4   0   1    0.01    0.11
  -4   0   1   -0.04    0.13
  -4   0   1    0.29    0.11
   4   0  -1   -0.04    0.13
   4   0  -1   -0.05    0.10
  -4   0   1    0.13    0.11
   4   0   0   32.52    1.22
  -4   0   0   32.78    1.21
  -4   0   0   33.45    1.22
   4   0   0   33.77    1.22
  -4   0   0   33.30    1.21
  -4   0   0   33.41    1.22
  -4   0   0   33.95    1.22
   4   0   0   33.54    1.21
  -4   0  -1   -0.10    0.10
  -4   0  -1    0.07    0.12
  -4   0  -1   -0.10    0.13
   4   0   1    0.17    0.13
  -4   0  -1    0.13    0.10
   4   0   1    0.64    0.11
   4   0   1    0.06    0.12
  -4   0  -1   -0.07    0.11
  -4   0  -2   40.52    1.50
  -4   0  -2   40.48    1.46
   4   0   2   41.25    1.49
  -4   0  -2   40.12    1.49
  -4   0  -2   40.95    1.47
   4   0   2   40.75    1.50
  -4   0  -3    0.19    0.14
   4   0   3   -0.25    0.18
   4   0   3    0.11    0.22
  -4   0  -3    0.06    0.09
  -4   0  -3    0.04    0.09
  -4   0  -3   -0.07    0.19
  -4   0  -4   31.57    1.24
   4   0   4   33.21    1.27
  -4   0  -4   32.18    1.26
   4   0   4   33.59    1.25
  -4   0  -5    0.16    0.32
   4   0   5    0.01    0.23
   4   0   5   -0.04    0.30
   4   0   6    5.29    0.44
  -4   0  -6    5.51    0.48
   4   0   7    0.02    0.41
  -4   0  -7    0.36    0.46
  -4   0  -8   16.12    1.00
   4   0   8   16.42    0.95
  -4   0  -9   -0.03    0.62
   4   0   9   -0.28    0.52
   4   0  10   12.97    0.85
  -4   0 -10   11.57    0.96
  -4   0 -11    0.39    0.82
   4   0  11   -0.76    0.73
  -4   0 -12    2.15    1.06
   4   0  12    3.15    0.90
  -4   0 -13    0.01    1.19
   4   0  13   -0.89    1.08
   4   1 -15    1.72    0.94
   4  -1 -15    0.61    0.95
   4   1 -14    0.64    1.02
   4   1 -14   -0.07    1.02
  -4  -1  14    1.71    0.80
   4  -1 -14    0.22    0.92
   4  -1 -14    2.69    1.08
   4   1 -13   -0.44    0.82
   4   1 -13    0.70    0.91
   4  -1 -13    0.37    0.84
  -4  -1  13    0.42    0.70
   4  -1 -13    0.32    0.82
   4   1 -12    7.64    0.88
   4   1 -12    7.92    0.90
  -4   1  12    8.23    0.64
   4  -1 -12   10.20    0.90
   4  -1 -12    7.56    0.84
  -4  -1  12    8.95    0.72
  -4   1  11   -0.21    0.45
   4   1 -11    0.31    0.62
   4   1 -11   -0.37    0.61
   4  -1 -11    0.47    0.56
  -4  -1  11    0.07    0.51
   4  -1 -11   -0.24    0.62
   4   1 -10    3.16    0.60
  -4   1  10    2.54    0.39
   4   1 -10    3.74    0.57
   4  -1 -10    2.04    0.56
  -4  -1  10    2.34    0.44
   4  -1 -10    2.51    0.26
   4  -1 -10    2.44    0.55
  -4   1   9    0.12    0.28
   4   1  -9    0.37    0.47
   4   1  -9    0.57    0.49
   4  -1  -9   -0.16    0.44
   4  -1  -9   -0.06    0.48
   4  -1  -9   -0.37    0.23
  -4  -1   9   -0.13    0.36
  -4   1   8    0.67    0.20
   4   1  -8    0.26    0.40
   4   1  -8    0.30    0.25
   4   1  -8    0.56    0.40
   4  -1  -8    0.63    0.41
   4  -1  -8    0.39    0.40
   4  -1  -8    0.79    0.19
  -4  -1   8    0.39    0.31
   4   1  -7    5.16    0.44
   4   1  -7    5.56    0.40
  -4   1   7    5.41    0.31
   4   1  -7    5.84    0.45
   4  -1  -7    4.97    0.31
   4  -1  -7    5.39    0.45
  -4  -1   7    5.46    0.36
   4  -1  -7    5.64    0.47
  -4   1   6   69.08    2.36
  -4   1   6   65.17    2.43
   4   1  -6   65.92    2.43
   4   1  -6   67.37    2.39
  -4   1   6   62.18    2.42
   4   1  -6   66.77    2.45
   4  -1  -6   67.63    2.36
  -4  -1   6   63.80    2.43
  -4  -1   6   63.00    2.43
  -4  -1   6   68.15    2.39
   4  -1  -6   66.31    2.45
   4  -1  -6   64.90    2.43
   4   1  -5    0.86    0.17
  -4   1   5    0.59    0.26
   4   1  -5    0.71    0.25
   4   1  -5    0.83    0.29
  -4   1   5    0.90    0.23
  -4   1   5    0.75    0.11
  -4  -1   5    0.71    0.15
   4  -1  -5    0.66    0.11
   4  -1  -5    0.49    0.27
  -4  -1   5    0.55    0.22
  -4  -1   5    0.92    0.22
   4  -1  -5    0.51    0.25
   4   1  -4   58.57    2.21
   4   1  -4   60.12    2.17
  -4   1   4   60.60    2.20
  -4   1   4   61.68    2.15
   4   1  -4   61.40    2.19
  -4   1   4   60.85    2.21
  -4  -1   4   59.62    2.21
  -4  -1   4   62.09    2.18
   4  -1  -4   60.78    2.15
  -4  -1   4   58.61    2.19
   4  -1  -4   60.08    2.22
   4  -1  -4   59.88    2.20
  -4   1   3   17.37    0.64
  -4   1   3   18.08    0.63
   4   1  -3   16.78    0.66
  -4   1   3   17.07    0.69
   4   1  -3   16.43    0.66
   4   1  -3   17.05    0.69
  -4   1   3   16.59    0.71
   4  -1  -3   17.61    0.68
  -4  -1   3   16.56    0.71
   4  -1  -3   17.66    0.68
  -4  -1   3   16.65    0.67
  -4  -1   3   17.65    0.66
   4  -1  -3   17.74    0.63
   4   1  -2  157.65    5.70
  -4   1   2  160.31    5.69
  -4   1   2  158.89    5.71
   4   1  -2  158.91    5.69
  -4   1   2  162.44    5.72
  -4   1   2  158.46    5.69
   4   1  -2  163.01    5.72
   4  -1  -2  159.05    5.71
  -4  -1   2  158.72    5.69
  -4  -1   2  162.48    5.72
  -4  -1   2  161.19    5.70
   4  -1  -2  163.63    5.72
   4   1  -1   54.00    1.92
  -4   1   1   52.27    1.90
  -4   1   1   52.59    1.93
   4   1  -1   52.86    1.89
  -4   1   1   52.62    1.92
   4   1  -1   53.51    1.92
  -4   1   1   52.57    1.90
  -4  -1   1   53.09    1.89
   4  -1  -1   52.61    1.92
  -4  -1   1   53.26    1.92
  -4  -1   1   53.35    1.92
   4  -1  -1   53.20    1.90
   4  -1  -1   53.87    1.93
  -4   1   0  151.92    5.39
  -4   1   0  153.11    5.38
  -4   1   0  151.37    5.38
   4   1   0  150.36    5.38
  -4   1   0  150.82    5.39
   4   1   0  148.59    5.38
  -4   1   0  151.61    5.38
  -4  -1   0  152.34    5.38
  -4  -1   0  148.27    5.36
  -4  -1   0  154.34    5.38
  -4  -1   0  152.98    5.38
   4  -1   0  150.07    5.38
  -4  -1   0  149.62    5.36
   4  -1   0  151.56    5.39
   4  -1   0  152.00    5.38
   4   1   1   80.27    2.87
  -4   1  -1   80.49    2.88
  -4   1  -1   81.62    2.88
  -4   1  -1   79.96    2.88
   4   1   1   80.62    2.86
  -4   1  -1   78.13    2.88
  -4   1  -1   80.58    2.88
   4   1   1   80.41    2.88
  -4  -1  -1   78.72    2.88
  -4  -1  -1   81.09    2.89
  -4  -1  -1   80.90    2.86
   4  -1   1   78.65    2.88
  -4  -1  -1   81.31    2.87
   4  -1   1   81.20    2.88
  -4   1  -2    3.67    0.29
   4   1   2    3.37    0.24
   4   1   2    3.31    0.18
   4   1   2    3.24    0.25
  -4   1  -2    3.33    0.26
  -4   1  -2    3.29    0.24
  -4   1  -2    3.11    0.23
  -4   1  -2    3.05    0.23
  -4  -1  -2    3.41    0.19
  -4  -1  -2    3.26    0.23
   4  -1   2    3.30    0.24
  -4  -1  -2    3.16    0.25
   4  -1   2    3.23    0.25
   4  -1   2    3.41    0.26
  -4  -1  -2    3.93    0.25
   4   1   3   10.13    0.52
  -4   1  -3    9.13    0.47
  -4   1  -3    9.76    0.43
  -4   1  -3    9.90    0.52
   4   1   3   10.17    0.45
  -4   1  -3   10.33    0.43
  -4  -1  -3    9.92    0.46
  -4  -1  -3    9.54    0.49
   4  -1   3   10.38    0.49
  -4  -1  -3    9.24    0.50
   4  -1   3   10.28    0.43
   4  -1   3   10.40    0.52
   4   1   4   47.18    1.75
  -4   1  -4   48.21    1.70
  -4   1  -4   47.89    1.76
  -4   1  -4   47.78    1.70
   4   1   4   46.89    1.72
  -4   1  -4   41.70    1.72
   4  -1   4   45.94    1.75
   4  -1   4   48.27    1.70
   4  -1   4   47.28    1.76
  -4  -1  -4   44.91    1.73
  -4  -1  -4   46.62    1.74
  -4  -1  -4   48.08    1.75
   4   1   5   22.42    0.96
   4   1   5   23.87    0.99
  -4   1  -5   23.52    0.89
  -4   1  -5   23.02    1.02
  -4  -1  -5   23.71    0.99
   4  -1   5   23.32    1.00
  -4  -1  -5   23.42    0.98
   4  -1   5   23.07    0.88
  -4   1  -6   46.78    1.82
   4   1   6   47.49    1.79
  -4   1  -6   47.14    1.70
  -4  -1  -6   44.83    1.79
  -4  -1  -6   47.09    1.78
   4  -1   6   46.30    1.79
   4  -1   6   45.65    1.70
  -4   1  -7    2.02    0.46
   4   1   7    2.03    0.42
  -4   1  -7    2.18    0.22
  -4  -1  -7    2.64    0.48
   4  -1   7    1.58    0.43
   4  -1   7    1.74    0.22
  -4  -1  -7    1.46    0.40
   4   1   8    1.86    0.49
  -4   1  -8    1.72    0.57
  -4   1  -8    1.96    0.23
   4  -1   8    0.93    0.48
  -4  -1  -8    2.30    0.46
  -4  -1  -8    2.24    0.57
   4  -1   8    1.94    0.22
  -4   1  -9   -0.30    0.10
  -4   1  -9   -0.31    0.63
   4   1   9    0.10    0.54
  -4  -1  -9    0.47    0.64
   4  -1   9   -0.20    0.54
  -4  -1  -9    0.57    0.52
   4   1  10    2.77    0.66
  -4   1 -10    1.57    0.76
   4  -1  10    2.68    0.67
  -4  -1 -10    3.30    0.75
  -4  -1 -10    0.74    0.62
   4   1  11    0.43    0.75
  -4   1 -11    0.87    0.87
  -4  -1 -11   -0.49    0.83
   4  -1  11   -0.19    0.77
  -4  -1 -11    0.34    0.71
  -4   1 -12    1.07    1.07
   4   1  12    1.69    0.94
  -4  -1 -12    0.48    0.82
  -4  -1 -12    1.51    1.01
   4  -1  12    1.92    0.89
   4   1  13    0.40    1.09
  -4   1 -13   -0.68    1.21
   4  -1  13    1.53    1.06
  -4  -1 -13   -1.05    1.27
  -4  -1 -13    1.41    1.01
   4   2 -14    1.26    1.09
   4   2 -14    0.78    1.13
  -4  -2  14    0.62    0.90
   4  -2 -14    0.67    1.09
   4  -2 -14    0.23    0.70
   4   2 -13    1.11    0.89
   4   2 -13    0.26    0.89
  -4  -2  13    0.70    0.79
   4  -2 -13    0.90    0.86
   4  -2 -13   -0.11    0.88
   4   2 -12    1.02    0.83
   4   2 -12    2.08    0.76
  -4  -2  12    1.44    0.64
   4  -2 -12    1.12    0.79
   4  -2 -12    0.67    0.73
   4   2 -11   11.71    0.85
  -4   2  11    9.52    0.68
   4   2 -11   11.83    0.87
   4  -2 -11   11.99    0.88
   4  -2 -11   11.60    0.84
  -4  -2  11   12.05    0.76
   4   2 -10    0.52    0.56
   4   2 -10    0.74    0.55
  -4   2  10    0.81    0.18
  -4  -2  10    0.98    0.47
   4  -2 -10    0.65    0.14
   4  -2 -10    0.74    0.56
   4  -2 -10    0.52    0.53
   4   2  -9    9.27    0.66
   4   2  -9    9.06    0.67
  -4   2   9    8.42    0.45
  -4  -2   9    8.74    0.57
   4  -2  -9    8.23    0.63
   4  -2  -9    8.89    0.45
   4  -2  -9    9.24    0.72
   4   2  -8   16.90    0.95
   4   2  -8   18.10    0.92
  -4   2   8   17.55    0.68
   4  -2  -8   17.26    0.96
   4  -2  -8   17.73    0.68
  -4  -2   8   17.59    0.86
   4  -2  -8   17.59    0.88
   4   2  -7    4.63    0.34
  -4   2   7    6.20    0.27
   4   2  -7    5.35    0.50
   4   2  -7    5.68    0.45
   4  -2  -7    5.32    0.27
  -4  -2   7    5.35    0.41
   4  -2  -7    5.72    0.48
   4  -2  -7    5.84    0.47
  -4   2   6    0.11    0.26
   4   2  -6   -0.18    0.36
   4   2  -6    0.06    0.22
   4   2  -6    0.11    0.29
   4  -2  -6    0.44    0.28
  -4  -2   6   -0.18    0.25
   4  -2  -6   -0.44    0.30
  -4  -2   6   -0.38    0.29
   4   2  -5    2.40    0.24
  -4   2   5    2.55    0.32
   4   2  -5    2.21    0.31
  -4   2   5    2.30    0.30
   4   2  -5    2.48    0.28
   4  -2  -5    2.13    0.32
  -4  -2   5    2.75    0.27
   4  -2  -5    2.54    0.32
  -4  -2   5    2.10    0.26
  -4  -2   5    2.38    0.32
   4   2  -4    7.04    0.39
   4   2  -4    7.95    0.40
  -4   2   4    7.76    0.43
   4   2  -4    7.36    0.51
  -4   2   4    7.52    0.44
  -4  -2   4    7.53    0.47
  -4  -2   4    8.03    0.39
   4  -2  -4    8.11    0.50
  -4  -2   4    7.71    0.41
   4  -2  -4    7.02    0.47
   4   2  -3    2.57    0.18
  -4   2   3    2.03    0.24
   4   2  -3    2.04    0.27
  -4   2   3    1.94    0.13
   4   2  -3    2.26    0.20
  -4   2   3    2.01    0.23
  -4   2   3    2.44    0.13
  -4  -2   3    2.26    0.25
  -4  -2   3    2.34    0.18
  -4  -2   3    1.79    0.14
   4  -2  -3    1.77    0.24
   4  -2  -3    1.89    0.25
  -4   2   2    0.10    0.07
  -4   2   2    0.19    0.18
   4   2  -2   -0.01    0.15
   4   2  -2    0.09    0.17
   4   2  -2   -0.04    0.10
  -4   2   2    0.09    0.08
  -4   2   2   -0.14    0.18
  -4   2   2    0.05    0.09
   4  -2  -2   -0.10    0.09
  -4  -2   2    0.00    0.10
   4  -2  -2   -0.17    0.14
   4  -2  -2    0.29    0.13
  -4  -2   2    0.00    0.18
  -4  -2   2    0.16    0.08
   4   2  -1   28.25    1.04
  -4   2   1   27.49    1.01
  -4   2   1   27.01    1.05
  -4   2   1   27.33    1.04
   4   2  -1   26.77    1.03
  -4   2   1   28.01    1.06
  -4  -2   1   27.75    1.02
  -4  -2   1   27.05    1.05
   4  -2  -1   27.58    1.05
   4  -2  -1   28.47    1.04
   4  -2  -1   26.92    1.01
  -4   2   0   17.73    0.68
  -4   2   0   17.14    0.70
   4   2   0   17.38    0.69
   4   2   0   18.00    0.69
  -4   2   0   17.69    0.70
  -4   2   0   17.32    0.70
  -4   2   0   17.49    0.67
  -4  -2   0   16.94    0.68
  -4  -2   0   16.30    0.67
   4  -2   0   17.11    0.70
   4  -2   0   17.67    0.67
   4  -2   0   17.69    0.69
  -4   2  -1    2.18    0.22
  -4   2  -1    2.27    0.20
  -4   2  -1    1.76    0.18
   4   2   1    2.09    0.17
  -4   2  -1    1.29    0.14
   4   2   1    1.95    0.14
   4   2   1    2.21    0.21
  -4   2  -1    2.06    0.20
   4  -2   1    1.83    0.20
   4  -2   1    2.10    0.18
  -4  -2  -1    2.10    0.17
  -4  -2  -1    2.13    0.21
  -4  -2  -1    2.34    0.15
  -4  -2  -1    1.85    0.21
  -4   2  -2   13.26    0.56
   4   2   2   12.38    0.50
  -4   2  -2   13.97    0.55
   4   2   2   11.92    0.57
   4   2   2   13.49    0.51
  -4   2  -2   12.87    0.59
  -4   2  -2   12.91    0.56
  -4   2  -2   12.63    0.59
  -4  -2  -2   12.04    0.50
  -4  -2  -2   12.75    0.51
   4  -2   2   12.24    0.58
  -4  -2  -2   12.69    0.58
  -4  -2  -2   12.24    0.57
   4  -2   2   12.43    0.57
   4  -2   2   13.30    0.55
   4   2   3   21.02    0.76
  -4   2  -3   20.62    0.86
  -4   2  -3   22.05    0.84
  -4   2  -3   20.20    0.89
   4   2   3   21.34    0.81
   4  -2   3   20.67    0.87
   4  -2   3   19.48    0.86
  -4  -2  -3   20.79    0.86
  -4  -2  -3   21.84    0.81
   4  -2   3   21.42    0.83
  -4  -2  -3   21.12    0.76
  -4  -2  -3   19.91    0.83
   4   2   4    1.71    0.23
  -4   2  -4    1.94    0.23
  -4   2  -4    1.64    0.33
   4   2   4    1.35    0.29
   4  -2   4    1.64    0.23
  -4  -2  -4    1.50    0.29
   4  -2   4    1.50    0.30
  -4  -2  -4    1.98    0.19
  -4  -2  -4    1.39    0.19
  -4   2  -5    2.69    0.26
  -4   2  -5    2.39    0.39
   4   2   5    2.36    0.31
   4   2   5    2.14    0.35
  -4  -2  -5    2.61    0.35
  -4  -2  -5    2.43    0.34
   4  -2   5    2.65    0.25
   4  -2   5    2.77    0.36
  -4   2  -6    4.69    0.49
  -4   2  -6    4.38    0.32
   4   2   6    4.02    0.44
   4  -2   6    4.24    0.32
   4  -2   6    3.80    0.44
  -4  -2  -6    4.53    0.44
  -4  -2  -6    3.92    0.40
  -4   2  -7    1.15    0.25
   4   2   7    0.73    0.43
  -4   2  -7    0.77    0.49
   4  -2   7    0.70    0.42
  -4  -2  -7    1.10    0.40
   4  -2   7    0.41    0.27
  -4  -2  -7    1.23    0.44
  -4   2  -8   -0.14    0.35
   4   2   8   -0.41    0.47
  -4   2  -8   -0.05    0.54
   4  -2   8    0.01    0.21
  -4  -2  -8    0.53    0.54
  -4  -2  -8    0.26    0.43
   4  -2   8   -0.19    0.48
  -4   2  -9    6.19    0.47
   4   2   9    6.39    0.65
  -4   2  -9    7.79    0.78
  -4  -2  -9    6.57    0.61
   4  -2   9    6.82    0.69
  -4  -2  -9    6.83    0.70
  -4   2 -10    0.33    0.81
   4   2  10    1.12    0.71
   4  -2  10    2.89    0.71
  -4  -2 -10    0.51    0.60
  -4  -2 -10    1.81    0.77
  -4   2 -11    4.47    0.96
   4   2  11    2.83    0.79
  -4  -2 -11    2.42    0.74
  -4  -2 -11    4.52    0.89
   4  -2  11    3.56    0.81
   4   2  12    2.54    0.87
  -4   2 -12    0.55    1.11
   4  -2  12    2.21    0.94
  -4  -2 -12    0.81    0.85
  -4  -2 -12    2.04    1.06
   4   3 -14    0.07    1.14
   4   3 -14    1.89    1.13
  -4  -3  14    0.98    0.95
   4  -3 -14   -0.34    1.14
   4   3 -13    3.11    1.02
  -4   3  13    0.09    0.90
   4   3 -13    3.97    0.97
   4  -3 -13    1.59    0.90
  -4  -3  13    2.87    0.84
   4  -3 -13    4.76    1.01
   4   3 -12   -0.16    0.83
   4   3 -12   -0.37    0.77
   4  -3 -12    0.79    0.82
  -4  -3  12    0.06    0.67
   4  -3 -12    0.49    0.75
   4   3 -11    0.27    0.69
   4   3 -11    0.33    0.65
  -4   3  11    1.34    0.70
   4  -3 -11   -0.68    0.68
   4  -3 -11    0.69    0.66
  -4  -3  11    0.68    0.58
   4   3 -10   -0.29    0.58
   4   3 -10   -1.17    0.59
  -4   3  10    1.26    0.58
   4  -3 -10    0.01    0.58
   4  -3 -10    0.19    0.53
   4  -3 -10    0.37    0.16
  -4  -3  10   -0.24    0.49
  -4   3   9    4.65    0.59
   4   3  -9    5.57    0.64
   4   3  -9    4.68    0.58
   4  -3  -9    4.76    0.56
   4  -3  -9    3.51    0.59
   4  -3  -9    4.31    0.29
   4  -3  -9    4.98    0.29
  -4  -3   9    4.73    0.50
  -4   3   8    0.18    0.47
   4   3  -8    0.15    0.42
   4   3  -8    0.00    0.46
   4  -3  -8   -0.07    0.45
   4  -3  -8    0.30    0.46
  -4  -3   8   -0.23    0.40
   4   3  -7   11.90    0.74
   4   3  -7   11.86    0.74
  -4   3   7   11.70    0.77
   4  -3  -7   11.23    0.75
   4  -3  -7   11.79    0.75
  -4  -3   7   11.08    0.67
   4   3  -6   11.86    0.73
   4   3  -6   10.65    0.62
  -4   3   6   12.44    0.69
   4  -3  -6   10.57    0.69
  -4  -3   6   10.95    0.62
   4  -3  -6   11.38    0.67
  -4  -3   6    9.80    0.60
   4   3  -5   26.00    1.10
  -4   3   5   23.72    1.01
   4   3  -5   24.13    0.99
  -4   3   5   25.12    1.08
   4   3  -5   26.46    1.02
   4  -3  -5   24.68    1.04
   4  -3  -5   25.22    1.08
  -4  -3   5   27.51    1.01
  -4  -3   5   26.33    1.04
   4   3  -4   12.32    0.66
   4   3  -4   12.81    0.54
  -4   3   4   11.32    0.58
   4   3  -4   11.81    0.56
  -4   3   4   11.78    0.60
  -4   3   4   11.99    0.66
  -4  -3   4   12.38    0.64
   4  -3  -4   11.52    0.66
  -4  -3   4   12.95    0.55
   4  -3  -4   11.82    0.64
  -4  -3   4   12.72    0.60
  -4   3   3    0.60    0.23
   4   3  -3    0.10    0.20
   4   3  -3    0.18    0.29
   4   3  -3    0.40    0.15
  -4   3   3    0.35    0.08
  -4   3   3    0.30    0.24
  -4   3   3    0.37    0.22
   4  -3  -3    0.10    0.27
   4  -3  -3    0.22    0.23
  -4  -3   3    0.53    0.15
  -4  -3   3    0.55    0.23
   4  -3  -3    0.22    0.08
  -4  -3   3    0.41    0.24
   4   3  -2    1.73    0.20
  -4   3   2    1.62    0.26
   4   3  -2    1.52    0.13
   4   3  -2    2.14    0.29
  -4   3   2    1.80    0.25
  -4   3   2    1.18    0.25
  -4   3   2    1.79    0.13
  -4  -3   2    1.68    0.13
   4  -3  -2    1.72    0.13
  -4  -3   2    1.15    0.25
   4  -3  -2    1.39    0.27
  -4  -3   2    1.26    0.22
  -4   3   1    1.38    0.14
  -4   3   1    0.96    0.21
  -4   3   1    1.32    0.24
   4   3  -1    0.63    0.19
  -4   3   1    1.00    0.24
   4   3  -1    1.11    0.19
  -4  -3   1    1.06    0.21
   4  -3  -1    1.21    0.25
  -4  -3   1    0.94    0.22
   4  -3  -1    1.46    0.23
   4  -3  -1    1.09    0.15
  -4   3   0   22.38    0.85
  -4   3   0   22.02    0.89
  -4   3   0   21.81    0.90
   4   3   0   22.65    0.88
  -4   3   0   22.06    0.92
   4   3   0   22.11    0.88
  -4   3   0   21.77    0.89
  -4  -3   0   22.74    0.89
   4  -3   0   22.15    0.91
  -4  -3   0   22.48    0.88
   4  -3   0   21.30    0.89
   4  -3   0   23.39    0.85
  -4   3  -1   41.79    1.58
   4   3   1   42.60    1.54
  -4   3  -1   41.51    1.58
   4   3   1   41.44    1.55
  -4   3  -1   41.48    1.54
  -4   3  -1   40.96    1.57
   4   3   1   42.64    1.50
  -4   3  -1   42.60    1.57
   4  -3   1   41.95    1.59
  -4  -3  -1   42.38    1.54
   4  -3   1   41.52    1.55
  -4  -3  -1   41.45    1.56
   4  -3   1   41.00    1.57
  -4  -3  -1   42.13    1.49
  -4   3  -2    2.84    0.31
   4   3   2    2.94    0.26
   4   3   2    3.07    0.27
  -4   3  -2    3.16    0.26
  -4   3  -2    3.27    0.32
   4   3   2    2.96    0.23
  -4   3  -2    2.78    0.31
   4  -3   2    3.16    0.29
   4  -3   2    3.25    0.30
  -4  -3  -2    2.92    0.22
  -4  -3  -2    2.77    0.27
  -4  -3  -2    3.18    0.22
  -4  -3  -2    2.57    0.27
   4  -3   2    2.76    0.28
  -4   3  -3    0.77    0.15
   4   3   3    0.67    0.15
   4   3   3    0.89    0.24
   4   3   3    0.84    0.18
  -4   3  -3    0.30    0.14
  -4   3  -3    0.63    0.29
  -4   3  -3    0.83    0.29
  -4  -3  -3    1.03    0.23
   4  -3   3    0.14    0.12
  -4  -3  -3    0.90    0.18
   4  -3   3    0.85    0.28
  -4  -3  -3    0.87    0.27
  -4  -3  -3    0.89    0.15
   4  -3   3    0.97    0.24
   4   3   4    0.24    0.12
   4   3   4    0.78    0.23
   4   3   4    0.15    0.13
  -4   3  -4    0.34    0.31
  -4   3  -4    0.17    0.34
  -4  -3  -4    0.49    0.29
  -4  -3  -4    0.09    0.19
   4  -3   4    0.05    0.25
  -4  -3  -4    0.17    0.12
   4  -3   4    0.07    0.29
  -4   3  -5    0.10    0.38
  -4   3  -5    0.28    0.35
   4   3   5    0.06    0.27
   4  -3   5    0.10    0.26
   4  -3   5    0.04    0.36
  -4  -3  -5   -0.49    0.32
  -4  -3  -5   -0.06    0.31
  -4   3  -6    4.02    0.51
  -4   3  -6    3.64    0.44
   4  -3   6    4.23    0.47
  -4  -3  -6    3.58    0.42
   4  -3   6    3.53    0.37
  -4  -3  -6    3.69    0.45
  -4   3  -7    9.73    0.78
  -4   3  -7    9.85    0.76
  -4  -3  -7   10.47    0.75
   4  -3   7   10.28    0.78
  -4  -3  -7   10.43    0.79
   4  -3   7    8.15    0.60
  -4   3  -8    0.19    0.48
  -4   3  -8    0.83    0.62
  -4  -3  -8    0.36    0.48
   4  -3   8    0.23    0.53
  -4  -3  -8    1.05    0.56
   4  -3   8   -0.15    0.22
  -4   3  -9    3.11    0.57
  -4   3  -9    2.77    0.71
  -4  -3  -9    3.04    0.70
  -4  -3  -9    3.64    0.59
   4  -3   9    3.66    0.68
  -4   3 -10   -0.35    0.82
  -4  -3 -10    0.95    0.66
  -4  -3 -10    0.27    0.80
   4  -3  10    0.06    0.72
  -4   3 -11    0.17    1.01
  -4  -3 -11    0.51    0.76
  -4  -3 -11    0.83    0.92
   4  -3  11    1.40    0.85
  -4   3 -12    0.48    1.20
  -4  -3 -12    0.83    0.90
   4  -3  12   -0.62    1.00
  -4  -3 -12    0.50    1.06
   4   4 -14   -1.11    1.23
   4   4 -14    1.78    1.14
  -4  -4  14    0.22    1.08
   4  -4 -14    0.30    1.21
  -4   4  13    0.42    0.85
   4   4 -13   -0.06    0.98
   4   4 -13   -1.04    1.00
  -4  -4  13    1.42    0.89
   4  -4 -13   -1.35    0.94
   4  -4 -13   -0.50    1.06
  -4   4  12    3.69    0.88
   4   4 -12    3.91    0.90
   4   4 -12    3.70    0.92
   4  -4 -12    3.13    0.84
   4  -4 -12    3.62    0.91
  -4  -4  12    3.29    0.76
  -4   4  11   -0.60    0.74
   4   4 -11   -0.03    0.74
   4   4 -11   -0.08    0.68
   4  -4 -11    0.03    0.72
   4  -4 -11    0.34    0.77
  -4  -4  11    0.67    0.66
   4   4 -10    0.39    0.70
   4   4 -10    0.03    0.61
  -4   4  10   -0.49    0.65
   4  -4 -10    0.13    0.63
   4  -4 -10    0.22    0.65
  -4  -4  10    0.76    0.56
   4   4  -9   19.36    1.19
   4   4  -9   18.13    1.10
  -4   4   9   19.35    1.18
   4  -4  -9   18.64    1.11
  -4  -4   9   20.30    1.05
   4  -4  -9   20.64    1.15
   4   4  -8    0.21    0.53
   4   4  -8    0.92    0.46
  -4   4   8    0.19    0.51
   4  -4  -8    1.01    0.50
  -4  -4   8    0.43    0.44
   4  -4  -8    0.71    0.49
   4   4  -7   16.91    0.89
  -4   4   7   16.20    0.94
   4   4  -7   15.83    0.98
   4  -4  -7   17.34    0.94
   4  -4  -7   15.81    0.92
  -4  -4   7   18.74    0.87
   4   4  -6    2.79    0.45
  -4   4   6    2.84    0.43
   4   4  -6    2.43    0.39
  -4  -4   6    2.42    0.38
   4  -4  -6    3.35    0.45
   4  -4  -6    2.27    0.39
  -4  -4   6    2.14    0.32
  -4   4   5    5.43    0.47
   4   4  -5    4.15    0.44
   4   4  -5    5.55    0.39
  -4  -4   5    5.08    0.43
   4  -4  -5    5.29    0.46
   4  -4  -5    4.81    0.42
  -4  -4   5    4.99    0.40
  -4   4   4   -0.24    0.34
   4   4  -4    0.29    0.20
   4   4  -4    0.14    0.31
  -4  -4   4    0.18    0.28
   4  -4  -4    0.25    0.31
  -4  -4   4    0.61    0.21
  -4   4   3   18.93    0.89
  -4   4   3   18.48    0.70
   4   4  -3   20.06    0.75
   4   4  -3   19.77    0.88
  -4  -4   3   18.19    0.82
   4  -4  -3   18.89    0.85
  -4  -4   3   19.64    0.75
  -4  -4   3   16.67    0.78
   4  -4  -3   19.38    0.70
   4   4  -2   32.84    1.37
  -4   4   2   35.13    1.41
   4   4  -2   37.95    1.34
  -4   4   2   35.86    1.39
   4   4  -2   35.71    1.44
  -4   4   2   37.78    1.34
   4   4  -2   37.59    1.34
  -4   4   2   36.75    1.45
  -4  -4   2   38.45    1.34
  -4  -4   2   38.63    1.41
   4  -4  -2   34.57    1.40
   4  -4  -2   39.68    1.34
   4  -4  -2   36.29    1.43
  -4  -4   2   35.81    1.43
   4   4  -1    0.16    0.11
   4   4  -1    0.07    0.19
   4   4  -1    0.02    0.28
  -4   4   1    0.12    0.24
  -4   4   1    0.13    0.26
  -4   4   1    0.25    0.25
   4   4  -1   -0.14    0.10
  -4   4   1    0.18    0.16
  -4  -4   1    0.19    0.24
  -4  -4   1    0.29    0.24
   4  -4  -1    0.50    0.23
   4  -4  -1    0.28    0.28
   4  -4  -1    0.04    0.15
   4   4   0    7.11    0.30
   4   4   0    7.39    0.30
   4   4   0    7.92    0.49
  -4   4   0    7.00    0.44
  -4   4   0    7.88    0.47
  -4   4   0    7.01    0.50
   4   4   0    5.69    0.40
  -4   4   0    7.45    0.40
  -4   4   0    6.91    0.50
  -4  -4   0    8.02    0.48
   4  -4   0    6.92    0.43
   4  -4   0    7.70    0.53
   4  -4   0    6.62    0.45
  -4  -4   0    7.92    0.48
   4   4   1   11.34    0.45
  -4   4  -1   11.25    0.66
   4   4   1   12.01    0.56
   4   4   1   11.40    0.56
  -4   4  -1   11.43    0.62
  -4   4  -1   11.69    0.55
  -4  -4  -1   11.13    0.59
  -4  -4  -1   11.82    0.57
   4  -4   1   12.70    0.66
   4  -4   1   11.61    0.60
  -4  -4  -1   11.56    0.45
   4  -4   1    9.93    0.60
  -4   4  -2    0.80    0.23
  -4   4  -2    1.10    0.32
   4   4   2    0.99    0.16
   4   4   2    0.55    0.17
   4   4   2    1.03    0.21
  -4   4  -2    1.12    0.33
   4  -4   2    0.84    0.28
  -4  -4  -2    1.04    0.15
   4  -4   2    0.73    0.28
  -4  -4  -2    1.34    0.22
  -4  -4  -2    1.09    0.28
   4   4   3   16.40    0.67
  -4   4  -3   16.60    0.83
   4   4   3   17.15    0.69
  -4   4  -3   15.68    0.81
  -4  -4  -3   16.33    0.67
  -4  -4  -3   16.66    0.75
   4  -4   3   14.95    0.72
   4  -4   3   16.99    0.78
  -4  -4  -3   16.09    0.68
   4   4   4    3.92    0.34
  -4   4  -4    3.57    0.44
   4   4   4    4.12    0.30
  -4   4  -4    3.64    0.40
  -4  -4  -4    3.30    0.25
  -4  -4  -4    3.39    0.37
   4  -4   4    3.54    0.40
  -4  -4  -4    4.41    0.35
   4  -4   4    3.48    0.30
   4   4   5   28.44    1.02
  -4   4  -5   25.94    1.17
  -4   4  -5   25.98    1.22
   4   4   5   27.62    1.02
   4   4   5   26.85    1.10
   4  -4   5   26.17    1.17
  -4  -4  -5   26.82    1.13
  -4  -4  -5   26.86    1.13
   4   4   6    3.18    0.27
  -4   4  -6    4.79    0.57
   4   4   6    4.05    0.28
  -4   4  -6    3.39    0.51
   4  -4   6    3.66    0.48
  -4  -4  -6    4.26    0.46
  -4  -4  -6    3.60    0.46
  -4   4  -7   -0.30    0.52
  -4   4  -7    0.59    0.56
  -4  -4  -7   -0.02    0.50
  -4  -4  -7   -0.11    0.45
   4  -4   7    0.57    0.49
  -4   4  -8    1.17    0.68
  -4   4  -8    0.59    0.58
  -4  -4  -8    1.14    0.59
   4  -4   8    0.96    0.57
  -4  -4  -8    0.61    0.54
  -4   4  -9    0.66    0.78
  -4   4  -9    0.52    0.64
   4  -4   9   -0.09    0.66
  -4  -4  -9    0.10    0.67
  -4  -4  -9   -0.07    0.60
  -4   4 -10    0.51    0.57
  -4   4 -10    1.87    0.90
  -4  -4 -10   -0.32    0.70
  -4  -4 -10    0.04    0.84
   4  -4  10    1.40    0.80
  -4   4 -11   -0.06    1.10
   4  -4  11    1.18    0.92
  -4  -4 -11    2.51    0.95
  -4  -4 -11    0.77    0.80
  -4   4 -12    0.44    1.23
  -4  -4 -12   -0.10    0.88
   4  -4  12    0.98    1.09
  -4  -4 -12    1.23    1.10
   4   5 -13   -0.46    1.08
   4   5 -13    1.62    1.09
   4  -5 -13    0.56    1.15
  -4  -5  13    1.46    0.98
   4   5 -12    0.17    0.94
  -4   5  12    1.03    0.88
   4   5 -12    1.75    1.02
   4  -5 -12    1.47    0.98
  -4  -5  12    0.97    0.87
   4   5 -11    2.07    0.85
  -4   5  11    0.04    0.82
   4   5 -11    1.59    0.82
   4  -5 -11    2.10    0.85
  -4  -5  11    1.63    0.72
  -4   5  10   -2.74    0.66
   4   5 -10    1.66    0.78
   4   5 -10    0.41    0.70
  -4  -5  10    1.14    0.65
   4  -5 -10    1.07    0.70
  -4   5   9    2.47    0.64
   4   5  -9    1.64    0.69
   4   5  -9    1.95    0.62
  -4  -5   9    1.63    0.58
   4  -5  -9    1.16    0.65
  -4   5   8    7.96    0.70
   4   5  -8    8.53    0.66
   4   5  -8    7.46    0.72
   4  -5  -8    8.38    0.71
  -4  -5   8    9.71    0.66
   4   5  -7   12.75    0.95
  -4   5   7   11.96    0.90
   4   5  -7   10.66    0.82
   4  -5  -7   10.96    0.79
  -4  -5   7   10.37    0.77
   4   5  -6   17.43    1.03
  -4   5   6   20.71    0.99
   4   5  -6   15.99    0.86
   4  -5  -6   17.47    0.96
  -4  -5   6   17.45    0.90
   4   5  -5    5.78    0.45
   4   5  -5    6.23    0.54
  -4   5   5    6.23    0.56
  -4  -5   5    6.55    0.52
   4  -5  -5    7.27    0.56
  -4  -5   5    6.18    0.48
   4   5  -4    4.73    0.37
   4   5  -4    4.40    0.48
  -4   5   4    4.48    0.46
  -4   5   4    4.38    0.24
  -4  -5   4    4.74    0.34
   4  -5  -4    4.67    0.25
  -4  -5   4    4.50    0.42
   4  -5  -4    4.39    0.43
   4   5  -3    1.79    0.24
   4   5  -3    2.56    0.42
   4   5  -3    2.61    0.25
  -4   5   3    1.86    0.41
  -4   5   3    2.28    0.19
  -4  -5   3    1.79    0.32
   4  -5  -3    2.43    0.39
   4  -5  -3    2.32    0.18
  -4  -5   3    2.17    0.24
  -4   5   2    1.95    0.21
   4   5  -2    1.97    0.20
  -4   5   2    2.28    0.40
   4   5  -2    2.21    0.21
   4   5  -2    1.83    0.35
  -4  -5   2    1.85    0.33
   4  -5  -2    2.11    0.36
   4  -5  -2    1.86    0.20
  -4   5   1    5.31    0.47
   4   5  -1    5.35    0.44
   4   5  -1    5.56    0.30
  -4   5   1    5.54    0.38
   4   5  -1    5.86    0.31
   4  -5  -1    5.00    0.43
  -4  -5   1    5.41    0.41
   4  -5  -1    5.18    0.38
  -4   5   0    3.67    0.38
  -4   5   0    3.08    0.42
   4   5   0    2.99    0.23
   4   5   0    2.99    0.24
  -4   5   0    2.71    0.29
   4   5   0    3.17    0.39
   4  -5   0    3.27    0.31
  -4  -5   0    3.18    0.35
   4  -5   0    3.26    0.41
  -4  -5   0    2.90    0.34
   4   5   1    0.40    0.16
   4   5   1    0.13    0.14
   4   5   1    0.18    0.33
  -4   5  -1    0.57    0.38
  -4   5  -1    0.11    0.26
  -4   5  -1    0.39    0.35
  -4  -5  -1    0.42    0.16
  -4  -5  -1    0.43    0.31
   4  -5   1   -0.10    0.28
  -4  -5  -1    0.09    0.29
   4  -5   1    0.10    0.38
  -4   5  -2    0.16    0.39
   4   5   2    0.08    0.32
  -4   5  -2    0.12    0.32
   4   5   2   -0.09    0.19
   4  -5   2   -0.10    0.32
  -4  -5  -2    0.02    0.32
  -4  -5  -2   -0.02    0.28
  -4  -5  -2    0.01    0.18
  -4   5  -3    9.93    0.75
   4   5   3    8.50    0.48
  -4   5  -3   10.38    0.69
   4   5   3    9.27    0.61
   4  -5   3    8.82    0.68
  -4  -5  -3    7.62    0.60
  -4  -5  -3    8.72    0.54
  -4  -5  -3    8.50    0.46
   4   5   4    0.14    0.25
  -4   5  -4   -0.30    0.38
  -4   5  -4    0.30    0.45
   4   5   4   -0.35    0.27
   4  -5   4    0.02    0.40
  -4  -5  -4   -0.21    0.35
  -4  -5  -4   -0.03    0.26
  -4  -5  -4   -0.44    0.32
  -4   5  -5    0.41    0.48
   4   5   5    0.01    0.26
   4   5   5   -0.31    0.33
   4   5   5   -0.31    0.25
  -4   5  -5   -0.04    0.47
  -4  -5  -5   -0.11    0.24
  -4  -5  -5    0.28    0.39
  -4  -5  -5   -0.07    0.38
   4  -5   5    0.13    0.45
  -4   5  -6   11.90    0.96
  -4   5  -6   12.83    1.01
   4   5   6   12.65    0.56
   4   5   6   12.99    0.61
  -4  -5  -6   13.28    0.83
   4  -5   6   12.04    0.90
  -4  -5  -6   12.09    0.85
   4   5   7    2.05    0.18
  -4   5  -7    1.84    0.64
  -4   5  -7    2.39    0.65
  -4  -5  -7    1.98    0.51
  -4  -5  -7    3.18    0.57
   4  -5   7    2.29    0.58
  -4   5  -8    2.38    0.75
  -4   5  -8    0.89    0.69
  -4  -5  -8    0.70    0.57
   4  -5   8    1.31    0.63
  -4  -5  -8    0.43    0.65
  -4   5  -9    1.48    0.75
  -4   5  -9    1.78    0.87
  -4  -5  -9    1.92    0.67
   4  -5   9    2.40    0.76
  -4  -5  -9    2.27    0.74
  -4   5 -10    0.43    0.72
  -4   5 -10    0.45    1.01
  -4  -5 -10    1.35    0.86
   4  -5  10   -0.12    0.85
  -4  -5 -10   -0.02    0.73
  -4   5 -11   -1.20    1.16
  -4  -5 -11   -0.04    0.81
   4  -5  11   -0.06    1.00
  -4  -5 -11    0.10    1.03
   4   6 -13   -1.25    1.17
   4   6 -13    0.41    1.27
  -4  -6  13   -1.78    1.05
   4  -6 -13    1.49    1.24
   4   6 -12    0.47    1.01
  -4   6  12    0.88    1.00
   4   6 -12    0.60    1.12
  -4  -6  12   -0.04    0.93
   4  -6 -12    0.00    1.10
   4   6 -11    0.15    0.89
   4   6 -11   -1.40    0.95
  -4   6  11    0.40    0.94
  -4  -6  11    0.28    0.84
   4  -6 -11   -0.07    0.93
   4   6 -10    0.87    0.88
   4   6 -10    1.19    0.71
  -4   6  10    1.48    0.85
   4  -6 -10    1.24    0.83
  -4  -6  10    0.79    0.72
  -4   6   9    3.47    0.75
   4   6  -9    2.72    0.72
   4   6  -9    3.08    0.75
  -4  -6   9    3.41    0.68
   4  -6  -9    1.90    0.75
  -4   6   8   17.07    1.17
   4   6  -8   14.68    1.23
   4   6  -8   18.25    1.10
  -4  -6   8   16.77    1.05
   4  -6  -8   12.68    1.12
  -4   6   7    3.45    0.63
   4   6  -7    3.76    0.69
   4   6  -7    3.54    0.55
   4  -6  -7    2.81    0.59
  -4  -6   7    3.95    0.55
   4   6  -6    1.37    0.55
  -4   6   6    0.27    0.55
   4   6  -6    0.53    0.43
  -4  -6   6    0.98    0.46
   4  -6  -6    0.67    0.55
  -4   6   5    1.84    0.15
   4   6  -5    1.88    0.43
  -4   6   5    2.09    0.48
   4   6  -5    1.85    0.53
  -4  -6   5    1.46    0.24
   4  -6  -5    2.08    0.48
  -4  -6   5    2.28    0.46
   4  -6  -5    2.01    0.16
  -4   6   4    0.11    0.41
   4   6  -4    0.05    0.32
   4   6  -4    0.85    0.51
   4   6  -4   -0.37    0.34
  -4   6   4    0.35    0.17
  -4  -6   4    0.13    0.30
   4  -6  -4    0.15    0.45
   4  -6  -4   -0.13    0.17
  -4  -6   4    0.50    0.36
  -4   6   3   -0.17    0.42
   4   6  -3   -0.19    0.39
  -4   6   3    0.04    0.19
   4   6  -3    0.36    0.31
   4   6  -3    0.25    0.27
   4  -6  -3    0.41    0.44
   4  -6  -3    0.05    0.20
  -4  -6   3    0.12    0.36
  -4   6   2    0.00    0.42
   4   6  -2    0.42    0.23
   4   6  -2    0.29    0.43
   4   6  -2    0.57    0.23
  -4   6   2    0.36    0.22
   4  -6  -2    0.46    0.41
  -4  -6   2    0.43    0.36
   4  -6  -2    0.06    0.28
   4   6  -1    0.29    0.40
   4   6  -1    0.66    0.21
   4   6  -1    0.41    0.21
  -4   6   1    0.71    0.44
  -4   6   1    0.34    0.25
  -4   6   1    0.51    0.40
   4  -6  -1    0.14    0.30
  -4  -6   1    0.36    0.36
   4  -6  -1    0.64    0.42
   4   6   0    4.76    0.33
  -4   6   0    4.02    0.35
  -4   6   0    3.96    0.43
   4   6   0    4.13    0.48
  -4   6   0    4.30    0.47
   4   6   0    4.51    0.34
   4  -6   0    4.82    0.39
   4  -6   0    4.67    0.49
  -4  -6   0    4.41    0.43
   4   6   1    4.52    0.48
  -4   6  -1    4.67    0.54
   4   6   1    4.65    0.30
   4   6   1    4.63    0.34
  -4   6  -1    5.54    0.50
  -4  -6  -1    4.87    0.45
   4  -6   1    4.67    0.41
  -4  -6  -1    4.77    0.36
   4   6   2   21.01    0.87
   4   6   2   20.63    1.03
  -4   6  -2   22.88    1.06
  -4   6  -2   22.19    1.14
  -4  -6  -2   22.05    0.87
  -4  -6  -2   22.02    0.99
   4  -6   2   22.07    1.02
   4   6   3    1.15    0.29
  -4   6  -3    1.43    0.48
  -4   6  -3    0.70    0.50
   4   6   3    1.40    0.43
   4  -6   3    1.54    0.42
  -4  -6  -3    1.46    0.41
  -4  -6  -3    1.81    0.37
  -4  -6  -3    1.76    0.25
   4   6   4    0.13    0.31
  -4   6  -4    0.50    0.56
  -4   6  -4    0.55    0.50
   4   6   4    0.16    0.42
  -4  -6  -4    0.22    0.38
  -4  -6  -4    0.24    0.34
   4  -6   4   -0.40    0.46
  -4  -6  -4    0.12    0.42
  -4   6  -5    0.62    0.60
   4   6   5    0.11    0.17
   4   6   5    0.44    0.42
  -4   6  -5    0.79    0.57
  -4  -6  -5    0.32    0.32
   4  -6   5    0.84    0.52
  -4  -6  -5   -0.10    0.45
  -4  -6  -5    0.84    0.46
  -4   6  -6    9.21    0.77
  -4   6  -6    7.22    0.76
   4   6   6    6.48    0.46
  -4  -6  -6    7.10    0.61
   4  -6   6    5.80    0.68
  -4  -6  -6    7.47    0.60
  -4   6  -7    0.81    0.68
  -4   6  -7    1.22    0.73
   4  -6   7    0.37    0.63
  -4  -6  -7    0.63    0.61
  -4  -6  -7    0.51    0.58
  -4   6  -8   -0.17    0.81
  -4   6  -8    0.89    0.81
  -4  -6  -8    0.14    0.70
   4  -6   8   -0.33    0.69
  -4  -6  -8    0.07    0.61
  -4   6  -9    1.37    0.96
  -4   6  -9    1.52    0.90
  -4  -6  -9    2.23    0.86
   4  -6   9    3.16    0.83
  -4  -6  -9    2.40    0.71
  -4   6 -10    0.83    1.12
  -4   6 -10    2.87    0.95
   4  -6  10    1.14    0.96
  -4  -6 -10    1.69    0.79
  -4  -6 -10    3.43    0.97
  -4   6 -11    0.09    1.11
  -4  -6 -11    1.06    0.93
   4  -6  11   -0.09    1.04
  -4   7  12    1.16    0.66
   4   7 -12   -0.24    1.09
   4   7 -12    0.99    1.33
   4  -7 -12   -1.18    1.23
  -4  -7  12    2.38    1.08
   4   7 -11    0.62    1.12
  -4   7  11    1.00    1.02
   4   7 -11    0.32    1.01
  -4  -7  11   -0.19    0.95
   4  -7 -11   -0.33    1.06
   4   7 -10   -1.21    0.96
   4   7 -10   -0.67    0.82
  -4   7  10    0.74    0.92
  -4  -7  10   -0.96    0.83
   4  -7 -10   -0.38    0.91
  -4   7   9    0.68    0.88
   4   7  -9    0.44    0.88
   4   7  -9    0.25    0.77
  -4  -7   9   -0.81    0.73
   4  -7  -9    0.15    0.83
   4   7  -8    1.31    0.69
   4   7  -8    1.45    0.74
  -4   7   8    2.58    0.73
   4  -7  -8    1.98    0.73
  -4  -7   8    2.24    0.64
   4   7  -7    0.85    0.59
   4   7  -7    1.82    0.64
  -4   7   7    0.91    0.66
   4  -7  -7    0.76    0.70
  -4  -7   7    0.92    0.57
   4   7  -6   13.77    1.04
   4   7  -6   14.72    0.96
  -4   7   6   14.69    1.17
  -4  -7   6   14.15    0.98
   4  -7  -6   15.70    1.13
  -4   7   5    0.77    0.58
   4   7  -5    0.85    0.62
  -4   7   5    0.24    0.12
   4   7  -5   -0.01    0.49
  -4  -7   5    0.51    0.47
   4  -7  -5    0.70    0.19
   4  -7  -5    0.71    0.58
   4   7  -4   12.51    0.88
  -4   7   4   13.49    0.97
   4   7  -4   13.46    0.79
  -4   7   4   12.68    0.59
   4   7  -4   10.33    0.53
   4  -7  -4   14.06    0.94
   4  -7  -4   13.04    0.57
  -4  -7   4   13.30    0.86
  -4   7   3    0.57    0.54
   4   7  -3    0.41    0.36
  -4   7   3    0.37    0.25
   4   7  -3    0.19    0.33
   4   7  -3    0.80    0.53
  -4  -7   3    0.24    0.46
   4  -7  -3    0.92    0.55
   4  -7  -3    0.50    0.31
   4   7  -2    0.47    0.46
   4   7  -2    0.85    0.34
  -4   7   2    0.76    0.30
   4   7  -2   -0.17    0.29
  -4   7   2    1.47    0.53
   4  -7  -2    1.07    0.51
  -4  -7   2    0.46    0.42
   4  -7  -2    0.47    0.35
  -4   7   1    1.39    0.48
   4   7  -1    2.67    0.54
   4   7  -1    1.58    0.28
  -4   7   1    1.17    0.48
  -4   7   1    0.70    0.17
   4   7  -1    1.38    0.25
   4  -7  -1    1.06    0.51
   4  -7  -1    1.97    0.38
  -4  -7   1    1.51    0.44
   4   7   0    9.79    0.82
   4   7   0    9.01    0.53
  -4   7   0   10.69    0.92
   4   7   0    9.62    0.50
  -4   7   0   10.00    0.67
   4  -7   0    9.38    0.58
   4  -7   0    8.82    0.70
  -4  -7   0    9.65    0.74
  -4   7  -1    0.26    0.55
   4   7   1   -0.09    0.50
   4   7   1   -0.27    0.26
   4   7   1    0.40    0.22
  -4   7  -1    0.50    0.46
  -4  -7  -1   -0.37    0.42
   4  -7   1    0.14    0.41
  -4  -7  -1    0.46    0.25
  -4   7  -2   10.86    0.79
   4   7   2   10.48    0.58
  -4   7  -2   13.15    0.88
   4   7   2   10.01    0.89
   4   7   2    9.76    0.55
   4  -7   2   10.69    0.77
  -4  -7  -2   12.25    0.82
  -4  -7  -2   10.19    0.61
   4   7   3   -0.64    0.18
  -4   7  -3   -0.05    0.54
   4   7   3   -0.08    0.51
  -4   7  -3    0.04    0.60
  -4  -7  -3    0.35    0.47
  -4  -7  -3    0.26    0.39
   4  -7   3    0.52    0.47
   4   7   4    2.59    0.54
  -4   7  -4    1.21    0.59
  -4   7  -4    2.18    0.68
   4   7   4    0.91    0.25
  -4  -7  -4    1.97    0.48
  -4  -7  -4    2.45    0.52
   4  -7   4    2.09    0.54
   4   7   5    2.71    0.55
  -4   7  -5    2.74    0.73
  -4   7  -5    1.73    0.61
   4  -7   5    3.13    0.63
  -4  -7  -5    2.80    0.54
  -4  -7  -5    2.25    0.55
   4   7   6    5.82    0.51
  -4   7  -6    7.03    0.88
  -4   7  -6    7.58    0.84
  -4  -7  -6    7.92    0.69
  -4  -7  -6    6.31    0.67
   4  -7   6    7.95    0.77
  -4   7  -7   -0.48    0.81
  -4   7  -7   -0.77    0.79
  -4  -7  -7   -0.18    0.67
  -4  -7  -7   -0.82    0.62
   4  -7   7   -0.47    0.70
  -4   7  -8    6.38    0.98
  -4   7  -8    8.30    1.06
  -4  -7  -8    6.65    0.82
  -4  -7  -8    6.84    0.80
   4  -7   8    7.44    0.92
  -4   7  -9    2.22    1.14
  -4   7  -9    0.35    1.05
   4  -7   9    0.72    0.96
  -4  -7  -9    1.66    0.72
  -4  -7  -9    0.07    0.78
  -4   7 -10    1.18    1.20
  -4   7 -10   -1.96    1.08
   4  -7  10    1.40    1.03
  -4   8  11   -0.39    1.11
   4   8 -11    1.79    1.30
   4   8 -11    2.14    1.09
  -4  -8  11    0.40    1.07
   4  -8 -11    2.34    1.25
  -4   8  10    3.71    1.11
   4   8 -10    0.65    0.99
   4   8 -10    2.37    1.14
   4  -8 -10    1.96    1.10
  -4  -8  10    1.28    1.02
   4   8  -9    0.07    1.02
   4   8  -9    0.32    0.88
  -4   8   9    1.72    0.95
  -4  -8   9    0.22    0.85
   4  -8  -9   -0.82    0.96
   4   8  -8    2.35    0.81
   4   8  -8    2.69    0.92
  -4   8   8    2.67    0.88
  -4  -8   8    2.51    0.79
   4  -8  -8    2.92    0.91
  -4   8   7    0.40    0.77
   4   8  -7    0.89    0.81
   4   8  -7    0.54    0.70
   4  -8  -7    1.87    0.78
  -4  -8   7    1.82    0.70
   4   8  -6   -0.34    0.63
   4   8  -6   -0.38    0.76
  -4   8   6    0.35    0.72
  -4  -8   6   -0.55    0.61
   4  -8  -6   -0.79    0.72
   4   8  -5    0.80    0.57
   4   8  -5    2.00    0.73
  -4   8   5    1.17    0.72
  -4  -8   5    1.40    0.57
   4  -8  -5    1.45    0.71
   4   8  -4    0.54    0.65
  -4   8   4    0.84    0.67
   4   8  -4    0.61    0.51
   4  -8  -4    1.66    0.29
  -4  -8   4    1.42    0.56
   4  -8  -4    0.49    0.66
  -4   8   3   -0.22    0.63
   4   8  -3    0.35    0.45
   4   8  -3    0.19    0.65
  -4  -8   3    0.00    0.54
   4  -8  -3   -0.46    0.38
   4  -8  -3   -0.23    0.62
  -4   8   2    6.82    0.68
   4   8  -2    8.29    0.55
   4   8  -2    7.60    0.74
   4   8  -2    7.24    0.43
  -4   8   2    5.26    0.73
   4  -8  -2    7.69    0.74
  -4  -8   2    7.97    0.64
   4  -8  -2    6.92    0.53
   4   8  -1    3.28    0.65
  -4   8   1    4.71    0.63
  -4   8   1    3.12    0.66
   4   8  -1    2.08    0.22
   4   8  -1    3.44    0.42
   4  -8  -1    3.75    0.50
  -4  -8   1    3.07    0.55
   4  -8  -1    4.26    0.65
  -4   8   0    0.31    0.61
   4   8   0   -0.26    0.58
  -4   8   0    0.94    0.56
   4   8   0    0.39    0.35
   4  -8   0    0.47    0.48
  -4  -8   0    0.09    0.51
   4  -8   0    0.80    0.61
  -4   8  -1   -0.56    0.67
   4   8   1    0.77    0.32
   4   8   1   -0.05    0.62
  -4   8  -1   -0.69    0.56
   4  -8   1   -0.12    0.49
  -4  -8  -1    0.54    0.49
   4   8   2   11.12    0.80
  -4   8  -2   10.63    0.79
  -4   8  -2    9.93    0.82
   4   8   2   10.32    0.58
  -4  -8  -2    8.29    0.62
   4  -8   2   13.33    0.88
  -4  -8  -2   10.87    0.73
  -4   8  -3    2.07    0.66
  -4   8  -3    2.19    0.66
   4   8   3    2.70    0.67
  -4  -8  -3    3.12    0.52
   4  -8   3    2.54    0.59
  -4  -8  -3    2.98    0.58
   4   8   4    1.32    0.65
  -4   8  -4    0.87    0.78
  -4   8  -4    1.70    0.71
  -4  -8  -4    0.75    0.53
  -4  -8  -4    0.95    0.59
   4  -8   4    0.38    0.60
   4   8   5    0.17    0.65
  -4   8  -5    1.10    0.80
  -4   8  -5    1.44    0.76
   4  -8   5    0.69    0.67
  -4  -8  -5    0.67    0.64
  -4  -8  -5    1.11    0.58
  -4   8  -6   -0.18    0.85
   4   8   6   -0.17    0.39
  -4   8  -6   -1.12    0.88
   4  -8   6   -0.08    0.77
  -4  -8  -6    0.47    0.68
  -4  -8  -6   -1.64    0.53
  -4   8  -7    0.98    0.97
  -4   8  -7    0.47    0.98
  -4  -8  -7    1.70    0.79
   4  -8   7    2.54    0.87
  -4   8  -8    3.17    1.16
  -4   8  -8    4.21    1.13
   4  -8   8    1.53    0.96
  -4  -8  -8    3.28    0.84
  -4   8  -9   -0.22    1.15
  -4   8  -9   -1.80    1.16
   4  -8   9    0.66    1.02
  -4   9   9   -0.93    1.10
   4   9  -9    0.82    1.25
   4   9  -9    0.24    1.02
  -4  -9   9   -0.84    0.98
   4  -9  -9    0.02    1.14
  -4   9   8    0.41    1.02
   4   9  -8   -0.29    1.01
   4   9  -8    1.15    0.92
  -4  -9   8   -0.30    0.93
   4  -9  -8    0.09    1.01
   4   9  -7   -0.60    0.99
   4   9  -7    0.21    0.81
  -4   9   7    0.99    0.97
  -4  -9   7    0.59    0.79
   4  -9  -7    0.63    0.90
   4   9  -6   -1.10    0.78
  -4   9   6   -0.04    0.85
   4   9  -6   -0.30    0.90
   4  -9  -6   -0.67    0.84
  -4  -9   6    0.58    0.71
  -4   9   5   -1.35    0.77
   4   9  -5    0.22    0.87
   4   9  -5    0.82    0.67
   4  -9  -5    0.13    0.79
  -4  -9   5   -0.09    0.67
   4   9  -4    3.05    0.85
  -4   9   4    4.40    0.84
   4   9  -4    2.53    0.62
   4  -9  -4    2.36    0.33
   4  -9  -4    2.55    0.79
  -4  -9   4    3.34    0.70
   4   9  -3    4.61    0.59
   4   9  -3    4.84    0.80
  -4   9   3    3.93    0.75
  -4   9   3    5.31    0.84
   4  -9  -3    4.46    0.82
   4  -9  -3    5.12    0.52
  -4  -9   3    4.46    0.69
   4   9  -2    0.12    0.48
   4   9  -2   -0.05    0.66
  -4   9   2    0.06    0.66
  -4   9   2    0.94    0.76
   4  -9  -2    0.06    0.71
  -4  -9   2    0.06    0.61
   4  -9  -2    0.58    0.50
  -4   9   1   -0.26    0.67
  -4   9   1    0.65    0.75
   4   9  -1   -0.60    0.34
   4   9  -1   -0.53    0.72
  -4  -9   1   -0.53    0.60
   4  -9  -1    0.82    0.55
   4  -9  -1   -1.65    0.72
   4   9   0   -0.50    0.28
  -4   9   0    0.42    0.79
  -4   9   0    0.90    0.67
   4   9   0    0.09    0.75
  -4  -9   0    0.37    0.62
   4  -9   0    0.71    0.58
   4   9   1    0.53    0.71
  -4   9  -1    0.69    0.67
  -4   9  -1   -0.14    0.78
   4   9   1   -0.55    0.28
   4  -9   1   -0.87    0.59
  -4  -9  -1   -0.25    0.62
   4   9   2    0.13    0.77
  -4   9  -2    1.00    0.74
  -4   9  -2    0.80    0.85
   4   9   2    0.75    0.31
  -4  -9  -2    1.12    0.67
   4  -9   2    1.22    0.63
  -4   9  -3   -0.46    0.88
   4   9   3   -0.03    0.76
  -4   9  -3   -0.87    0.74
   4  -9   3    0.08    0.69
  -4  -9  -3    0.18    0.69
  -4   9  -4    0.68    0.91
  -4   9  -4    1.50    0.83
   4   9   4    1.09    0.81
   4  -9   4    0.63    0.72
  -4  -9  -4    1.17    0.73
  -4   9  -5    0.66    0.96
   4   9   5   -0.65    0.76
  -4   9  -5   -0.25    0.91
  -4  -9  -5   -1.28    0.72
   4  -9   5    1.89    0.80
  -4   9  -6    0.26    1.12
  -4   9  -6    1.22    1.04
   4  -9   6    1.46    0.92
  -4  -9  -6    1.42    0.82
  -4   9  -7   -0.44    1.23
  -4   9  -7    1.27    1.18
   4  -9   7    1.19    1.00
  -4  -9  -7    0.90    0.83
  -4   9  -8    2.84    1.39
   4  -9   8    0.84    1.06
   4  10  -8    0.75    1.23
  -4  10   8    0.53    1.20
   4  10  -8    0.20    0.63
  -4 -10   8    0.50    0.98
   4 -10  -8   -0.87    1.25
  -4  10   7    0.74    1.18
   4  10  -7   -0.26    0.55
   4  10  -7    0.95    1.16
  -4 -10   7    0.14    0.95
   4 -10  -7   -0.44    1.12
   4  10  -6    1.54    0.52
   4  10  -6    0.45    0.98
  -4  10   6   -0.54    1.08
  -4 -10   6   -0.22    0.88
   4 -10  -6    1.96    1.02
  -4  10   5    0.87    1.01
   4  10  -5   -0.89    1.04
   4  10  -5    0.26    0.46
   4 -10  -5    0.23    0.94
  -4 -10   5    0.34    0.86
  -4  10   4   -0.80    0.96
   4  10  -4   -0.70    0.49
  -4  10   4    1.29    0.90
   4  10  -4    0.74    0.95
  -4 -10   4   -0.69    0.78
   4 -10  -4    0.37    0.90
   4  10  -3    0.06    0.91
  -4  10   3   -0.24    0.81
  -4  10   3   -0.43    0.90
   4 -10  -3    0.66    0.86
  -4 -10   3    1.25    0.76
  -4  10   2   -1.44    0.92
   4  10  -2    0.99    0.88
  -4  10   2   -0.42    0.78
   4 -10  -2    0.08    0.84
   4 -10  -2    0.53    0.59
  -4 -10   2    0.45    0.72
  -4  10   1   -0.37    0.80
   4  10  -1    0.01    0.89
  -4  10   1    0.16    0.80
  -4 -10   1   -0.65    0.72
   4 -10  -1    0.17    0.67
   4 -10  -1    0.11    0.90
  -4  10   0   -0.41    0.84
  -4  10   0    0.63    0.90
   4  10   0   -1.10    0.82
   4 -10   0   -2.32    0.69
  -4 -10   0   -0.44    0.69
  -4  10  -1   -0.33    0.93
   4  10   1    2.12    0.90
  -4  10  -1    1.44    0.83
  -4 -10  -1    1.03    0.76
   4 -10   1   -0.06    0.73
  -4  10  -2   -0.04    0.91
  -4  10  -2    0.19    0.87
   4  10   2    0.07    0.89
   4 -10   2   -0.60    0.76
  -4 -10  -2    0.51    0.78
  -4  10  -3    3.46    0.97
   4  10   3    3.51    1.00
  -4  10  -3    3.85    1.13
   4 -10   3    3.29    0.84
  -4 -10  -3    3.14    0.87
  -4  10  -4   -0.15    1.12
  -4  10  -4   -0.12    1.01
   4  10   4    0.41    0.96
   4 -10   4    1.08    0.92
  -4 -10  -4   -0.78    0.87
  -4  10  -5   -0.95    1.23
  -4  10  -5   -0.35    1.12
  -4 -10  -5   -0.99    0.87
   4 -10   5    1.53    0.95
  -4  10  -6    0.14    1.31
  -4  10  -6    2.10    1.20
  -4 -10  -6   -0.30    0.63
   4 -10   6    0.21    1.05
  -4  11   5   -0.68    1.14
   4  11  -5    0.80    1.21
  -4  11   5   -0.26    1.21
  -4 -11   5    0.86    1.02
   4 -11  -5    1.49    1.19
  -4  11   4   -0.67    1.15
   4  11  -4   -0.75    1.13
  -4  11   4    0.27    1.04
   4 -11  -4    1.21    1.12
  -4 -11   4    0.75    0.96
   4  11  -3    0.07    1.14
  -4  11   3   -0.09    1.14
  -4  11   3    1.21    1.10
   4 -11  -3    4.27    1.13
  -4 -11   3    1.08    0.97
  -4  11   2   -0.70    1.03
   4  11  -2    0.52    1.09
  -4  11   2   -1.23    1.09
  -4 -11   2    0.15    0.97
   4 -11  -2   -0.61    1.09
  -4  11   1    1.02    1.07
   4  11  -1    0.04    1.08
  -4  11   1    0.95    1.10
  -4 -11   1    1.56    0.91
   4 -11  -1   -2.54    0.54
   4  11   0   -0.48    1.09
  -4  11   0    0.00    1.04
  -4  11   0   -0.36    1.10
  -4 -11   0   -0.27    0.96
   4 -11   0    1.12    0.83
  -4  11  -1   -0.39    1.05
  -4  11  -1   -0.92    1.13
   4  11   1   -1.46    1.13
   4 -11   1    2.88    0.91
  -4 -11  -1    1.44    0.95
  -4  11  -2    0.58    1.10
  -4  11  -2    0.81    1.24
   4  11   2   -0.84    1.10
  -4 -11  -2    0.23    0.98
   4 -11   2    1.07    0.96
   4  11   3    0.10    1.08
  -4  11  -3    1.06    1.19
  -4  11  -3   -2.89    1.24
   4 -11   3    0.39    1.03
  -4 -11  -3    0.82    0.97
   5   0 -15    0.47    1.09
   5   0 -15    1.28    0.86
   5   0 -14    2.22    1.08
   5   0 -14    0.77    1.02
   5   0 -13   -0.01    0.84
   5   0 -13    1.59    0.84
  -5   0  13    0.14    0.51
   5   0 -12    6.20    0.82
   5   0 -12    6.28    0.85
  -5   0  12    5.02    0.62
   5   0 -11   -0.09    0.64
   5   0 -11    0.19    0.64
  -5   0  11    0.01    0.46
   5   0 -10    2.18    0.60
   5   0 -10    1.69    0.17
  -5   0  10    1.87    0.41
   5   0 -10    2.36    0.58
   5   0  -9   -0.11    0.44
  -5   0   9    0.07    0.33
   5   0  -9   -0.33    0.26
   5   0  -9    0.04    0.49
  -5   0   8   10.22    0.58
   5   0  -8   10.10    0.77
   5   0  -8   10.84    0.72
   5   0  -8    9.41    0.51
  -5   0   7    0.35    0.18
   5   0  -7   -0.04    0.32
   5   0  -7    0.28    0.39
   5   0  -7   -0.20    0.18
   5   0  -6    8.59    0.40
   5   0  -6    7.79    0.61
   5   0  -6    7.61    0.54
  -5   0   6    6.56    0.52
  -5   0   6    9.15    0.40
  -5   0   5   -0.27    0.25
   5   0  -5   -0.41    0.26
   5   0  -5   -0.21    0.13
   5   0  -5    0.14    0.30
  -5   0   5   -0.06    0.14
  -5   0   5   -0.32    0.25
   5   0  -4  182.70    6.42
  -5   0   4  181.79    6.39
   5   0  -4  178.70    6.44
  -5   0   4  173.34    6.44
  -5   0   4  183.34    6.42
   5   0  -4  180.36    6.39
  -5   0   3    0.08    0.16
   5   0  -3   -0.05    0.23
   5   0  -3   -0.08    0.14
  -5   0   3   -0.28    0.21
   5   0  -3   -0.18    0.12
  -5   0   3   -0.15    0.12
  -5   0   2    1.16    0.20
   5   0  -2    1.37    0.15
  -5   0   2    0.85    0.14
   5   0  -2    1.08    0.18
  -5   0   2    1.36    0.15
  -5   0   2    0.83    0.14
   5   0  -2    0.86    0.14
  -5   0   1    0.00    0.13
  -5   0   1    0.06    0.12
   5   0  -1   -0.06    0.14
   5   0  -1    0.25    0.17
  -5   0   1   -0.01    0.14
  -5   0   1   -0.02    0.16
   5   0  -1   -0.23    0.12
  -5   0   0    0.22    0.08
   5   0   0    0.03    0.14
  -5   0   0   -0.03    0.12
  -5   0   0    0.16    0.12
  -5   0   0    0.06    0.15
   5   0   0   -0.04    0.12
  -5   0   0   -0.30    0.14
   5   0   0    0.02    0.13
   5   0   1    0.25    0.14
  -5   0  -1    0.19    0.15
  -5   0  -1   -0.23    0.13
  -5   0  -1   -0.16    0.17
   5   0   1   -0.05    0.13
  -5   0  -1    0.06    0.19
  -5   0  -1    0.05    0.14
   5   0   1    0.04    0.21
   5   0   2    1.15    0.22
  -5   0  -2    1.22    0.16
   5   0   2    1.13    0.19
  -5   0  -2    0.90    0.22
  -5   0  -2    0.55    0.21
  -5   0  -2    1.13    0.20
   5   0   2    1.08    0.14
  -5   0  -2    0.99    0.14
  -5   0  -2    1.11    0.17
  -5   0  -3    0.05    0.12
  -5   0  -3    0.11    0.23
   5   0   3    0.19    0.20
  -5   0  -3   -0.03    0.18
  -5   0  -3   -0.18    0.12
   5   0   3   -0.15    0.27
   5   0   4    0.85    0.27
  -5   0  -4    1.05    0.12
   5   0   4    0.81    0.31
  -5   0  -4    0.99    0.33
   5   0   5    0.06    0.35
  -5   0  -5    0.41    0.35
  -5   0  -6   68.54    2.59
   5   0   6   69.76    2.59
   5   0   7   -0.24    0.45
  -5   0  -7   -0.36    0.48
   5   0   8    2.71    0.55
  -5   0  -8    2.33    0.62
  -5   0  -9   -0.07    0.65
   5   0   9    0.26    0.60
   5   0  10   13.11    0.95
  -5   0 -10   15.08    1.06
   5   0  11    0.76    0.82
  -5   0 -11   -1.10    0.95
   5   0  12    0.60    1.03
  -5   0 -12    0.97    1.19
  -5   0 -12    0.55    0.92
   5   1 -15    0.69    1.13
   5   1 -15    0.90    1.12
   5  -1 -15   -0.12    0.92
   5   1 -14    0.81    1.02
   5   1 -14    0.94    1.06
   5  -1 -14    0.72    1.04
   5  -1 -14    1.10    1.01
   5   1 -13    0.81    0.88
   5   1 -13    0.27    0.86
  -5  -1  13   -0.12    0.69
   5  -1 -13    0.88    0.87
   5  -1 -13    0.51    0.89
  -5   1  12    8.58    0.61
   5   1 -12   10.26    0.92
   5   1 -12   10.65    0.92
   5  -1 -12   10.56    0.91
  -5  -1  12   10.51    0.76
   5  -1 -12   10.75    0.93
   5   1 -11    5.64    0.73
   5   1 -11    5.67    0.73
  -5   1  11    5.56    0.51
  -5  -1  11    6.29    0.57
   5  -1 -11    5.25    0.71
   5  -1 -11    5.51    0.73
   5   1 -10   20.65    1.08
  -5   1  10   18.68    0.87
   5   1 -10   19.22    1.14
  -5  -1  10   18.50    0.94
   5  -1 -10   17.84    1.11
   5  -1 -10   17.38    0.74
   5  -1 -10   17.66    1.08
   5   1  -9    6.37    0.58
   5   1  -9    5.01    0.60
  -5   1   9    6.10    0.37
  -5  -1   9    5.40    0.47
   5  -1  -9    5.31    0.33
   5  -1  -9    5.62    0.57
   5  -1  -9    4.88    0.56
   5   1  -8   16.10    0.87
  -5   1   8   16.74    0.66
   5   1  -8   15.20    0.73
   5   1  -8   16.28    0.93
  -5  -1   8   15.98    0.80
   5  -1  -8   15.56    0.66
   5  -1  -8   16.76    0.92
   5  -1  -8   16.94    0.88
   5   1  -7    4.95    0.43
   5   1  -7    3.52    0.30
  -5   1   7    4.63    0.28
   5   1  -7    3.79    0.45
   5  -1  -7    4.38    0.45
   5  -1  -7    4.05    0.42
   5  -1  -7    4.58    0.29
  -5  -1   7    4.24    0.34
  -5   1   6   -0.07    0.12
   5   1  -6   -0.17    0.33
   5   1  -6    0.20    0.19
   5   1  -6    0.30    0.29
  -5   1   6    0.33    0.15
   5  -1  -6    0.14    0.13
   5  -1  -6    0.10    0.34
   5  -1  -6    0.24    0.31
  -5  -1   6    0.25    0.30
  -5  -1   6    0.12    0.24
   5   1  -5    0.77    0.18
  -5   1   5    0.42    0.12
  -5   1   5    0.51    0.24
   5   1  -5    0.46    0.25
  -5   1   5    0.17    0.23
   5   1  -5    0.13    0.30
   5  -1  -5    0.34    0.28
   5  -1  -5    0.38    0.29
  -5  -1   5    0.14    0.16
   5  -1  -5    0.54    0.12
  -5  -1   5    0.39    0.24
  -5  -1   5    0.48    0.23
   5   1  -4   18.30    0.71
  -5   1   4   17.49    0.74
  -5   1   4   17.44    0.66
   5   1  -4   17.16    0.70
  -5   1   4   16.89    0.78
   5   1  -4   17.09    0.78
  -5  -1   4   18.53    0.69
   5  -1  -4   18.31    0.66
  -5  -1   4   17.76    0.77
   5  -1  -4   16.78    0.75
   5  -1  -4   16.23    0.79
  -5  -1   4   17.76    0.72
  -5   1   3   25.80    0.94
   5   1  -3   24.90    1.02
   5   1  -3   25.90    0.96
  -5   1   3   25.92    1.01
  -5   1   3   25.39    0.99
   5   1  -3   25.02    0.97
  -5   1   3   25.79    0.94
  -5  -1   3   25.99    0.96
  -5  -1   3   25.55    1.02
   5  -1  -3   26.38    0.98
  -5  -1   3   25.11    0.97
   5  -1  -3   24.95    1.02
   5  -1  -3   26.63    0.94
  -5   1   2   49.09    1.74
   5   1  -2   48.49    1.78
  -5   1   2   47.55    1.78
   5   1  -2   48.45    1.76
  -5   1   2   48.93    1.77
   5   1  -2   49.26    1.74
  -5   1   2   48.47    1.74
   5  -1  -2   42.19    1.78
  -5  -1   2   49.31    1.78
  -5  -1   2   50.51    1.76
  -5  -1   2   48.83    1.74
   5  -1  -2   49.06    1.77
  -5   1   1    5.90    0.30
   5   1  -1    6.38    0.34
  -5   1   1    5.72    0.33
  -5   1   1    5.98    0.35
   5   1  -1    5.42    0.33
  -5   1   1    6.23    0.30
   5   1  -1    6.32    0.27
   5  -1  -1    6.52    0.35
   5  -1  -1    5.72    0.31
   5  -1  -1    5.95    0.33
  -5  -1   1    5.35    0.33
  -5  -1   1    6.49    0.27
  -5  -1   1    5.46    0.27
  -5   1   0   89.14    3.23
  -5   1   0   92.12    3.22
  -5   1   0   91.09    3.23
   5   1   0   89.59    3.23
  -5   1   0   90.75    3.23
   5   1   0   91.99    3.23
  -5   1   0   90.74    3.23
  -5   1   0   91.91    3.24
  -5  -1   0   90.75    3.20
   5  -1   0   91.14    3.23
   5  -1   0   91.38    3.23
  -5  -1   0   89.44    3.23
   5  -1   0   93.06    3.23
  -5  -1   0   85.54    3.23
  -5  -1   0   90.24    3.23
  -5  -1   0   80.80    3.20
   5   1   1   10.17    0.47
  -5   1  -1   10.09    0.45
  -5   1  -1    9.84    0.47
  -5   1  -1    9.85    0.44
  -5   1  -1    9.98    0.45
  -5   1  -1    9.57    0.47
   5   1   1    9.89    0.41
   5   1   1   10.33    0.43
  -5  -1  -1   10.30    0.42
   5  -1   1    9.33    0.49
  -5  -1  -1   10.11    0.41
   5  -1   1   10.46    0.45
  -5  -1  -1    9.60    0.43
  -5  -1  -1    9.21    0.48
  -5  -1  -1    9.91    0.47
  -5   1  -2   15.80    0.63
   5   1   2   16.02    0.60
   5   1   2   15.44    0.68
  -5   1  -2   16.45    0.67
  -5   1  -2   15.59    0.68
  -5   1  -2   15.58    0.69
  -5   1  -2   16.50    0.64
   5   1   2   16.67    0.63
   5  -1   2   16.02    0.67
  -5  -1  -2   15.40    0.69
  -5  -1  -2   14.77    0.68
  -5  -1  -2   16.09    0.63
   5  -1   2   15.35    0.69
  -5  -1  -2   14.56    0.61
  -5   1  -3    7.44    0.41
  -5   1  -3    8.47    0.42
  -5   1  -3    9.12    0.42
   5   1   3    8.62    0.50
  -5   1  -3    8.67    0.52
   5   1   3    8.59    0.44
  -5  -1  -3    8.53    0.41
   5  -1   3    8.98    0.49
  -5  -1  -3    9.68    0.45
  -5  -1  -3    8.79    0.51
   5  -1   3    8.76    0.52
   5   1   4   21.77    0.98
   5   1   4   23.08    0.92
  -5   1  -4   23.31    0.88
  -5   1  -4   23.71    0.87
  -5   1  -4   22.37    1.00
   5  -1   4   22.38    0.97
  -5  -1  -4   23.05    0.96
   5  -1   4   21.49    0.91
  -5  -1  -4   23.43    0.95
   5   1   5   -0.09    0.26
  -5   1  -5   -0.03    0.16
  -5   1  -5    0.07    0.39
   5   1   5   -0.30    0.35
  -5   1  -5    0.03    0.16
  -5  -1  -5    0.08    0.34
  -5  -1  -5   -0.03    0.33
   5  -1   5    0.01    0.35
   5  -1   5    0.04    0.17
  -5   1  -6    2.96    0.49
   5   1   6    3.09    0.45
  -5   1  -6    2.52    0.21
  -5   1  -6    2.34    0.22
  -5  -1  -6    3.12    0.44
   5  -1   6    2.84    0.42
   5  -1   6    2.38    0.22
  -5  -1  -6    1.78    0.39
  -5   1  -7    0.00    0.20
  -5   1  -7    0.55    0.52
   5   1   7   -0.30    0.46
  -5   1  -7    0.00    0.17
   5  -1   7   -0.11    0.18
   5  -1   7    0.01    0.44
  -5  -1  -7   -0.40    0.48
  -5  -1  -7   -0.58    0.42
   5   1   8    1.21    0.53
  -5   1  -8    0.84    0.63
   5  -1   8    1.91    0.55
  -5  -1  -8    0.98    0.48
  -5  -1  -8    2.00    0.59
   5   1   9    0.59    0.65
  -5   1  -9    0.94    0.71
   5  -1   9   -0.75    0.60
  -5  -1  -9    0.16    0.66
  -5  -1  -9    0.16    0.59
   5   1  10    3.97    0.72
  -5   1 -10    3.04    0.84
   5  -1  10    2.49    0.73
  -5  -1 -10    2.65    0.84
  -5  -1 -10    4.01    0.69
  -5   1 -11    1.71    0.97
   5   1  11    2.46    0.86
  -5  -1 -11    2.08    0.77
   5  -1  11    1.37    0.82
  -5  -1 -11    2.69    0.96
   5   1  12    4.37    1.01
  -5   1 -12    5.04    1.25
  -5  -1 -12    4.42    1.22
  -5  -1 -12    2.89    1.00
   5  -1  12    5.62    1.05
   5   2 -14    0.74    1.07
   5   2 -14    0.75    1.13
   5  -2 -14   -0.69    1.01
   5  -2 -14    0.00    1.01
  -5  -2  14    1.30    0.88
   5   2 -13    9.82    1.03
   5   2 -13    6.13    1.06
   5  -2 -13    5.88    0.95
   5  -2 -13    8.93    1.04
  -5  -2  13    9.03    0.88
   5   2 -12    2.81    0.78
   5   2 -12    2.18    0.81
   5  -2 -12    2.04    0.79
  -5  -2  12    3.62    0.64
   5  -2 -12    2.26    0.80
   5   2 -11    0.29    0.67
   5   2 -11    0.87    0.70
   5  -2 -11    0.08    0.67
   5  -2 -11    1.22    0.65
  -5  -2  11    0.97    0.55
   5   2 -10    0.72    0.60
   5   2 -10   -0.09    0.55
  -5   2  10    0.08    0.20
   5  -2 -10   -0.48    0.09
  -5  -2  10    0.08    0.47
   5  -2 -10   -0.04    0.57
   5  -2 -10    0.27    0.54
   5   2  -9    1.66    0.54
   5   2  -9    1.55    0.51
  -5   2   9    1.79    0.19
   5  -2  -9    1.57    0.52
   5  -2  -9    0.81    0.52
  -5  -2   9    0.94    0.41
   5  -2  -9    1.47    0.20
   5   2  -8   13.04    0.88
  -5   2   8   12.73    0.50
   5   2  -8   12.37    0.77
   5  -2  -8   12.19    0.83
   5  -2  -8   12.03    0.82
   5  -2  -8   12.57    0.51
  -5  -2   8   12.52    0.74
   5   2  -7    0.15    0.41
   5   2  -7    0.00    0.14
   5   2  -7    0.32    0.33
  -5  -2   7    0.15    0.30
   5  -2  -7   -0.41    0.38
   5  -2  -7    0.30    0.40
   5   2  -6   -0.10    0.22
   5   2  -6   -0.10    0.30
   5   2  -6    0.13    0.37
   5  -2  -6    0.05    0.35
  -5  -2   6    0.00    0.27
  -5  -2   6   -0.31    0.27
   5  -2  -6    0.26    0.33
  -5   2   5   16.26    0.71
  -5   2   5   14.91    0.69
   5   2  -5   15.98    0.69
   5   2  -5   16.61    0.72
   5   2  -5   16.02    0.78
   5  -2  -5   16.57    0.77
  -5  -2   5   16.88    0.72
  -5  -2   5   17.09    0.70
   5  -2  -5   16.65    0.80
  -5   2   4   37.02    1.27
   5   2  -4   35.18    1.32
   5   2  -4   34.88    1.38
   5   2  -4   37.07    1.31
  -5   2   4   34.10    1.36
  -5   2   4   35.32    1.36
  -5   2   4   35.96    1.27
  -5  -2   4   34.03    1.36
   5  -2  -4   35.15    1.37
   5  -2  -4   34.19    1.39
  -5  -2   4   35.70    1.31
  -5  -2   4   34.89    1.34
  -5   2   3   16.32    0.72
   5   2  -3   16.92    0.78
  -5   2   3   17.20    0.63
   5   2  -3   16.91    0.65
   5   2  -3   16.77    0.68
  -5   2   3   16.88    0.63
  -5   2   3   16.54    0.73
  -5  -2   3   17.06    0.74
   5  -2  -3   16.49    0.74
  -5  -2   3   16.64    0.66
   5  -2  -3   16.73    0.74
  -5  -2   3   17.70    0.71
  -5   2   2   21.96    0.81
  -5   2   2   22.28    0.81
   5   2  -2   22.24    0.90
  -5   2   2   21.45    0.91
  -5   2   2   21.42    0.87
   5   2  -2   21.73    0.85
  -5   2   2   21.34    0.89
   5   2  -2   21.75    0.80
  -5  -2   2   21.73    0.87
   5  -2  -2   22.22    0.82
   5  -2  -2   21.33    0.88
   5  -2  -2   21.19    0.91
  -5  -2   2   22.72    0.88
  -5  -2   2   22.37    0.80
  -5   2   1    4.62    0.27
   5   2  -1    4.71    0.33
  -5   2   1    4.52    0.36
   5   2  -1    4.37    0.34
  -5   2   1    4.68    0.39
  -5   2   1    4.76    0.34
  -5  -2   1    4.55    0.34
   5  -2  -1    4.74    0.37
   5  -2  -1    4.45    0.28
   5  -2  -1    4.74    0.40
  -5  -2   1    4.46    0.30
   5   2   0    3.14    0.24
  -5   2   0    2.15    0.23
  -5   2   0    2.28    0.24
  -5   2   0    2.57    0.24
  -5   2   0    2.39    0.20
   5   2   0    2.65    0.22
  -5   2   0    2.61    0.20
  -5  -2   0    2.56    0.26
  -5  -2   0    2.43    0.22
   5  -2   0    2.39    0.27
   5  -2   0    2.64    0.20
   5   2   1   62.88    2.25
  -5   2  -1   61.67    2.27
  -5   2  -1   61.70    2.26
  -5   2  -1   62.39    2.28
   5   2   1   64.57    2.22
  -5   2  -1   60.76    2.28
  -5   2  -1   63.75    2.27
   5   2   1   61.82    2.27
  -5  -2  -1   59.40    2.27
  -5  -2  -1   63.47    2.25
  -5  -2  -1   60.33    2.27
  -5  -2  -1   62.54    2.22
   5  -2   1   62.77    2.27
  -5  -2  -1   63.43    2.22
   5   2   2   46.66    1.63
  -5   2  -2   47.28    1.66
   5   2   2   42.90    1.67
  -5   2  -2   44.22    1.68
   5   2   2   45.50    1.63
  -5   2  -2   43.96    1.69
  -5   2  -2   45.54    1.66
  -5   2  -2   45.31    1.69
  -5  -2  -2   42.92    1.67
   5  -2   2   44.58    1.66
  -5  -2  -2   43.97    1.68
   5  -2   2   44.81    1.68
  -5  -2  -2   45.46    1.63
  -5  -2  -2   45.90    1.63
   5  -2   2   44.05    1.68
  -5   2  -3   20.71    0.83
   5   2   3   19.90    0.79
   5   2   3   20.60    0.75
  -5   2  -3   20.01    0.82
  -5   2  -3   20.58    0.87
  -5   2  -3   20.04    0.89
  -5  -2  -3   20.80    0.80
   5  -2   3   20.59    0.82
  -5  -2  -3   20.27    0.87
   5  -2   3   19.22    0.83
   5  -2   3   21.01    0.88
  -5  -2  -3   20.28    0.75
  -5   2  -4    0.34    0.21
  -5   2  -4   -0.07    0.34
  -5   2  -4    0.48    0.23
   5   2   4    0.08    0.23
   5  -2   4    0.02    0.20
  -5  -2  -4    0.23    0.30
  -5  -2  -4    0.21    0.26
   5  -2   4    0.02    0.28
   5   2   5    1.44    0.38
  -5   2  -5    1.21    0.41
  -5   2  -5    1.21    0.24
  -5   2  -5    0.90    0.23
   5   2   5    1.31    0.30
   5  -2   5    0.85    0.24
   5  -2   5    1.49    0.38
  -5  -2  -5    1.41    0.36
  -5  -2  -5    0.61    0.35
  -5   2  -6    9.62    0.79
  -5   2  -6   10.22    0.53
   5   2   6    9.43    0.73
   5  -2   6    8.76    0.54
  -5  -2  -6    9.58    0.72
  -5  -2  -6    8.99    0.67
   5  -2   6   10.92    0.74
  -5   2  -7   23.93    0.95
   5   2   7   24.21    1.14
  -5   2  -7   23.76    1.22
   5  -2   7   21.92    0.96
  -5  -2  -7   23.78    1.16
   5  -2   7   23.64    1.16
  -5  -2  -7   22.94    1.12
  -5   2  -8    0.55    0.17
  -5   2  -8    1.05    0.61
   5   2   8    0.99    0.54
   5  -2   8   -0.02    0.53
  -5  -2  -8   -0.18    0.50
  -5  -2  -8    0.27    0.58
  -5   2  -9    1.83    0.72
   5   2   9    2.07    0.64
   5  -2   9    1.65    0.64
  -5  -2  -9    1.27    0.58
  -5  -2  -9    2.08    0.71
   5   2  10    0.45    0.74
  -5   2 -10    1.31    0.84
  -5  -2 -10    1.80    0.66
  -5  -2 -10    1.78    0.81
   5  -2  10    0.28    0.74
   5   2  11    0.92    0.82
  -5   2 -11    1.22    1.00
   5  -2  11    0.90    0.89
  -5  -2 -11    0.32    0.76
  -5  -2 -11   -0.09    0.96
   5   2  12   -0.37    1.03
  -5   2 -12   -1.01    1.25
  -5  -2 -12    0.97    0.91
   5  -2  12   -0.18    1.07
  -5  -2 -12   -0.48    1.16
   5   3 -14    1.43    1.14
  -5   3  14   -2.04    0.90
   5   3 -14    0.36    1.06
   5  -3 -14    0.83    0.99
   5  -3 -14    0.54    1.08
  -5  -3  14   -0.09    0.96
   5   3 -13    0.18    0.92
   5   3 -13   -0.67    1.02
  -5   3  13   -3.03    0.95
  -5  -3  13    1.44    0.80
   5  -3 -13   -0.08    0.89
   5  -3 -13   -0.38    0.99
   5   3 -12    6.47    0.87
   5   3 -12    6.26    0.91
  -5   3  12    9.96    0.97
   5  -3 -12    6.37    0.90
  -5  -3  12    6.86    0.78
   5  -3 -12    5.83    0.88
   5   3 -11    6.78    0.77
   5   3 -11    4.67    0.81
  -5  -3  11    6.43    0.68
   5  -3 -11    7.38    0.80
   5  -3 -11    5.77    0.76
   5   3 -10    0.32    0.65
   5   3 -10    1.12    0.58
  -5  -3  10    0.52    0.52
   5  -3 -10    0.36    0.62
   5  -3 -10    0.82    0.63
   5   3  -9    3.41    0.62
   5   3  -9    3.44    0.53
   5  -3  -9    4.77    0.60
  -5  -3   9    3.18    0.50
   5  -3  -9    4.58    0.60
   5   3  -8   -0.38    0.50
   5   3  -8   -0.06    0.45
  -5  -3   8    0.32    0.41
   5  -3  -8   -0.36    0.46
   5  -3  -8   -0.04    0.45
   5   3  -7   14.52    0.77
   5   3  -7   14.36    0.82
  -5  -3   7   13.80    0.76
   5  -3  -7   14.89    0.87
   5  -3  -7   14.79    0.84
   5   3  -6   -0.06    0.39
   5   3  -6   -0.13    0.31
  -5   3   6    0.14    0.40
  -5  -3   6   -0.10    0.32
   5  -3  -6    0.24    0.35
   5  -3  -6   -0.18    0.38
  -5  -3   6    0.05    0.31
  -5   3   5   20.99    0.96
   5   3  -5   20.84    0.87
   5   3  -5   20.60    0.93
   5  -3  -5   21.02    0.90
  -5  -3   5   20.29    0.86
   5  -3  -5   19.45    0.96
  -5  -3   5   20.79    0.89
  -5   3   4    3.92    0.37
   5   3  -4    4.53    0.41
   5   3  -4    4.45    0.34
   5   3  -4    3.90    0.31
   5  -3  -4    3.79    0.36
  -5  -3   4    4.66    0.34
  -5  -3   4    4.57    0.34
   5  -3  -4    4.80    0.40
   5   3  -3    2.24    0.34
  -5   3   3    2.02    0.34
  -5   3   3    2.13    0.14
   5   3  -3    2.05    0.24
  -5   3   3    1.84    0.29
   5   3  -3    1.95    0.17
  -5   3   3    1.73    0.30
  -5   3   3    2.23    0.14
  -5  -3   3    1.85    0.27
  -5  -3   3    2.40    0.32
   5  -3  -3    1.87    0.33
   5  -3  -3    2.11    0.14
  -5  -3   3    2.19    0.18
   5  -3  -3    1.74    0.32
  -5   3   2    2.35    0.28
  -5   3   2    1.99    0.34
  -5   3   2    2.03    0.28
  -5   3   2    2.38    0.17
   5   3  -2    2.27    0.17
   5   3  -2    2.82    0.32
   5   3  -2    2.12    0.25
  -5  -3   2    2.05    0.29
  -5  -3   2    1.92    0.26
   5  -3  -2    2.47    0.17
   5  -3  -2    1.82    0.28
   5  -3  -2    2.51    0.33
  -5  -3   2    2.28    0.17
   5   3  -1    1.71    0.28
  -5   3   1    1.33    0.30
  -5   3   1    1.64    0.25
  -5   3   1    1.91    0.17
  -5   3   1    1.70    0.27
   5   3  -1    1.63    0.24
  -5  -3   1    1.16    0.23
   5  -3  -1    1.43    0.18
  -5  -3   1    1.22    0.26
   5  -3  -1    1.37    0.27
  -5   3   0    2.30    0.30
  -5   3   0    2.52    0.29
   5   3   0    2.63    0.24
  -5   3   0    2.88    0.22
  -5   3   0    2.48    0.30
   5   3   0    3.06    0.27
  -5   3   0    2.18    0.30
   5  -3   0    2.34    0.24
  -5  -3   0    2.88    0.26
  -5  -3   0    2.56    0.29
   5  -3   0    2.34    0.28
   5  -3   0    2.62    0.33
  -5   3  -1   22.88    0.90
   5   3   1   21.75    0.90
   5   3   1   23.70    0.89
  -5   3  -1   23.46    0.97
  -5   3  -1   22.46    0.96
  -5   3  -1   23.53    0.94
  -5   3  -1   21.59    0.94
  -5  -3  -1   23.39    0.89
  -5  -3  -1   22.04    0.91
   5  -3   1   21.73    0.94
   5  -3   1   22.97    0.93
  -5   3  -2    2.60    0.28
   5   3   2    2.88    0.22
  -5   3  -2    2.92    0.36
  -5   3  -2    2.71    0.34
   5   3   2    2.88    0.18
  -5   3  -2    2.39    0.29
   5  -3   2    2.48    0.31
  -5  -3  -2    1.97    0.32
   5  -3   2    2.69    0.28
  -5  -3  -2    3.06    0.22
  -5  -3  -2    2.78    0.22
   5   3   3    3.31    0.24
   5   3   3    3.42    0.26
  -5   3  -3    2.86    0.32
  -5   3  -3    2.69    0.37
  -5   3  -3    2.98    0.36
   5  -3   3    2.51    0.34
   5  -3   3    2.71    0.30
  -5  -3  -3    3.68    0.24
  -5  -3  -3    2.54    0.33
  -5  -3  -3    2.95    0.21
   5   3   4    1.34    0.25
  -5   3  -4    1.36    0.37
  -5   3  -4    1.55    0.36
  -5  -3  -4    1.72    0.21
  -5  -3  -4    1.93    0.35
   5  -3   4    0.92    0.28
   5  -3   4    1.33    0.33
  -5   3  -5    0.28    0.41
  -5   3  -5    0.52    0.39
   5   3   5    0.28    0.29
  -5  -3  -5    0.76    0.36
  -5  -3  -5    0.60    0.36
   5  -3   5    0.77    0.31
   5  -3   5    0.43    0.39
  -5   3  -6    2.06    0.43
  -5   3  -6    2.69    0.52
   5  -3   6    2.28    0.46
  -5  -3  -6    1.60    0.43
  -5  -3  -6    2.10    0.44
   5  -3   6    2.24    0.37
  -5   3  -7    2.12    0.57
  -5   3  -7    1.25    0.47
  -5  -3  -7    2.51    0.49
  -5  -3  -7    2.26    0.52
   5  -3   7    1.94    0.52
   5  -3   7    1.94    0.21
  -5   3  -8    1.96    0.53
  -5   3  -8    2.53    0.73
  -5  -3  -8    1.68    0.61
  -5  -3  -8    2.35    0.55
   5  -3   8    2.47    0.61
  -5   3  -9    0.30    0.77
  -5   3  -9    0.10    0.38
   5  -3   9   -0.34    0.68
  -5  -3  -9    1.16    0.70
  -5  -3  -9    0.33    0.63
  -5   3 -10    0.01    0.90
  -5  -3 -10    0.10    0.81
   5  -3  10    0.36    0.77
  -5  -3 -10   -0.13    0.72
  -5   3 -11    5.99    1.19
  -5  -3 -11    4.60    1.04
  -5  -3 -11    6.29    0.86
   5  -3  11    4.82    0.97
  -5   3 -12    0.95    1.24
   5  -3  12    1.54    1.07
  -5  -3 -12    2.31    1.00
  -5  -3 -12   -0.76    1.14
   5   4 -14    1.44    1.30
   5   4 -14    1.37    1.14
  -5  -4  14   -0.67    0.98
   5  -4 -14    1.44    1.12
   5   4 -13    1.94    1.03
  -5   4  13    1.03    1.03
   5   4 -13    3.29    1.02
   5  -4 -13    0.14    0.98
  -5  -4  13    2.16    0.89
   5  -4 -13    3.21    1.10
   5   4 -12    0.09    0.86
  -5   4  12    1.19    0.94
   5   4 -12    0.20    0.91
   5  -4 -12    0.55    0.89
   5  -4 -12    0.64    0.86
  -5  -4  12    0.29    0.78
  -5   4  11   12.53    1.01
   5   4 -11   13.19    0.94
   5   4 -11   12.08    1.00
   5  -4 -11   13.04    0.96
  -5  -4  11   11.91    0.89
   5  -4 -11   13.60    1.02
  -5   4  10    0.09    0.64
   5   4 -10   -0.23    0.72
   5   4 -10    0.14    0.64
  -5  -4  10   -0.29    0.56
   5  -4 -10    1.88    0.64
   5  -4 -10   -0.38    0.66
  -5   4   9    1.96    0.59
   5   4  -9    1.44    0.63
   5   4  -9    1.28    0.55
   5  -4  -9    2.33    0.60
  -5  -4   9    1.26    0.53
   5  -4  -9    2.39    0.55
  -5   4   8    3.18    0.56
   5   4  -8    2.58    0.58
   5   4  -8    3.68    0.52
  -5  -4   8    3.19    0.49
   5  -4  -8    3.31    0.58
   5  -4  -8    3.96    0.57
   5   4  -7   11.86    0.78
  -5   4   7   11.70    0.85
   5   4  -7   11.95    0.90
  -5  -4   7   12.17    0.75
   5  -4  -7   12.23    0.83
   5  -4  -7   11.34    0.87
   5   4  -6    5.22    0.44
  -5   4   6    4.80    0.51
   5   4  -6    4.94    0.54
  -5  -4   6    4.81    0.42
   5  -4  -6    6.31    0.54
   5  -4  -6    5.28    0.52
  -5  -4   6    5.42    0.46
   5   4  -5   -0.25    0.29
   5   4  -5    0.14    0.40
  -5   4   5    0.14    0.39
  -5  -4   5   -0.06    0.27
   5  -4  -5    0.25    0.41
   5  -4  -5   -0.13    0.38
  -5  -4   5    0.04    0.32
   5   4  -4   16.46    0.85
  -5   4   4   16.25    0.80
   5   4  -4   16.47    0.67
  -5  -4   4   15.84    0.77
  -5  -4   4   15.78    0.68
   5  -4  -4   14.50    0.80
   5  -4  -4   15.95    0.81
   5   4  -3   29.63    1.23
  -5   4   3   28.66    1.06
   5   4  -3   28.75    1.08
  -5   4   3   29.29    1.19
   5  -4  -3   28.15    1.19
  -5  -4   3   28.49    1.08
   5  -4  -3   29.80    1.06
  -5  -4   3   28.84    1.17
   5   4  -2    6.77    0.58
   5   4  -2    7.66    0.32
   5   4  -2    7.50    0.33
  -5   4   2    7.03    0.61
  -5   4   2    7.93    0.37
  -5  -4   2    8.07    0.52
   5  -4  -2    7.26    0.37
  -5  -4   2    6.36    0.52
   5  -4  -2    6.85    0.56
  -5   4   1    0.84    0.33
  -5   4   1    0.52    0.20
   5   4  -1    0.18    0.30
  -5  -4   1    0.74    0.29
   5  -4  -1    0.50    0.18
   5  -4  -1    0.46    0.32
  -5  -4   1    0.54    0.24
  -5   4   0    0.10    0.30
  -5   4   0   -0.05    0.18
  -5   4   0    0.15    0.21
   5   4   0   -0.13    0.28
  -5   4   0    0.21    0.33
   5  -4   0    0.57    0.31
  -5  -4   0   -0.02    0.26
   5  -4   0    0.13    0.14
  -5  -4   0    0.02    0.27
   5  -4   0   -0.23    0.23
  -5   4  -1   14.86    0.73
  -5   4  -1   11.66    0.62
  -5   4  -1   14.52    0.76
   5   4   1   14.58    0.69
  -5   4  -1   13.42    0.65
  -5  -4  -1   13.66    0.65
   5  -4   1   14.30    0.68
  -5  -4  -1   14.06    0.69
  -5   4  -2    9.22    0.65
   5   4   2    8.05    0.38
  -5   4  -2    7.51    0.55
   5   4   2    8.77    0.47
  -5   4  -2    7.35    0.46
   5  -4   2    8.40    0.55
  -5  -4  -2    8.58    0.37
  -5  -4  -2    8.68    0.56
  -5  -4  -2    8.28    0.48
  -5   4  -3   12.86    0.76
   5   4   3   11.90    0.56
   5   4   3   13.63    0.59
  -5   4  -3   12.00    0.76
   5  -4   3   13.41    0.71
  -5  -4  -3   12.99    0.56
  -5  -4  -3   12.75    0.58
  -5  -4  -3   12.64    0.69
   5   4   4    0.12    0.24
  -5   4  -4    0.00    0.41
  -5   4  -4    0.08    0.40
   5   4   4   -0.04    0.19
  -5  -4  -4    0.02    0.19
  -5  -4  -4    0.04    0.36
  -5  -4  -4    0.47    0.22
   5  -4   4   -0.39    0.37
  -5   4  -5    2.87    0.49
   5   4   5    2.51    0.21
   5   4   5    2.31    0.35
  -5   4  -5    2.74    0.50
   5   4   5    2.62    0.20
  -5  -4  -5    2.83    0.43
  -5  -4  -5    2.24    0.39
   5  -4   5    2.44    0.46
  -5   4  -6    0.38    0.51
  -5   4  -6    0.56    0.52
   5  -4   6    0.54    0.49
  -5  -4  -6    0.43    0.46
  -5  -4  -6    0.64    0.45
  -5   4  -7   -0.48    0.52
  -5   4  -7    1.33    0.66
  -5  -4  -7   -0.08    0.49
  -5  -4  -7    0.21    0.52
   5  -4   7   -0.17    0.56
  -5   4  -8    0.72    0.59
  -5   4  -8   -0.36    0.69
  -5  -4  -8   -0.30    0.57
   5  -4   8    0.74    0.63
  -5  -4  -8    0.37    0.61
  -5   4  -9    2.21    0.83
  -5   4  -9    2.81    0.65
  -5  -4  -9    2.79    0.77
   5  -4   9    1.92    0.76
  -5  -4  -9    2.51    0.67
  -5   4 -10    1.36    0.99
   5  -4  10    1.27    0.90
  -5  -4 -10    0.90    0.85
  -5  -4 -10    0.58    0.77
  -5   4 -11    0.27    1.17
  -5  -4 -11    1.92    1.05
   5  -4  11    0.25    1.01
  -5  -4 -11   -0.82    0.90
   5   5 -13    0.67    1.07
   5   5 -13    0.34    1.13
  -5  -5  13    0.53    1.02
   5  -5 -13    2.06    1.19
  -5   5  12    3.40    0.97
   5   5 -12    0.69    0.98
   5   5 -12    1.11    0.89
  -5  -5  12    0.16    0.87
   5  -5 -12    0.56    0.97
   5   5 -11    2.57    0.90
   5   5 -11   -0.06    0.75
  -5   5  11    0.66    0.88
  -5  -5  11    1.07    0.74
   5  -5 -11    0.00    0.82
   5   5 -10    4.32    0.83
   5   5 -10    3.46    0.73
  -5   5  10    5.25    0.79
  -5  -5  10    3.67    0.70
   5  -5 -10    3.73    0.77
   5   5  -9    2.81    0.66
  -5   5   9    2.55    0.71
   5   5  -9    2.69    0.75
   5  -5  -9    2.23    0.66
  -5  -5   9    2.26    0.61
   5   5  -8    4.58    0.58
  -5   5   8    3.79    0.64
   5   5  -8    4.83    0.72
   5  -5  -8    6.10    0.68
  -5  -5   8    4.59    0.58
  -5   5   7    3.47    0.59
   5   5  -7    2.02    0.52
   5   5  -7    3.49    0.47
   5  -5  -7    3.39    0.51
  -5  -5   7    4.21    0.51
  -5   5   6    1.26    0.51
   5   5  -6    0.37    0.39
   5   5  -6    0.42    0.51
   5  -5  -6    0.27    0.42
  -5  -5   6    0.46    0.41
  -5  -5   6    0.11    0.24
   5   5  -5    7.53    0.62
   5   5  -5    7.57    0.59
  -5   5   5    7.42    0.61
  -5  -5   5    6.98    0.53
   5  -5  -5    8.49    0.61
  -5  -5   5    8.57    0.55
  -5   5   4    1.48    0.13
   5   5  -4    1.51    0.25
  -5   5   4    1.08    0.40
   5   5  -4    1.22    0.46
   5  -5  -4    1.59    0.14
  -5  -5   4    1.32    0.26
  -5  -5   4    1.20    0.37
   5  -5  -4    1.12    0.42
  -5   5   3    0.38    0.40
   5   5  -3    0.08    0.20
   5   5  -3   -0.03    0.37
  -5   5   3    0.23    0.16
   5   5  -3    0.37    0.19
   5  -5  -3   -0.39    0.39
  -5  -5   3    0.10    0.19
   5  -5  -3   -0.14    0.15
  -5  -5   3    0.07    0.31
  -5   5   2    9.79    0.67
   5   5  -2   10.20    0.44
  -5   5   2    9.87    0.49
   5   5  -2   10.37    0.44
   5   5  -2   10.57    0.70
   5  -5  -2   10.35    0.47
  -5  -5   2    9.64    0.64
   5  -5  -2   10.97    0.72
  -5   5   1    0.49    0.23
   5   5  -1    0.63    0.12
   5   5  -1    0.55    0.37
  -5   5   1    0.23    0.36
  -5   5   1    0.76    0.38
  -5  -5   1    0.35    0.33
   5  -5  -1    0.93    0.40
   5  -5  -1    0.24    0.25
  -5   5   0   -0.04    0.35
   5   5   0    0.17    0.35
  -5   5   0   -0.28    0.39
  -5   5   0    0.59    0.26
  -5  -5   0    0.08    0.33
   5  -5   0    0.11    0.28
   5  -5   0    1.20    0.39
  -5  -5   0    0.00    0.31
  -5   5  -1    6.01    0.47
  -5   5  -1    7.15    0.56
   5   5   1    6.27    0.30
   5   5   1    6.86    0.48
   5  -5   1    6.58    0.45
  -5  -5  -1    6.55    0.55
  -5  -5  -1    7.14    0.48
  -5   5  -2    8.02    0.66
  -5   5  -2    7.07    0.57
   5   5   2    7.68    0.61
   5   5   2    6.88    0.37
   5  -5   2    7.17    0.48
  -5  -5  -2    7.62    0.52
  -5  -5  -2    6.44    0.35
  -5  -5  -2    7.95    0.51
  -5   5  -3    1.03    0.47
   5   5   3    1.20    0.23
  -5   5  -3    1.30    0.44
   5   5   3    0.99    0.35
  -5  -5  -3    1.04    0.29
  -5  -5  -3    1.35    0.21
   5  -5   3    0.89    0.38
  -5  -5  -3    1.20    0.39
   5   5   4    6.06    0.39
  -5   5  -4    6.53    0.60
  -5   5  -4    7.55    0.61
   5   5   4    6.86    0.45
   5  -5   4    6.04    0.54
  -5  -5  -4    5.65    0.42
  -5  -5  -4    6.36    0.51
  -5  -5  -4    5.31    0.44
   5   5   5   -0.51    0.24
  -5   5  -5    0.35    0.53
   5   5   5   -0.51    0.28
  -5   5  -5    0.07    0.55
   5   5   5   -0.17    0.24
   5  -5   5   -0.25    0.48
  -5  -5  -5   -0.42    0.42
  -5  -5  -5    0.12    0.40
  -5  -5  -5    0.32    0.24
  -5   5  -6    4.72    0.66
   5   5   6    5.78    0.32
  -5   5  -6    5.68    0.69
  -5  -5  -6    4.63    0.54
   5  -5   6    5.55    0.61
  -5  -5  -6    5.89    0.57
  -5   5  -7    3.61    0.68
  -5   5  -7    2.76    0.72
   5  -5   7    2.15    0.62
  -5  -5  -7    2.93    0.57
  -5  -5  -7    2.39    0.59
  -5   5  -8    2.27    0.74
  -5   5  -8    2.91    0.81
   5  -5   8    2.32    0.69
  -5  -5  -8    2.18    0.64
  -5  -5  -8    1.87    0.67
  -5   5  -9    1.69    0.79
  -5   5  -9    0.37    0.88
   5  -5   9    1.18    0.79
  -5  -5  -9   -0.27    0.67
  -5  -5  -9   -0.19    0.78
  -5   5 -10    0.99    1.12
  -5  -5 -10    1.41    0.90
  -5  -5 -10    1.43    0.79
   5  -5  10   -1.14    0.94
  -5   5 -11    2.91    1.21
  -5  -5 -11    4.78    1.01
   5  -5  11    3.03    1.13
  -5  -5 -11    3.49    0.93
   5   6 -13    1.87    1.29
   5   6 -12   -0.01    1.07
   5   6 -12    2.34    1.18
  -5   6  12    1.99    1.05
   5  -6 -12    0.27    1.11
  -5  -6  12    0.41    0.96
   5   6 -11    0.31    0.99
   5   6 -11    0.44    0.83
  -5   6  11    2.60    0.96
   5  -6 -11    2.01    0.98
  -5  -6  11   -0.33    0.81
   5   6 -10    0.52    0.88
  -5   6  10   -0.06    0.90
   5   6 -10    0.70    0.76
  -5  -6  10    0.24    0.74
   5  -6 -10   -0.56    0.78
  -5   6   9    0.55    0.76
   5   6  -9    0.48    0.78
   5   6  -9    0.59    0.68
  -5  -6   9    0.48    0.64
   5  -6  -9   -0.16    0.71
   5   6  -8    5.04    0.74
   5   6  -8    5.59    0.67
  -5   6   8    6.32    0.80
  -5  -6   8    5.14    0.67
   5  -6  -8    7.01    0.76
   5   6  -7    3.85    0.57
   5   6  -7    3.19    0.68
  -5   6   7    3.18    0.65
   5  -6  -7    4.26    0.60
  -5  -6   7    3.80    0.54
  -5   6   6    3.58    0.58
   5   6  -6    2.74    0.56
   5   6  -6    4.34    0.50
   5  -6  -6    3.52    0.60
  -5  -6   6    2.94    0.47
   5   6  -5   -0.01    0.52
   5   6  -5   -0.58    0.40
  -5   6   5    0.49    0.46
   5  -6  -5    0.20    0.51
  -5  -6   5   -0.17    0.46
  -5  -6   5   -0.17    0.34
  -5   6   4   21.61    1.05
  -5   6   4   20.66    0.79
   5   6  -4   19.50    1.03
   5   6  -4   19.95    0.90
   5   6  -4   19.12    0.87
   5  -6  -4   20.96    0.78
  -5  -6   4   20.54    0.96
   5  -6  -4   20.62    1.07
  -5  -6   4   20.66    0.87
  -5   6   3    0.62    0.21
   5   6  -3    0.02    0.23
   5   6  -3    0.18    0.24
  -5   6   3    0.60    0.47
   5   6  -3    0.17    0.47
   5  -6  -3    0.37    0.20
   5  -6  -3    0.35    0.47
  -5  -6   3    0.66    0.40
   5   6  -2    5.78    0.38
  -5   6   2    5.32    0.35
   5   6  -2    5.92    0.55
   5   6  -2    5.67    0.37
  -5   6   2    5.78    0.57
   5  -6  -2    5.91    0.39
  -5  -6   2    5.51    0.49
   5  -6  -2    5.96    0.56
   5   6  -1   16.44    0.68
  -5   6   1   17.56    0.99
   5   6  -1   16.94    0.68
  -5   6   1   18.46    0.93
  -5   6   1   16.00    0.78
   5   6  -1   17.08    0.93
   5  -6  -1   17.41    0.96
   5  -6  -1   17.40    0.81
  -5  -6   1   18.57    0.88
   5   6   0    0.82    0.16
   5   6   0    0.82    0.42
  -5   6   0   -0.10    0.38
  -5   6   0    0.63    0.47
   5   6   0    0.82    0.18
   5  -6   0    0.49    0.35
  -5  -6   0    0.32    0.37
   5  -6   0    0.54    0.45
   5   6   1    0.78    0.43
   5   6   1    1.04    0.19
  -5   6  -1    1.03    0.46
  -5   6  -1    1.47    0.49
   5   6   1    1.23    0.18
  -5  -6  -1    1.01    0.40
   5  -6   1    1.70    0.40
  -5   6  -2   14.89    0.99
  -5   6  -2   15.04    0.90
   5   6   2   14.06    0.62
   5   6   2   13.63    0.86
  -5  -6  -2   14.47    0.61
   5  -6   2   14.55    0.86
  -5  -6  -2   14.97    0.83
   5   6   3    8.16    0.52
  -5   6  -3   10.78    0.71
   5   6   3    9.56    0.77
  -5   6  -3    9.32    0.71
  -5  -6  -3    8.36    0.62
  -5  -6  -3    9.70    0.73
   5  -6   3    9.41    0.63
  -5  -6  -3   10.18    0.50
   5   6   4    0.85    0.23
  -5   6  -4    1.92    0.61
   5   6   4    1.48    0.43
  -5   6  -4    1.59    0.57
  -5  -6  -4    2.11    0.47
  -5  -6  -4    1.32    0.34
   5  -6   4    1.82    0.50
  -5  -6  -4    1.87    0.37
   5   6   5    1.92    0.37
  -5   6  -5    1.78    0.65
  -5   6  -5    2.22    0.66
  -5  -6  -5    1.81    0.53
  -5  -6  -5    2.07    0.48
   5  -6   5    2.24    0.57
  -5   6  -6    0.16    0.67
   5   6   6    0.20    0.13
  -5   6  -6    0.44    0.67
  -5  -6  -6    0.08    0.54
   5  -6   6    0.33    0.59
  -5  -6  -6    1.44    0.54
  -5   6  -7    3.64    0.80
  -5   6  -7    2.65    0.79
  -5  -6  -7    2.57    0.65
   5  -6   7    4.20    0.73
  -5  -6  -7    3.43    0.65
  -5   6  -8    1.95    0.87
  -5   6  -8    2.24    0.91
   5  -6   8    1.71    0.78
  -5  -6  -8    1.81    0.73
  -5  -6  -8    2.51    0.68
  -5   6  -9    1.81    0.92
  -5   6  -9    1.20    1.07
  -5  -6  -9    1.26    0.78
  -5  -6  -9    2.05    0.77
   5  -6   9    0.98    0.89
  -5   6 -10    0.79    1.24
   5  -6  10    3.05    1.06
  -5  -6 -10    0.22    0.86
  -5   7  12    1.40    1.16
   5   7 -12    1.00    1.26
   5   7 -12    1.15    1.18
   5  -7 -12    1.81    1.21
  -5  -7  12    1.08    1.09
   5   7 -11   -0.91    1.02
  -5   7  11    1.38    1.05
   5   7 -11    2.17    1.18
   5  -7 -11   -0.44    1.11
  -5  -7  11    0.04    0.96
  -5   7  10    1.70    0.94
   5   7 -10    0.79    1.04
   5   7 -10    1.30    0.88
   5  -7 -10   -1.02    0.96
  -5  -7  10    0.22    0.85
   5   7  -9    0.87    0.89
  -5   7   9    1.47    0.88
   5   7  -9    1.13    0.77
   5  -7  -9    0.88    0.84
  -5  -7   9    1.62    0.74
   5   7  -8   14.10    1.14
  -5   7   8   12.01    0.97
   5   7  -8   11.73    0.96
  -5  -7   8   13.17    0.90
   5  -7  -8   12.31    0.98
   5   7  -7    1.10    0.60
  -5   7   7    0.91    0.71
   5   7  -7    1.58    0.76
   5  -7  -7    1.12    0.71
  -5  -7   7    0.95    0.60
  -5   7   6    0.95    0.62
   5   7  -6    0.13    0.68
   5   7  -6   -0.08    0.51
  -5  -7   6    0.37    0.53
   5  -7  -6    0.91    0.64
  -5   7   5    2.20    0.65
   5   7  -5    2.40    0.47
   5   7  -5    1.52    0.65
  -5  -7   5    2.14    0.53
   5  -7  -5    2.06    0.64
   5  -7  -5    3.08    0.19
   5   7  -4    2.95    0.63
  -5   7   4    2.47    0.61
   5   7  -4    2.23    0.23
  -5   7   4    2.85    0.20
   5   7  -4    3.01    0.44
  -5  -7   4    3.46    0.54
   5  -7  -4    3.32    0.25
   5  -7  -4    2.51    0.58
   5   7  -3    0.74    0.33
   5   7  -3    0.25    0.28
  -5   7   3    0.79    0.28
   5   7  -3    0.33    0.57
  -5   7   3    0.26    0.57
   5  -7  -3    0.96    0.55
  -5  -7   3    0.15    0.46
   5  -7  -3    0.92    0.31
   5   7  -2   -0.12    0.24
  -5   7   2    0.60    0.29
   5   7  -2   -0.24    0.25
  -5   7   2   -0.06    0.55
   5   7  -2   -0.15    0.52
  -5  -7   2   -0.02    0.43
   5  -7  -2    0.28    0.51
   5  -7  -2    0.08    0.35
   5   7  -1    2.00    0.25
   5   7  -1    2.17    0.54
   5   7  -1    1.55    0.25
  -5   7   1    1.20    0.50
  -5   7   1    1.50    0.56
   5  -7  -1    1.77    0.40
  -5  -7   1    2.39    0.48
   5  -7  -1    0.41    0.54
  -5   7   0    7.93    0.71
  -5   7   0    8.10    0.67
   5   7   0    7.76    0.44
   5   7   0    7.75    0.64
   5   7   0    7.78    0.44
   5  -7   0    8.29    0.55
   5  -7   0    6.90    0.65
  -5  -7   0    7.57    0.59
   5   7   1    2.03    0.24
  -5   7  -1    1.67    0.59
   5   7   1    1.55    0.22
  -5   7  -1    1.57    0.49
   5   7   1    1.92    0.54
  -5  -7  -1    1.68    0.49
   5  -7   1    2.20    0.47
   5   7   2    3.76    0.24
  -5   7  -2    4.35    0.58
   5   7   2    5.52    0.38
  -5   7  -2    5.11    0.70
   5   7   2    4.58    0.60
   5  -7   2    5.29    0.55
  -5  -7  -2    4.35    0.31
  -5  -7  -2    4.58    0.55
  -5   7  -3    0.46    0.63
  -5   7  -3    0.39    0.59
   5   7   3    0.69    0.52
  -5  -7  -3    1.15    0.50
  -5  -7  -3   -0.01    0.15
   5  -7   3    0.22    0.50
  -5   7  -4    3.66    0.66
  -5   7  -4    2.83    0.73
   5   7   4    2.91    0.56
  -5  -7  -4    3.15    0.43
  -5  -7  -4    2.39    0.58
   5  -7   4    2.73    0.59
   5   7   5    1.50    0.47
  -5   7  -5    0.98    0.78
  -5   7  -5    1.16    0.72
  -5  -7  -5    1.61    0.59
   5  -7   5    1.87    0.65
  -5  -7  -5    2.56    0.50
  -5   7  -6    0.45    0.78
  -5   7  -6    0.97    0.82
  -5  -7  -6   -0.15    0.60
  -5  -7  -6    1.91    0.53
   5  -7   6   -0.12    0.67
  -5   7  -7    0.64    0.88
  -5   7  -7    0.58    0.86
  -5  -7  -7   -0.84    0.68
   5  -7   7   -0.11    0.75
  -5   7  -8    0.17    0.93
  -5   7  -8    0.12    0.99
  -5  -7  -8   -0.39    0.78
   5  -7   8    0.01    0.89
  -5   7  -9    0.42    1.08
  -5   7  -9    1.88    1.19
   5  -7   9    1.30    0.98
  -5  -7  -9   -0.09    0.87
  -5   8  11   -1.38    1.22
   5   8 -11   -1.22    1.13
   5   8 -11   -1.23    1.28
   5  -8 -11    1.87    1.19
  -5  -8  11   -0.54    1.06
   5   8 -10    1.03    1.01
  -5   8  10    1.16    1.08
   5   8 -10   -0.65    1.14
   5  -8 -10    0.97    1.15
  -5  -8  10   -0.21    1.01
   5   8  -9   -0.41    1.00
   5   8  -9    0.24    0.87
  -5   8   9   -0.08    1.02
   5  -8  -9    0.99    0.95
  -5  -8   9    0.99    0.91
  -5   8   8    0.82    0.87
   5   8  -8    3.44    0.82
   5   8  -8    4.56    0.99
   5  -8  -8    2.58    0.93
  -5  -8   8    1.71    0.79
  -5   8   7    0.37    0.81
   5   8  -7    2.29    0.71
   5   8  -7    1.69    0.88
  -5  -8   7    2.01    0.70
   5  -8  -7    1.72    0.84
   5   8  -6    3.60    0.64
   5   8  -6    2.73    0.81
  -5   8   6    2.19    0.80
   5  -8  -6    3.91    0.80
  -5  -8   6    3.47    0.65
   5   8  -5    1.40    0.76
  -5   8   5    1.02    0.66
   5   8  -5    0.32    0.53
   5  -8  -5    0.48    0.70
  -5  -8   5   -1.15    0.59
   5   8  -4    0.85    0.48
   5   8  -4    1.11    0.68
  -5   8   4    0.20    0.61
   5  -8  -4    0.60    0.28
  -5  -8   4    1.11    0.59
   5  -8  -4    0.03    0.68
   5   8  -3    0.97    0.34
   5   8  -3   -0.01    0.61
  -5   8   3    0.27    0.68
   5  -8  -3    0.09    0.35
  -5  -8   3    0.46    0.54
   5  -8  -3   -0.17    0.66
  -5   8   2    6.00    0.73
   5   8  -2    6.77    0.74
   5   8  -2    6.22    0.50
  -5   8   2    6.41    0.71
   5  -8  -2    5.72    0.75
   5  -8  -2    6.31    0.52
  -5  -8   2    5.52    0.63
  -5   8   1    0.31    0.58
   5   8  -1   -0.32    0.62
   5   8  -1    0.00    0.15
  -5   8   1    0.23    0.64
  -5  -8   1    0.72    0.54
   5  -8  -1    0.25    0.46
   5  -8  -1    2.88    0.66
   5   8   0    1.73    0.17
   5   8   0    1.34    0.65
  -5   8   0    2.62    0.70
  -5   8   0    0.58    0.63
   5  -8   0    1.51    0.69
   5  -8   0    1.66    0.51
  -5  -8   0    1.48    0.54
   5   8   1    1.52    0.65
  -5   8  -1    1.02    0.65
   5   8   1    1.38    0.13
  -5   8  -1    1.97    0.62
   5  -8   1    2.43    0.53
  -5  -8  -1    0.71    0.55
   5   8   2    5.09    0.72
  -5   8  -2    4.16    0.69
   5   8   2    3.65    0.25
  -5   8  -2    4.66    0.79
   5  -8   2    4.23    0.63
  -5  -8  -2    4.52    0.59
  -5   8  -3    0.24    0.69
   5   8   3    0.42    0.68
   5   8   3    1.13    0.38
  -5   8  -3   -0.40    0.67
   5  -8   3    0.76    0.63
  -5  -8  -3    0.99    0.61
  -5   8  -4    1.11    0.74
  -5   8  -4    1.54    0.87
   5   8   4    1.03    0.68
  -5  -8  -4    2.86    0.67
   5  -8   4    1.01    0.71
   5   8   5    0.26    0.53
  -5   8  -5    0.15    0.90
  -5   8  -5   -1.09    0.77
   5  -8   5    0.15    0.71
  -5  -8  -5    0.56    0.71
  -5   8  -6    2.67    0.97
  -5   8  -6    3.41    0.97
  -5  -8  -6    2.52    0.76
   5  -8   6    2.47    0.83
  -5   8  -7    0.98    1.09
  -5   8  -7    0.50    1.09
   5  -8   7    0.60    0.91
  -5  -8  -7    0.30    0.83
  -5   8  -8    2.32    1.20
  -5   8  -8   -0.66    1.18
   5  -8   8    1.40    1.04
  -5  -8  -8    0.67    0.91
   5   9  -9    0.24    0.93
   5   9  -9    0.19    1.24
  -5   9   9    0.90    1.15
  -5  -9   9    1.59    1.06
   5  -9  -9    0.29    1.15
   5   9  -8   -0.37    0.80
  -5   9   8   -0.73    1.05
   5   9  -8    1.22    1.18
  -5  -9   8    0.42    0.94
   5  -9  -8    0.77    1.06
   5   9  -7   -0.84    0.72
  -5   9   7    0.77    1.01
   5   9  -7    0.43    1.05
  -5  -9   7   -0.90    0.80
   5  -9  -7   -0.26    0.95
   5   9  -6    0.67    0.61
  -5   9   6   -0.55    0.89
   5   9  -6   -0.33    0.93
   5  -9  -6   -0.38    0.86
  -5  -9   6   -0.57    0.76
  -5   9   5    0.74    0.86
   5   9  -5   -0.11    0.52
   5   9  -5    0.05    0.84
  -5  -9   5    0.63    0.73
   5  -9  -5    0.21    0.86
   5   9  -4    1.48    0.84
  -5   9   4    0.47    0.81
   5   9  -4    0.46    0.39
   5  -9  -4    0.50    0.80
  -5  -9   4    0.24    0.67
   5   9  -3   -0.66    0.31
  -5   9   3   -1.56    0.74
  -5   9   3   -0.18    0.79
   5   9  -3    0.52    0.78
  -5  -9   3    0.02    0.69
   5  -9  -3   -0.59    0.35
   5  -9  -3    0.28    0.79
   5   9  -2    2.22    0.80
  -5   9   2    2.10    0.71
  -5   9   2    1.53    0.71
   5  -9  -2    1.54    0.76
   5  -9  -2    1.50    0.54
  -5  -9   2    3.23    0.65
  -5   9   1    0.71    0.78
  -5   9   1    0.46    0.73
   5   9  -1    0.41    0.74
   5  -9  -1   -0.62    0.79
   5  -9  -1    1.08    0.56
  -5  -9   1    0.80    0.65
   5   9   0    2.34    0.81
  -5   9   0    3.37    0.75
  -5   9   0    3.09    0.86
  -5  -9   0    2.56    0.65
   5  -9   0    3.04    0.64
  -5   9  -1   -0.27    0.73
  -5   9  -1   -0.82    0.83
   5   9   1    0.36    0.78
  -5  -9  -1    0.04    0.64
   5  -9   1    0.14    0.63
  -5   9  -2    0.57    0.80
  -5   9  -2    0.31    0.86
   5   9   2   -0.09    0.77
   5  -9   2    1.11    0.72
  -5  -9  -2    1.31    0.66
  -5   9  -3   -0.71    0.81
   5   9   3   -0.19    0.82
  -5   9  -3    0.03    0.87
  -5  -9  -3    0.06    0.71
   5  -9   3    0.56    0.74
  -5   9  -4    0.56    1.00
   5   9   4    1.43    0.82
  -5   9  -4    0.69    0.91
   5  -9   4    0.98    0.78
  -5  -9  -4    1.14    0.72
  -5   9  -5    4.35    1.12
  -5   9  -5    3.92    1.06
  -5  -9  -5    4.06    0.87
   5  -9   5    3.12    0.93
  -5   9  -6   -1.13    1.12
  -5   9  -6    0.09    1.17
  -5  -9  -6   -0.11    0.88
   5  -9   6    1.09    0.98
  -5   9  -7   -0.05    1.26
  -5   9  -7    0.24    1.20
   5  -9   7    1.04    1.03
  -5  -9  -7    0.17    0.92
  -5  10   8    0.26    1.26
   5  10  -8   -1.05    0.98
  -5  10   7   -0.71    1.14
   5  10  -7   -0.97    1.23
   5 -10  -7   -0.28    1.21
  -5 -10   7    1.59    0.97
   5  10  -6    0.24    0.99
  -5  10   6    0.49    1.07
   5 -10  -6    1.37    1.03
  -5 -10   6   -0.55    0.93
   5  10  -5    1.09    1.08
  -5  10   5    2.00    1.03
   5 -10  -5    1.12    0.98
  -5 -10   5   -0.98    0.87
  -5  10   4   -0.43    0.91
  -5  10   4    0.93    0.98
   5  10  -4    0.29    1.03
   5 -10  -4   -0.30    1.00
  -5 -10   4    1.38    0.83
  -5  10   3    1.41    0.89
  -5  10   3    2.00    0.96
   5  10  -3    1.02    1.00
  -5 -10   3    2.32    0.83
   5 -10  -3    0.94    0.91
  -5  10   2   -0.49    0.86
  -5  10   2    0.15    0.94
   5  10  -2   -0.33    0.94
   5 -10  -2    0.25    0.36
  -5 -10   2   -0.04    0.80
   5 -10  -2    1.74    0.95
  -5  10   1    1.02    0.89
   5  10  -1    0.63    0.89
  -5  10   1   -1.06    0.84
   5 -10  -1    0.98    0.68
  -5 -10   1    0.05    0.75
   5 -10  -1    1.50    0.96
  -5  10   0   -0.90    0.88
  -5  10   0   -0.36    0.99
   5  10   0   -0.49    0.92
   5 -10   0   -1.12    0.73
  -5 -10   0    1.36    0.80
  -5  10  -1    0.20    0.89
   5  10   1    0.40    0.97
  -5  10  -1    0.20    1.00
   5 -10   1    0.00    0.79
  -5 -10  -1   -0.11    0.76
   5  10   2   -0.45    0.97
  -5  10  -2    0.33    0.96
  -5  10  -2    0.89    1.08
   5 -10   2   -0.23    0.83
  -5 -10  -2    0.52    0.85
  -5  10  -3   -0.43    1.11
  -5  10  -3    1.35    1.04
   5  10   3    0.68    0.98
   5 -10   3    0.16    0.90
  -5 -10  -3   -1.08    0.88
  -5  10  -4    1.27    1.21
  -5  10  -4   -0.75    1.13
   5  10   4   -0.58    0.54
  -5 -10  -4    0.37    0.91
   5 -10   4    2.63    0.97
  -5  10  -5   -1.05    1.25
  -5  10  -5    1.02    1.17
  -5 -10  -5    0.19    0.95
   5 -10   5    0.49    1.07
   5  11  -5    1.34    1.20
  -5  11   5    1.10    1.24
  -5  11   5    0.29    1.14
   5 -11  -5    1.16    1.24
  -5 -11   5   -0.66    0.96
  -5  11   4   -0.56    1.20
  -5  11   4    0.16    1.16
   5  11  -4    0.79    1.26
   5 -11  -4   -2.91    1.21
  -5 -11   4    1.04    0.99
  -5  11   3   -0.25    1.19
   5  11  -3   -1.10    1.19
  -5  11   3    2.83    1.17
  -5 -11   3    1.59    0.99
   5 -11  -3    1.38    1.16
   5  11  -2   -0.22    1.13
  -5  11   2   -0.02    1.17
  -5  11   2    0.49    1.07
  -5 -11   2   -0.51    0.94
   5 -11  -2   -1.13    1.14
  -5  11   1   -0.45    1.08
   5  11  -1    1.66    1.13
  -5  11   1    0.00    1.16
  -5 -11   1   -0.90    1.00
  -5  11   0   -2.51    1.14
   5  11   0   -0.53    1.12
  -5  11   0    0.49    1.11
  -5 -11   0    2.19    0.97
   5 -11   0   -0.38    0.56
  -5  11  -1    0.65    1.23
   5  11   1    0.55    1.19
  -5  11  -1   -0.19    1.14
   5 -11   1    0.56    0.91
  -5 -11  -1    0.71    0.94
   5  11   2    0.92    1.18
  -5  11  -2   -0.05    1.20
  -5  11  -2   -0.17    1.23
   5 -11   2    0.50    0.97
  -5 -11  -2    0.05    1.02
   6   0 -15    0.81    1.20
   6   0 -14    0.44    1.02
   6   0 -14    0.05    1.04
   6   0 -13    0.24    0.91
   6   0 -13    0.13    0.81
   6   0 -12   -0.40    0.74
  -6   0  12    1.07    0.53
   6   0 -12   -0.04    0.78
   6   0 -11   -0.43    0.61
   6   0 -11   -0.21    0.68
  -6   0  11   -0.27    0.45
   6   0 -10   34.19    1.52
   6   0 -10   28.71    1.16
  -6   0  10   32.26    1.30
   6   0 -10   32.90    1.46
   6   0  -9    0.02    0.54
  -6   0   9    0.13    0.33
   6   0  -9   -0.06    0.27
   6   0  -9   -0.30    0.46
   6   0  -8    8.74    0.64
  -6   0   8    7.88    0.54
   6   0  -8    8.49    0.68
   6   0  -8    8.05    0.48
   6   0  -7   -0.21    0.36
  -6   0   7    0.06    0.16
   6   0  -7   -0.42    0.41
   6   0  -7   -0.09    0.20
   6   0  -6   12.89    0.71
   6   0  -6   12.11    0.78
  -6   0   6   11.70    0.67
   6   0  -6   13.75    0.57
  -6   0   6   14.36    0.57
  -6   0   5    0.04    0.16
   6   0  -5   -0.02    0.15
   6   0  -5   -0.23    0.26
  -6   0   5   -0.27    0.27
   6   0  -5    0.17    0.33
  -6   0   4    6.11    0.32
   6   0  -4    5.25    0.39
  -6   0   4    5.29    0.42
   6   0  -4    5.02    0.31
  -6   0   4    5.08    0.39
   6   0  -4    5.56    0.41
  -6   0   3    0.15    0.14
   6   0  -3   -0.16    0.15
  -6   0   3    0.20    0.22
   6   0  -3   -0.15    0.27
  -6   0   3   -0.25    0.18
   6   0  -3   -0.06    0.17
  -6   0   2  304.61   10.91
   6   0  -2  303.78   10.89
  -6   0   2  314.18   10.89
  -6   0   2  302.98   10.88
  -6   0   2  311.80   10.89
   6   0  -2  299.81   10.91
   6   0  -2  311.32   10.89
  -6   0   1    0.09    0.18
   6   0  -1    0.14    0.18
   6   0  -1   -0.02    0.15
   6   0  -1    0.00    0.17
  -6   0   1    0.14    0.20
  -6   0   1   -0.33    0.15
  -6   0   1    0.23    0.17
   6   0   0  115.08    4.02
  -6   0   0  112.99    4.01
  -6   0   0  109.78    4.03
  -6   0   0  113.37    4.01
  -6   0   0  113.05    4.02
  -6   0   0  109.05    4.02
   6   0   1   -0.08    0.16
  -6   0  -1    0.34    0.19
  -6   0  -1   -0.05    0.16
  -6   0  -1    0.00    0.18
  -6   0  -1    0.07    0.23
   6   0   1   -0.02    0.24
  -6   0  -1   -0.26    0.21
  -6   0  -2    0.66    0.22
   6   0   2    0.71    0.16
  -6   0  -2    0.87    0.15
  -6   0  -2    0.34    0.12
   6   0   2    0.33    0.20
   6   0   2    0.80    0.27
  -6   0  -2    0.93    0.27
  -6   0  -2    0.49    0.17
  -6   0  -2    0.66    0.18
  -6   0  -3   -0.02    0.28
  -6   0  -3   -0.05    0.16
   6   0   3    0.21    0.30
  -6   0  -3   -0.03    0.14
   6   0   3   -0.16    0.23
  -6   0  -3   -0.09    0.28
  -6   0  -4   13.38    0.73
  -6   0  -4   12.67    0.50
  -6   0  -4   12.57    0.70
   6   0   4   12.64    0.61
  -6   0  -4   12.43    0.50
   6   0   4   12.79    0.71
  -6   0  -5   -0.09    0.35
   6   0   5    0.13    0.40
  -6   0  -5    0.39    0.40
   6   0   6    1.12    0.45
  -6   0  -6    1.32    0.47
  -6   0  -7    0.10    0.51
   6   0   7    0.85    0.49
  -6   0  -8    0.31    0.65
   6   0   8    0.86    0.60
  -6   0  -9    0.36    0.59
   6   0   9   -0.58    0.67
  -6   0  -9   -0.07    0.75
   6   0  10    1.09    0.79
  -6   0 -10    2.50    0.87
  -6   0 -10    2.04    0.75
  -6   0 -11    0.12    1.06
  -6   0 -11   -0.48    0.88
   6   0  11   -0.02    0.93
  -6   0 -12    2.77    1.03
   6   0  12    4.79    1.10
  -6   0 -12    5.32    1.35
   6   1 -14    4.43    1.06
   6   1 -14    2.43    1.13
   6  -1 -14    2.22    1.06
   6  -1 -14    1.53    1.04
   6   1 -13    0.73    0.86
   6   1 -13    0.21    0.96
  -6  -1  13    0.19    0.68
   6  -1 -13   -0.39    0.87
   6  -1 -13    0.80    0.89
   6   1 -12    1.00    0.82
   6   1 -12   -0.96    0.74
   6  -1 -12    0.59    0.72
   6  -1 -12   -0.05    0.80
  -6  -1  12    0.67    0.60
   6   1 -11    1.62    0.65
  -6   1  11    2.93    0.40
   6   1 -11    2.10    0.73
  -6  -1  11    1.82    0.52
   6  -1 -11    3.16    0.69
   6  -1 -11    2.68    0.68
   6   1 -10   10.17    0.80
   6   1 -10   10.53    0.75
  -6   1  10   10.10    0.59
  -6  -1  10    9.07    0.61
   6  -1 -10    8.86    0.75
   6  -1 -10    9.72    0.73
   6   1  -9    2.72    0.52
  -6   1   9    2.35    0.25
   6   1  -9    2.91    0.52
  -6  -1   9    2.54    0.41
   6  -1  -9    2.73    0.27
   6  -1  -9    2.60    0.53
   6  -1  -9    1.97    0.55
   6   1  -8    5.53    0.50
  -6   1   8    5.75    0.35
   6   1  -8    5.37    0.36
   6   1  -8    4.93    0.51
  -6  -1   8    5.61    0.43
   6  -1  -8    5.26    0.51
   6  -1  -8    4.92    0.54
   6  -1  -8    5.36    0.35
  -6   1   7    8.53    0.40
   6   1  -7    7.64    0.49
   6   1  -7    9.12    0.73
   6   1  -7    8.07    0.61
   6  -1  -7    8.30    0.40
   6  -1  -7    8.69    0.71
  -6  -1   7    8.35    0.56
   6  -1  -7    7.94    0.65
   6   1  -6    2.07    0.40
   6   1  -6    2.14    0.33
  -6   1   6    2.33    0.18
   6   1  -6    0.94    0.23
   6  -1  -6    2.05    0.41
   6  -1  -6    2.06    0.17
  -6  -1   6    2.29    0.34
  -6  -1   6    2.28    0.29
   6  -1  -6    2.29    0.37
   6   1  -5    1.50    0.28
   6   1  -5    1.47    0.35
  -6   1   5    1.46    0.16
  -6   1   5    1.99    0.30
   6   1  -5    1.50    0.21
   6  -1  -5    1.83    0.16
   6  -1  -5    1.78    0.32
   6  -1  -5    1.02    0.35
  -6  -1   5    1.27    0.27
  -6  -1   5    1.55    0.26
  -6   1   4  140.89    5.13
  -6   1   4  151.92    5.09
  -6   1   4  144.42    5.09
   6   1  -4  141.18    5.11
  -6   1   4  140.22    5.15
   6   1  -4  142.51    5.16
   6   1  -4  145.95    5.11
   6  -1  -4  140.48    5.13
  -6  -1   4  140.33    5.15
   6  -1  -4  141.60    5.16
   6  -1  -4  145.17    5.09
  -6  -1   4  142.77    5.11
  -6  -1   4  143.73    5.11
   6   1  -3  118.26    4.39
  -6   1   3  123.36    4.33
  -6   1   3  119.52    4.36
  -6   1   3  125.44    4.33
   6   1  -3  120.86    4.35
  -6   1   3  119.68    4.39
   6   1  -3  123.48    4.34
  -6  -1   3  123.98    4.34
   6  -1  -3  123.23    4.33
   6  -1  -3  119.38    4.36
   6  -1  -3  121.23    4.39
  -6  -1   3  120.73    4.35
  -6   1   2    1.02    0.21
   6   1  -2    1.22    0.19
   6   1  -2    0.97    0.27
   6   1  -2    0.84    0.14
  -6   1   2    1.20    0.16
  -6   1   2    1.17    0.25
  -6   1   2    1.23    0.17
  -6  -1   2    1.00    0.15
  -6  -1   2    1.16    0.22
  -6  -1   2    1.02    0.23
   6  -1  -2    0.95    0.28
   6  -1  -2    0.92    0.19
  -6   1   1    0.18    0.11
   6   1  -1   -0.04    0.12
   6   1  -1    0.54    0.18
  -6   1   1    0.21    0.21
  -6   1   1    0.08    0.18
  -6   1   1   -0.09    0.16
   6   1  -1   -0.08    0.18
  -6  -1   1    0.27    0.22
  -6  -1   1   -0.01    0.18
   6  -1  -1    0.34    0.18
  -6  -1   1    0.17    0.19
  -6  -1   1    0.07    0.12
  -6  -1   1    0.19    0.13
   6  -1  -1   -0.11    0.23
   6  -1  -1    0.22    0.16
  -6   1   0    0.76    0.20
  -6   1   0    0.87    0.16
   6   1   0    0.80    0.21
  -6   1   0    0.57    0.22
  -6   1   0    0.73    0.16
   6   1   0    0.69    0.19
  -6   1   0    0.99    0.22
  -6   1   0    0.59    0.20
   6  -1   0    0.77    0.23
  -6  -1   0    0.92    0.24
  -6  -1   0    0.63    0.19
  -6  -1   0    0.67    0.23
   6  -1   0    0.86    0.19
  -6  -1   0    0.56    0.13
   6  -1   0    0.88    0.20
  -6  -1   0    0.70    0.14
  -6   1  -1   -0.15    0.20
   6   1   1    0.26    0.16
  -6   1  -1    0.24    0.22
  -6   1  -1    0.02    0.25
  -6   1  -1    0.31    0.18
  -6   1  -1    0.61    0.22
  -6   1  -1    0.44    0.23
   6  -1   1    0.51    0.19
  -6  -1  -1    0.14    0.18
   6  -1   1   -0.03    0.24
  -6  -1  -1   -0.07    0.22
  -6  -1  -1    0.04    0.24
  -6  -1  -1    0.20    0.15
  -6  -1  -1    0.34    0.16
   6   1   2   -0.60    0.27
  -6   1  -2    0.00    0.19
   6   1   2   -0.19    0.14
  -6   1  -2    0.32    0.27
  -6   1  -2    0.20    0.24
   6   1   2    0.28    0.18
  -6   1  -2   -0.03    0.14
  -6   1  -2    0.35    0.19
  -6  -1  -2    0.20    0.15
  -6  -1  -2   -0.15    0.19
  -6  -1  -2    0.14    0.27
   6  -1   2   -0.37    0.22
   6  -1   2   -0.02    0.26
  -6  -1  -2    0.22    0.19
  -6   1  -3   21.59    0.83
  -6   1  -3   20.77    0.83
  -6   1  -3   20.51    0.89
  -6   1  -3   20.20    0.93
   6   1   3   21.46    0.85
   6   1   3   20.23    0.92
  -6  -1  -3   20.81    0.91
   6  -1   3   21.02    0.91
   6  -1   3   20.76    0.89
  -6  -1  -3   19.78    0.84
  -6  -1  -3   21.43    0.78
  -6  -1  -3   21.09    0.78
   6   1   4    3.32    0.42
  -6   1  -4    3.40    0.40
  -6   1  -4    3.20    0.25
   6   1   4    3.40    0.33
  -6   1  -4    3.24    0.25
   6  -1   4    2.83    0.38
  -6  -1  -4    3.10    0.39
  -6  -1  -4    3.00    0.37
  -6   1  -5   -0.21    0.41
   6   1   5   -0.02    0.15
  -6   1  -5   -0.02    0.18
  -6   1  -5    0.31    0.19
   6   1   5   -0.61    0.37
  -6  -1  -5   -0.18    0.38
  -6  -1  -5    0.13    0.35
   6  -1   5    0.15    0.34
  -6   1  -6   10.01    0.47
   6   1   6    8.72    0.63
  -6   1  -6    9.82    0.46
  -6   1  -6   10.21    0.69
   6  -1   6   10.14    0.76
  -6  -1  -6    9.36    0.62
  -6  -1  -6    9.86    0.73
  -6   1  -7    0.16    0.56
   6   1   7   -0.27    0.50
  -6  -1  -7   -0.02    0.50
  -6  -1  -7   -0.53    0.46
   6  -1   7    0.05    0.50
   6   1   8    5.79    0.70
  -6   1  -8    7.01    0.74
  -6  -1  -8    6.87    0.66
  -6  -1  -8    8.08    0.76
   6  -1   8    7.14    0.69
   6   1   9    6.27    0.74
  -6   1  -9    6.44    0.82
  -6  -1  -9    7.20    0.82
  -6  -1  -9    6.84    0.71
   6  -1   9    6.64    0.76
   6   1  10    1.27    0.77
  -6   1 -10    0.73    0.88
   6  -1  10    0.26    0.79
  -6  -1 -10    0.44    0.71
  -6  -1 -10    0.84    0.86
  -6   1 -11    2.38    1.06
   6   1  11    2.98    0.99
  -6  -1 -11    1.68    0.87
   6  -1  11    2.52    0.95
  -6  -1 -11    2.56    1.05
   6   1  12    1.06    1.15
  -6   1 -12    1.70    1.31
  -6  -1 -12    0.36    0.99
  -6  -1 -12    0.13    1.28
   6  -1  12    1.25    1.05
   6   2 -14    1.97    1.07
   6   2 -14   -0.84    1.12
   6  -2 -14   -0.29    1.02
   6  -2 -14    2.04    1.11
  -6  -2  14   -1.34    0.65
   6   2 -13    1.50    1.00
   6   2 -13    2.25    0.95
   6  -2 -13    0.73    0.90
  -6  -2  13    1.82    0.78
   6  -2 -13    0.73    0.94
   6   2 -12   -0.78    0.81
   6   2 -12    0.07    0.79
   6  -2 -12    0.14    0.79
   6  -2 -12    0.25    0.79
  -6  -2  12   -0.96    0.64
   6   2 -11    0.72    0.72
   6   2 -11    0.57    0.68
  -6  -2  11    1.30    0.55
   6  -2 -11    0.20    0.71
   6  -2 -11    1.74    0.70
   6   2 -10    1.12    0.57
  -6   2  10    1.27    0.17
   6   2 -10    2.61    0.65
  -6  -2  10    1.03    0.50
   6  -2 -10    1.54    0.60
   6  -2 -10    0.98    0.62
  -6   2   9   17.34    0.66
   6   2  -9   18.32    1.08
   6   2  -9   16.49    0.98
   6  -2  -9   16.55    0.66
  -6  -2   9   16.88    0.92
   6  -2  -9   17.49    1.02
   6  -2  -9   16.87    1.04
   6   2  -8    3.88    0.48
   6   2  -8    3.45    0.49
  -6  -2   8    3.43    0.41
   6  -2  -8    3.51    0.51
   6  -2  -8    3.71    0.47
   6  -2  -8    3.40    0.22
   6   2  -7   22.59    1.03
   6   2  -7   22.49    1.10
   6  -2  -7   24.04    1.06
   6  -2  -7   21.58    1.09
  -6  -2   7   23.02    0.98
   6   2  -6    1.93    0.43
   6   2  -6    1.47    0.33
   6   2  -6    1.78    0.23
  -6  -2   6    1.36    0.31
   6  -2  -6    2.40    0.38
  -6  -2   6    1.47    0.32
   6  -2  -6    1.60    0.42
  -6   2   5    0.12    0.10
   6   2  -5    0.13    0.36
  -6   2   5    0.09    0.11
   6   2  -5    0.04    0.26
   6   2  -5   -0.11    0.21
  -6  -2   5   -0.03    0.24
  -6  -2   5    0.13    0.27
   6  -2  -5    0.22    0.35
   6  -2  -5    0.50    0.32
  -6   2   4    0.01    0.13
   6   2  -4   -0.06    0.21
  -6   2   4    0.24    0.26
   6   2  -4    0.04    0.29
   6   2  -4    0.28    0.17
  -6   2   4   -0.25    0.12
  -6   2   4    0.02    0.12
   6  -2  -4   -0.22    0.32
   6  -2  -4    0.07    0.29
  -6  -2   4   -0.46    0.19
  -6  -2   4    0.07    0.19
  -6  -2   4   -0.09    0.25
  -6   2   3    5.59    0.47
   6   2  -3    5.81    0.30
   6   2  -3    5.26    0.39
  -6   2   3    6.05    0.31
  -6   2   3    5.96    0.30
  -6   2   3    5.57    0.44
   6   2  -3    6.04    0.51
  -6  -2   3    6.02    0.42
  -6  -2   3    6.07    0.33
  -6  -2   3    6.42    0.48
   6  -2  -3    5.40    0.46
   6  -2  -3    5.62    0.43
  -6   2   2   13.69    0.54
  -6   2   2   13.30    0.66
   6   2  -2   13.30    0.51
  -6   2   2   13.09    0.62
  -6   2   2   13.24    0.55
   6   2  -2   12.80    0.60
  -6   2   2   12.27    0.68
   6   2  -2   12.97    0.66
   6  -2  -2   13.08    0.64
  -6  -2   2   12.91    0.62
  -6  -2   2   13.62    0.62
   6  -2  -2   13.36    0.54
  -6  -2   2   13.42    0.51
   6  -2  -2   13.39    0.68
  -6   2   1    0.90    0.29
  -6   2   1    0.97    0.23
  -6   2   1    1.23    0.25
   6   2  -1    1.28    0.27
   6   2  -1    1.09    0.23
  -6   2   1    1.45    0.16
  -6   2   1    1.32    0.19
   6  -2  -1    0.90    0.29
  -6  -2   1    1.06    0.25
  -6  -2   1    1.31    0.11
   6  -2  -1    1.17    0.26
   6  -2  -1    0.87    0.18
  -6  -2   1    1.14    0.10
  -6  -2   1    1.37    0.24
   6   2   0   36.28    1.40
  -6   2   0   35.86    1.42
  -6   2   0   37.32    1.38
   6   2   0   38.49    1.39
  -6   2   0   35.72    1.43
  -6   2   0   37.44    1.41
  -6   2   0   37.35    1.41
  -6  -2   0   36.01    1.41
   6  -2   0   38.60    1.43
   6  -2   0   37.63    1.39
  -6  -2   0   36.66    1.41
  -6  -2   0   37.49    1.39
   6  -2   0   35.41    1.42
  -6  -2   0   38.19    1.33
   6   2   1    8.85    0.44
  -6   2  -1    9.28    0.53
  -6   2  -1    9.20    0.48
  -6   2  -1    8.76    0.52
  -6   2  -1    9.34    0.50
  -6   2  -1    9.25    0.54
  -6  -2  -1    9.07    0.45
   6  -2   1    9.61    0.51
  -6  -2  -1    8.20    0.37
  -6  -2  -1    8.82    0.38
  -6  -2  -1    8.38    0.53
  -6   2  -2   -0.10    0.30
  -6   2  -2   -0.29    0.26
   6   2   2    0.02    0.16
  -6   2  -2   -0.50    0.23
   6   2   2    0.09    0.16
  -6   2  -2    0.00    0.28
  -6  -2  -2    0.05    0.28
  -6  -2  -2    0.06    0.16
   6  -2   2    0.04    0.27
  -6  -2  -2    0.19    0.17
   6  -2   2    0.30    0.21
  -6   2  -3    6.95    0.46
   6   2   3    6.94    0.32
  -6   2  -3    5.98    0.44
   6   2   3    7.87    0.41
  -6   2  -3    6.40    0.47
   6  -2   3    7.03    0.54
  -6  -2  -3    7.59    0.53
  -6  -2  -3    6.41    0.33
  -6  -2  -3    6.98    0.40
   6   2   4    1.98    0.28
  -6   2  -4    2.13    0.28
  -6   2  -4    2.15    0.24
  -6   2  -4    2.25    0.41
  -6  -2  -4    2.67    0.38
  -6  -2  -4    2.04    0.34
   6  -2   4    2.33    0.28
   6  -2   4    1.65    0.36
   6   2   5    7.95    0.55
  -6   2  -5    7.45    0.49
  -6   2  -5    7.98    0.48
   6   2   5    6.97    0.55
  -6   2  -5    8.67    0.59
  -6  -2  -5    7.43    0.52
  -6  -2  -5    7.52    0.63
   6  -2   5    7.56    0.49
   6  -2   5    6.63    0.51
  -6   2  -6    3.70    0.34
  -6   2  -6    3.37    0.55
   6   2   6    4.35    0.52
  -6   2  -6    3.91    0.31
  -6  -2  -6    4.29    0.50
  -6  -2  -6    4.48    0.51
   6  -2   6    3.48    0.33
   6  -2   6    4.63    0.52
   6   2   7    5.94    0.62
  -6   2  -7    4.91    0.41
  -6   2  -7    5.72    0.67
  -6  -2  -7    5.36    0.61
   6  -2   7    4.57    0.54
  -6  -2  -7    5.53    0.55
  -6   2  -8    5.53    0.77
   6   2   8    3.36    0.68
   6  -2   8    3.83    0.64
  -6  -2  -8    4.25    0.64
  -6  -2  -8    4.95    0.67
   6   2   9    0.30    0.69
  -6   2  -9    1.46    0.82
   6  -2   9    0.39    0.69
  -6  -2  -9    1.00    0.75
  -6  -2  -9    0.60    0.65
   6   2  10    2.32    0.84
  -6   2 -10    2.13    0.92
  -6  -2 -10    1.81    0.74
   6  -2  10    1.09    0.81
  -6  -2 -10    2.02    0.85
   6   2  11   -0.33    0.96
  -6   2 -11   -0.11    1.08
   6  -2  11   -0.39    0.95
  -6  -2 -11   -0.69    1.04
  -6  -2 -11    0.63    0.86
   6   3 -14   -0.47    1.16
   6   3 -14    0.76    1.07
  -6  -3  14   -0.51    0.94
   6  -3 -14   -0.15    1.09
   6  -3 -14    0.95    1.10
   6   3 -13    2.62    0.95
   6   3 -13    4.01    1.07
  -6   3  13    7.84    1.10
  -6  -3  13    2.41    0.83
   6  -3 -13    4.18    0.96
   6  -3 -13    2.17    0.99
   6   3 -12    0.08    0.86
   6   3 -12    0.78    0.78
  -6  -3  12    0.41    0.72
   6  -3 -12    1.29    0.84
   6  -3 -12   -0.15    0.81
   6   3 -11    0.05    0.69
   6   3 -11    1.02    0.76
   6  -3 -11   -0.11    0.71
  -6  -3  11    0.96    0.62
   6  -3 -11    1.02    0.74
   6   3 -10    0.44    0.66
   6   3 -10    0.22    0.57
   6  -3 -10   -0.06    0.63
   6  -3 -10    0.18    0.55
  -6  -3  10    1.07    0.55
   6   3  -9   12.06    1.01
   6   3  -9   12.68    0.88
   6  -3  -9   14.34    0.96
   6  -3  -9   11.17    0.81
  -6  -3   9   10.71    0.81
   6   3  -8   13.96    0.88
   6   3  -8   14.31    0.96
  -6  -3   8   13.43    0.81
   6  -3  -8   14.77    0.92
   6  -3  -8   13.28    0.96
   6   3  -7    0.86    0.39
   6   3  -7    0.75    0.44
   6  -3  -7    0.29    0.45
  -6  -3   7    0.64    0.36
   6  -3  -7    0.38    0.39
   6   3  -6    0.73    0.44
   6   3  -6    0.03    0.33
  -6   3   6    0.57    0.43
  -6  -3   6    0.14    0.33
   6  -3  -6    0.77    0.41
   6  -3  -6    0.23    0.44
  -6  -3   6    0.35    0.32
   6   3  -5   24.47    1.05
  -6   3   5   25.34    1.05
   6   3  -5   20.52    0.95
  -6  -3   5   23.77    0.95
   6  -3  -5   23.72    1.01
  -6  -3   5   24.58    1.01
   6  -3  -5   23.57    1.08
  -6   3   4    0.60    0.35
   6   3  -4    0.14    0.37
  -6   3   4    0.55    0.11
  -6   3   4    0.52    0.11
   6   3  -4    0.55    0.19
   6  -3  -4    0.63    0.34
   6  -3  -4    0.21    0.35
  -6  -3   4    0.64    0.30
  -6  -3   4    0.38    0.19
  -6   3   3   29.68    1.10
  -6   3   3   30.15    1.25
   6   3  -3   29.65    1.24
  -6   3   3   30.12    1.10
   6   3  -3   30.62    1.10
   6  -3  -3   30.76    1.22
  -6  -3   3   30.63    1.20
  -6  -3   3   30.33    1.10
   6  -3  -3   30.52    1.24
   6  -3  -3   29.63    1.10
  -6  -3   3   27.66    1.19
  -6   3   2    0.22    0.17
  -6   3   2   -0.03    0.18
  -6   3   2    0.18    0.16
   6   3  -2   -0.51    0.11
   6   3  -2    0.36    0.30
  -6   3   2   -0.22    0.32
   6  -3  -2   -0.09    0.15
   6  -3  -2   -0.14    0.31
  -6  -3   2   -0.04    0.27
   6  -3  -2    0.01    0.32
  -6  -3   2   -0.09    0.27
  -6   3   1    8.78    0.57
  -6   3   1    8.81    0.51
  -6   3   1    9.55    0.48
  -6   3   1    9.39    0.64
   6   3  -1   10.45    0.58
  -6  -3   1   10.58    0.56
   6  -3  -1   10.28    0.60
  -6  -3   1   10.02    0.54
   6  -3  -1   10.34    0.47
  -6   3   0    0.27    0.20
  -6   3   0    0.05    0.28
  -6   3   0    0.02    0.16
   6   3   0    0.23    0.27
  -6   3   0   -0.15    0.32
  -6   3   0    0.31    0.28
  -6  -3   0   -0.03    0.27
   6  -3   0    0.51    0.31
   6  -3   0   -0.17    0.25
  -6  -3   0   -0.12    0.24
  -6   3  -1    6.11    0.38
  -6   3  -1    6.50    0.53
  -6   3  -1    5.73    0.44
   6   3   1    6.66    0.40
  -6   3  -1    5.36    0.42
  -6  -3  -1    6.33    0.41
   6  -3   1    5.94    0.40
   6  -3   1    5.69    0.47
  -6  -3  -1    5.63    0.40
  -6   3  -2   18.62    0.87
  -6   3  -2   17.40    0.88
  -6   3  -2   17.79    0.83
   6   3   2   18.21    0.70
   6   3   2   19.31    0.75
  -6  -3  -2   19.08    0.70
   6  -3   2   17.12    0.82
  -6  -3  -2   17.65    0.84
   6  -3   2   18.78    0.83
  -6  -3  -2   18.68    0.75
  -6   3  -3    1.87    0.37
  -6   3  -3    1.32    0.39
   6   3   3    2.31    0.22
   6   3   3    1.91    0.19
  -6   3  -3    1.52    0.34
  -6  -3  -3    1.45    0.35
   6  -3   3    1.53    0.36
  -6  -3  -3    1.57    0.22
  -6  -3  -3    1.72    0.19
   6  -3   3    2.21    0.32
  -6   3  -4    3.71    0.44
  -6   3  -4    4.04    0.39
   6   3   4    4.12    0.31
  -6   3  -4    3.74    0.49
   6  -3   4    3.93    0.44
  -6  -3  -4    4.70    0.43
   6  -3   4    2.93    0.37
  -6  -3  -4    4.40    0.31
  -6   3  -5    0.34    0.41
   6   3   5   -0.66    0.32
  -6   3  -5    0.59    0.35
  -6   3  -5    0.37    0.48
  -6  -3  -5   -0.09    0.41
  -6  -3  -5    0.01    0.38
   6  -3   5   -0.02    0.43
   6  -3   5    0.16    0.33
  -6   3  -6    0.05    0.36
  -6   3  -6   -0.25    0.53
  -6   3  -6    0.56    0.44
  -6  -3  -6   -0.51    0.45
  -6  -3  -6   -0.28    0.46
   6  -3   6   -0.12    0.46
  -6   3  -7    4.33    0.54
  -6   3  -7    5.78    0.68
  -6  -3  -7    3.86    0.59
  -6  -3  -7    4.62    0.58
   6  -3   7    3.76    0.58
  -6   3  -8    2.41    0.77
  -6   3  -8    1.77    0.49
  -6  -3  -8    2.36    0.67
   6  -3   8    2.44    0.66
  -6  -3  -8    2.21    0.61
  -6   3  -9    6.26    0.93
  -6  -3  -9    6.71    0.78
  -6  -3  -9    6.62    0.85
   6  -3   9    6.95    0.80
  -6   3 -10    0.97    1.02
  -6  -3 -10    3.04    0.82
   6  -3  10    0.15    0.85
  -6  -3 -10    1.32    0.92
  -6   3 -11   -1.45    1.14
  -6  -3 -11    0.72    0.90
  -6  -3 -11    0.25    1.07
   6  -3  11    1.09    1.01
   6   4 -14    0.68    1.17
  -6   4  14    0.52    1.13
   6   4 -14    0.35    1.26
  -6  -4  14    0.16    1.03
   6  -4 -14   -0.32    1.14
   6  -4 -14    2.45    1.15
  -6   4  13    1.00    1.10
   6   4 -13    0.17    1.05
   6   4 -13   -0.13    0.97
   6  -4 -13   -0.38    1.03
  -6  -4  13   -0.07    0.85
   6  -4 -13    0.11    1.02
   6   4 -12    2.13    0.82
  -6   4  12    1.25    0.91
   6   4 -12    2.05    0.94
   6  -4 -12    1.23    0.92
  -6  -4  12    2.10    0.77
   6  -4 -12    2.79    0.92
  -6   4  11    4.99    0.86
   6   4 -11    4.41    0.75
   6   4 -11    1.83    0.83
   6  -4 -11    3.10    0.80
  -6  -4  11    3.87    0.73
   6  -4 -11    2.41    0.82
   6   4 -10    0.10    0.64
   6   4 -10   -0.12    0.70
  -6   4  10    1.57    0.72
   6  -4 -10    1.18    0.68
  -6  -4  10    0.01    0.58
   6  -4 -10    0.31    0.70
   6   4  -9    5.62    0.75
  -6   4   9    6.34    0.71
   6   4  -9    6.35    0.65
   6  -4  -9    5.72    0.70
  -6  -4   9    5.69    0.62
   6  -4  -9    5.09    0.70
  -6   4   8    3.30    0.62
   6   4  -8    4.12    0.54
   6   4  -8    4.09    0.64
   6  -4  -8    3.64    0.59
  -6  -4   8    3.44    0.52
   6  -4  -8    2.88    0.59
   6   4  -7    2.62    0.51
  -6   4   7    3.02    0.57
   6   4  -7    3.43    0.46
   6  -4  -7    2.85    0.54
   6  -4  -7    3.04    0.54
  -6  -4   7    3.84    0.47
   6   4  -6    2.47    0.38
  -6   4   6    2.02    0.51
   6   4  -6    2.28    0.52
   6  -4  -6    3.16    0.48
  -6  -4   6    2.60    0.43
  -6  -4   6    2.71    0.35
   6  -4  -6    2.45    0.51
   6   4  -5   11.13    0.78
  -6   4   5    9.30    0.78
   6   4  -5   10.49    0.58
   6  -4  -5    8.97    0.77
   6  -4  -5   10.83    0.74
  -6  -4   5   10.70    0.56
  -6  -4   5   10.97    0.67
   6   4  -4    9.65    0.73
  -6   4   4    9.62    0.39
   6   4  -4   10.04    0.47
  -6   4   4    9.23    0.66
  -6   4   4    9.56    0.39
  -6  -4   4    9.62    0.48
   6  -4  -4    9.71    0.66
   6  -4  -4    9.74    0.69
  -6  -4   4   10.30    0.65
   6   4  -3    3.53    0.26
  -6   4   3    2.07    0.44
   6   4  -3    4.09    0.44
  -6   4   3    4.31    0.27
  -6  -4   3    3.65    0.27
   6  -4  -3    3.00    0.41
   6  -4  -3    3.74    0.26
  -6  -4   3    3.60    0.38
  -6   4   2    0.15    0.18
   6   4  -2    0.20    0.35
  -6   4   2   -0.90    0.36
   6  -4  -2    0.32    0.18
   6  -4  -2    0.49    0.36
  -6  -4   2    0.50    0.31
   6   4  -1    4.12    0.41
  -6   4   1    4.23    0.44
  -6   4   1    4.57    0.43
  -6   4   1    4.11    0.29
   6  -4  -1    4.59    0.44
  -6  -4   1    3.98    0.37
   6  -4  -1    4.11    0.33
  -6  -4   1    3.76    0.40
  -6   4   0    5.94    0.39
  -6   4   0    7.12    0.57
  -6   4   0    6.93    0.50
   6   4   0    6.36    0.45
  -6  -4   0    5.52    0.43
   6  -4   0    5.86    0.41
  -6  -4   0    6.19    0.51
   6  -4   0    8.62    0.60
  -6   4  -1   13.83    0.79
  -6   4  -1   14.47    0.77
   6   4   1   13.84    0.72
  -6  -4  -1   13.60    0.73
  -6  -4  -1   13.93    0.68
   6  -4   1   13.78    0.72
  -6   4  -2    2.66    0.42
   6   4   2    2.92    0.18
  -6   4  -2    2.69    0.45
   6   4   2    3.51    0.29
  -6  -4  -2    2.90    0.37
   6  -4   2    2.87    0.37
  -6  -4  -2    2.94    0.30
   6   4   3    0.02    0.22
   6   4   3   -0.06    0.19
  -6   4  -3    0.07    0.40
  -6   4  -3   -0.10    0.43
  -6  -4  -3   -0.22    0.22
   6  -4   3    0.12    0.38
  -6  -4  -3    0.19    0.36
  -6  -4  -3   -0.14    0.17
   6   4   4    0.62    0.19
   6   4   4    0.00    0.25
  -6   4  -4    0.34    0.44
  -6   4  -4    0.51    0.46
  -6  -4  -4   -0.31    0.41
  -6  -4  -4   -0.07    0.19
  -6  -4  -4   -0.21    0.22
   6  -4   4    0.38    0.43
  -6   4  -5   19.25    1.04
   6   4   5   16.85    0.80
  -6   4  -5   19.18    1.05
  -6  -4  -5   17.54    0.88
  -6  -4  -5   17.97    0.98
   6  -4   5   17.67    0.99
  -6   4  -6    0.42    0.53
  -6   4  -6    0.38    0.61
   6  -4   6    1.04    0.50
  -6  -4  -6    0.33    0.48
  -6  -4  -6    1.47    0.49
  -6   4  -7   -0.06    0.67
  -6   4  -7    0.16    0.56
  -6  -4  -7    0.54    0.56
   6  -4   7   -0.50    0.59
  -6  -4  -7    0.10    0.52
  -6   4  -8    1.43    0.61
  -6   4  -8    1.36    0.79
  -6  -4  -8    1.93    0.70
  -6  -4  -8    1.20    0.62
   6  -4   8    0.25    0.69
  -6   4  -9    0.19    0.93
  -6  -4  -9    1.23    0.72
   6  -4   9    0.91    0.83
  -6  -4  -9    2.86    0.82
  -6   4 -10    1.14    1.12
  -6  -4 -10    1.39    0.94
   6  -4  10    0.30    0.97
  -6  -4 -10   -0.83    0.85
  -6   4 -11    2.43    1.27
  -6  -4 -11    4.10    1.01
  -6  -4 -11    0.31    1.00
   6  -4  11    1.73    1.05
   6   5 -13    3.03    1.07
   6   5 -13    4.02    1.21
   6  -5 -13    2.15    1.15
  -6  -5  13    2.92    1.01
  -6   5  12    0.16    1.05
   6   5 -12    0.81    0.97
   6   5 -12    2.26    1.04
   6  -5 -12    0.71    0.95
  -6  -5  12    1.59    0.90
   6  -5 -12    0.53    0.98
   6   5 -11    0.50    0.90
   6   5 -11    1.18    0.77
  -6   5  11    0.27    0.85
   6  -5 -11   -0.22    0.85
   6  -5 -11   -0.37    0.83
  -6  -5  11   -0.90    0.73
  -6   5  10    1.88    0.78
   6   5 -10    0.90    0.70
   6   5 -10    2.15    0.83
  -6  -5  10    1.10    0.66
   6  -5 -10   -0.22    0.75
   6  -5 -10    0.68    0.76
   6   5  -9    1.33    0.63
   6   5  -9    1.63    0.65
  -6   5   9    3.32    0.70
   6  -5  -9    1.86    0.68
  -6  -5   9    1.40    0.62
   6  -5  -9    1.92    0.69
  -6   5   8    4.45    0.70
   6   5  -8    4.34    0.57
   6   5  -8    3.12    0.63
  -6  -5   8    3.26    0.55
   6  -5  -8    3.55    0.66
   6  -5  -8    3.68    0.65
   6   5  -7    6.15    0.55
   6   5  -7    4.37    0.62
  -6   5   7    5.39    0.65
   6  -5  -7    6.31    0.61
  -6  -5   7    5.91    0.57
   6   5  -6    1.27    0.42
  -6   5   6    0.87    0.53
   6   5  -6    1.57    0.55
   6  -5  -6    1.94    0.49
  -6  -5   6    1.21    0.47
  -6  -5   6    1.73    0.35
   6   5  -5   10.66    0.86
   6   5  -5   11.29    0.65
  -6   5   5   12.78    0.90
   6  -5  -5   12.68    0.84
  -6  -5   5   11.96    0.77
  -6  -5   5   11.27    0.60
  -6   5   4   11.08    0.87
   6   5  -4   12.45    0.56
   6   5  -4   13.53    0.85
  -6   5   4   11.68    0.48
   6  -5  -4   11.58    0.81
  -6  -5   4   12.01    0.74
  -6  -5   4   11.63    0.56
   6  -5  -4   11.73    0.48
   6   5  -3    2.06    0.21
  -6   5   3    2.27    0.47
   6   5  -3    2.19    0.45
  -6   5   3    2.09    0.21
   6   5  -3    2.39    0.21
  -6  -5   3    2.18    0.39
   6  -5  -3    1.96    0.46
  -6  -5   3    2.66    0.20
   6  -5  -3    2.53    0.22
  -6   5   2   -0.01    0.40
  -6   5   2   -0.05    0.21
   6   5  -2   -0.16    0.41
   6  -5  -2    0.15    0.40
   6  -5  -2    0.03    0.21
  -6  -5   2   -0.39    0.34
  -6   5   1    4.23    0.34
   6   5  -1    4.25    0.49
  -6   5   1    4.39    0.47
  -6   5   1    4.72    0.50
   6  -5  -1    4.29    0.49
   6  -5  -1    4.18    0.36
  -6  -5   1    3.59    0.41
  -6   5   0   -0.27    0.43
  -6   5   0   -0.46    0.25
  -6   5   0   -0.14    0.39
   6   5   0   -0.10    0.38
  -6  -5   0   -0.10    0.19
  -6  -5   0    0.14    0.35
   6  -5   0    0.04    0.43
   6  -5   0    0.31    0.32
   6   5   1    0.51    0.39
  -6   5  -1    0.48    0.37
  -6   5  -1    0.69    0.43
   6  -5   1    1.22    0.36
  -6  -5  -1    0.53    0.39
  -6  -5  -1    0.48    0.35
  -6   5  -2    4.12    0.47
  -6   5  -2    4.02    0.54
   6   5   2    4.44    0.45
  -6  -5  -2    4.08    0.37
   6  -5   2    3.70    0.44
  -6  -5  -2    3.47    0.46
  -6   5  -3    2.42    0.50
   6   5   3    2.49    0.24
   6   5   3    2.67    0.40
  -6   5  -3    2.90    0.55
  -6  -5  -3    3.17    0.47
  -6  -5  -3    3.09    0.33
   6  -5   3    3.13    0.47
  -6  -5  -3    2.88    0.23
  -6   5  -4    1.10    0.54
   6   5   4    1.21    0.26
  -6   5  -4    0.50    0.51
   6   5   4    1.24    0.26
  -6  -5  -4    1.09    0.46
   6  -5   4    1.20    0.50
  -6  -5  -4    0.88    0.27
  -6  -5  -4    0.85    0.25
   6   5   5    2.05    0.24
  -6   5  -5    1.91    0.60
  -6   5  -5    2.38    0.62
  -6  -5  -5    3.13    0.44
   6  -5   5    1.93    0.56
  -6  -5  -5    2.66    0.53
  -6   5  -6   -0.17    0.58
  -6   5  -6    0.11    0.63
   6  -5   6   -0.02    0.58
  -6  -5  -6    0.19    0.51
  -6  -5  -6    0.72    0.50
  -6   5  -7    1.02    0.68
  -6   5  -7    1.04    0.74
   6  -5   7    1.50    0.68
  -6  -5  -7    1.14    0.64
  -6  -5  -7    0.80    0.61
  -6   5  -8    2.29    0.90
  -6   5  -8    2.11    0.79
   6  -5   8    3.35    0.81
  -6  -5  -8    1.75    0.72
  -6  -5  -8    3.98    0.72
  -6   5  -9    0.07    1.02
  -6  -5  -9    0.04    0.81
   6  -5   9    1.70    0.89
  -6  -5  -9    2.10    0.77
  -6   5 -10   -0.64    1.18
  -6  -5 -10   -0.49    0.89
   6  -5  10   -0.95    1.02
   6   6 -12   -0.56    1.19
  -6   6  12   -3.22    1.17
   6   6 -12    1.55    1.07
  -6  -6  12    1.25    1.03
   6  -6 -12   -0.17    1.14
   6   6 -11   -0.76    0.84
  -6   6  11   -1.95    0.96
   6   6 -11    0.54    1.02
  -6  -6  11   -0.03    0.87
   6  -6 -11    0.14    0.97
   6   6 -10    1.71    0.92
  -6   6  10   -2.32    0.90
   6   6 -10    0.32    0.78
   6  -6 -10    1.02    0.86
  -6  -6  10   -0.09    0.74
   6   6  -9    1.78    0.84
  -6   6   9   -1.70    0.78
   6   6  -9    0.51    0.68
  -6  -6   9    1.79    0.67
   6  -6  -9    1.91    0.75
   6   6  -8    2.32    0.75
  -6   6   8    5.94    0.78
   6   6  -8    2.86    0.64
  -6  -6   8    3.07    0.63
   6  -6  -8    3.67    0.74
   6   6  -7    3.10    0.71
  -6   6   7    3.87    0.72
   6   6  -7    3.81    0.56
  -6  -6   7    2.27    0.58
   6  -6  -7    3.33    0.69
   6   6  -6    6.10    0.53
  -6   6   6    6.53    0.73
   6   6  -6    5.70    0.69
  -6  -6   6    4.84    0.58
   6  -6  -6    5.89    0.62
   6   6  -5    0.92    0.59
  -6   6   5    1.09    0.55
   6   6  -5    1.56    0.38
  -6  -6   5    1.78    0.50
   6  -6  -5    1.07    0.54
  -6  -6   5    0.45    0.33
  -6   6   4    2.40    0.23
   6   6  -4    2.37    0.30
   6   6  -4    2.09    0.58
   6   6  -4    3.34    0.28
  -6   6   4    2.34    0.53
   6  -6  -4    2.22    0.50
  -6  -6   4    2.56    0.47
   6  -6  -4    2.25    0.22
  -6  -6   4    2.51    0.29
   6   6  -3    0.88    0.22
  -6   6   3    0.80    0.22
   6   6  -3    0.73    0.22
  -6   6   3    0.94    0.46
   6   6  -3    0.98    0.52
   6  -6  -3    0.12    0.21
  -6  -6   3    0.61    0.43
   6  -6  -3    0.77    0.49
   6   6  -2    2.17    0.49
   6   6  -2    1.95    0.19
  -6   6   2    2.47    0.29
   6   6  -2    2.00    0.19
  -6   6   2    1.58    0.53
   6  -6  -2    0.86    0.49
   6  -6  -2    1.45    0.33
  -6  -6   2    1.96    0.46
  -6   6   1   11.24    0.89
  -6   6   1    9.90    0.82
  -6   6   1    9.84    0.60
   6   6  -1   11.35    0.86
   6  -6  -1   11.84    0.85
  -6  -6   1   10.61    0.76
   6  -6  -1   10.13    0.67
  -6   6   0   20.71    1.13
  -6   6   0   20.58    1.06
   6   6   0   19.07    1.01
   6  -6   0   17.51    1.07
   6  -6   0   20.15    0.93
  -6  -6   0   19.16    0.98
  -6   6  -1    0.00    0.48
   6   6   1    0.11    0.45
  -6   6  -1    0.14    0.49
  -6  -6  -1   -0.46    0.41
   6  -6   1    0.73    0.41
   6   6   2    0.72    0.46
  -6   6  -2    0.42    0.46
  -6   6  -2    0.89    0.53
   6  -6   2    1.17    0.46
  -6  -6  -2    0.57    0.45
   6   6   3    2.73    0.47
   6   6   3    2.35    0.15
  -6   6  -3    2.28    0.56
  -6   6  -3    1.67    0.61
  -6  -6  -3    2.45    0.35
  -6  -6  -3    3.63    0.52
  -6  -6  -3    1.83    0.24
   6  -6   3    2.22    0.50
  -6   6  -4    0.49    0.64
   6   6   4    0.55    0.41
  -6   6  -4    0.73    0.64
   6  -6   4    0.75    0.52
  -6  -6  -4    0.45    0.19
  -6  -6  -4    0.45    0.50
  -6   6  -5    4.85    0.75
  -6   6  -5    4.44    0.78
   6   6   5    4.14    0.40
  -6  -6  -5    5.40    0.46
  -6  -6  -5    4.23    0.60
   6  -6   5    4.33    0.65
  -6   6  -6    1.05    0.76
  -6   6  -6    2.18    0.73
  -6  -6  -6    0.14    0.64
  -6  -6  -6    2.33    0.50
   6  -6   6    2.36    0.68
  -6   6  -7    0.48    0.82
  -6   6  -7    0.00    0.84
  -6  -6  -7    0.56    0.64
   6  -6   7   -0.25    0.73
  -6   6  -8    0.85    0.98
  -6   6  -8    0.55    0.90
   6  -6   8   -0.19    0.85
  -6  -6  -8   -0.41    0.77
  -6   6  -9    1.56    1.18
   6  -6   9    1.21    0.98
  -6  -6  -9   -0.23    0.88
  -6   7  12    3.12    1.32
   6   7 -12    1.57    1.29
  -6  -7  12    1.20    1.09
   6  -7 -12    3.53    1.14
   6   7 -11    0.71    1.03
  -6   7  11    1.68    1.17
   6   7 -11    0.93    1.15
  -6  -7  11    0.45    0.99
   6  -7 -11    0.02    1.18
   6   7 -10    1.48    1.08
  -6   7  10    1.36    1.04
   6   7 -10    1.96    0.92
   6  -7 -10    0.81    1.01
  -6  -7  10   -0.42    0.88
   6   7  -9   -1.13    0.79
  -6   7   9    1.00    0.88
   6   7  -9    1.42    0.94
  -6  -7   9    1.65    0.76
   6  -7  -9   -0.04    0.84
   6   7  -8    3.54    0.72
   6   7  -8    5.08    0.87
  -6   7   8    4.58    0.83
   6  -7  -8    4.83    0.87
  -6  -7   8    4.03    0.73
   6   7  -7    0.32    0.76
   6   7  -7    0.34    0.58
  -6   7   7    0.22    0.72
   6  -7  -7    1.66    0.75
  -6  -7   7    1.25    0.61
   6   7  -6    5.63    0.58
   6   7  -6    4.83    0.79
  -6   7   6    5.74    0.77
  -6  -7   6    4.76    0.64
   6  -7  -6    5.81    0.76
   6   7  -5    0.64    0.71
   6   7  -5   -0.31    0.44
  -6   7   5    0.35    0.65
   6  -7  -5   -0.83    0.66
  -6  -7   5   -0.30    0.56
   6   7  -4    8.57    0.58
  -6   7   4    7.70    0.77
   6   7  -4    8.27    0.79
   6  -7  -4    7.83    0.73
  -6  -7   4    7.81    0.65
   6  -7  -4    8.28    0.43
   6   7  -3   -0.32    0.12
  -6   7   3    0.53    0.17
   6   7  -3   -0.22    0.23
  -6   7   3   -0.52    0.59
   6   7  -3    0.42    0.56
   6  -7  -3   -0.43    0.30
   6  -7  -3    0.50    0.57
  -6  -7   3   -0.14    0.47
  -6   7   2    3.43    0.60
  -6   7   2    3.73    0.66
   6   7  -2    2.32    0.20
  -6   7   2    2.01    0.32
   6   7  -2    3.66    0.61
   6   7  -2    3.09    0.24
   6  -7  -2    3.52    0.41
   6  -7  -2    3.85    0.60
  -6  -7   2    3.51    0.52
  -6   7   1    0.65    0.59
   6   7  -1    0.20    0.54
  -6   7   1   -0.63    0.53
   6  -7  -1    0.17    0.42
   6  -7  -1    0.10    0.57
  -6  -7   1    0.28    0.48
  -6   7   0    0.88    0.55
   6   7   0    2.12    0.57
  -6   7   0    0.27    0.61
   6  -7   0    0.40    0.46
  -6  -7   0    0.72    0.49
   6  -7   0    1.12    0.53
   6   7   1    1.17    0.57
  -6   7  -1    0.03    0.57
  -6   7  -1    0.35    0.58
   6  -7   1    1.07    0.48
  -6  -7  -1    1.05    0.52
  -6   7  -2    5.42    0.64
   6   7   2    4.96    0.23
   6   7   2    5.63    0.65
  -6   7  -2    5.80    0.75
  -6  -7  -2    6.99    0.61
   6  -7   2    5.70    0.61
  -6   7  -3    0.50    0.68
  -6   7  -3    0.14    0.63
   6   7   3   -0.32    0.56
  -6  -7  -3    0.10    0.56
   6  -7   3   -0.32    0.56
  -6   7  -4    1.44    0.63
   6   7   4    1.85    0.55
  -6   7  -4    0.83    0.72
   6  -7   4    2.45    0.64
  -6  -7  -4    1.71    0.61
  -6   7  -5    0.69    0.83
  -6   7  -5    1.39    0.78
   6  -7   5    1.97    0.68
  -6  -7  -5    1.77    0.67
  -6   7  -6    1.37    0.87
  -6   7  -6    1.82    0.85
   6  -7   6    3.94    0.79
  -6  -7  -6    1.01    0.70
  -6   7  -7    0.03    0.95
  -6   7  -7   -0.22    1.01
   6  -7   7    0.49    0.86
  -6  -7  -7    0.18    0.76
  -6   7  -8    4.23    1.11
  -6   7  -8    3.61    1.21
   6  -7   8    4.18    0.98
  -6  -7  -8    3.76    0.92
  -6   7  -9   -0.59    1.01
  -6  -7  -9   -0.36    0.96
   6  -7   9   -0.01    0.98
  -6   8  10    1.97    1.21
   6   8 -10    3.87    1.25
   6   8 -10    1.82    0.97
  -6  -8  10    1.77    1.05
   6  -8 -10    2.91    1.16
  -6   8   9    2.27    1.02
   6   8  -9    1.54    0.90
   6   8  -9    1.09    1.10
  -6  -8   9    3.34    0.88
   6  -8  -9    0.73    1.05
   6   8  -8    1.17    0.98
  -6   8   8   -0.04    0.96
   6   8  -8    0.38    0.71
   6  -8  -8    0.50    0.91
  -6  -8   8    0.15    0.77
   6   8  -7   -0.04    0.87
  -6   8   7   -0.13    0.89
   6   8  -7    0.29    0.64
   6  -8  -7   -1.18    0.82
  -6  -8   7    0.11    0.72
   6   8  -6    2.72    0.57
  -6   8   6    2.22    0.83
   6   8  -6    3.46    0.87
   6  -8  -6    3.31    0.82
  -6  -8   6    2.28    0.69
   6   8  -5   -0.49    0.38
   6   8  -5    0.40    0.79
  -6   8   5    0.10    0.72
   6  -8  -5    0.01    0.74
  -6  -8   5   -0.84    0.62
   6   8  -4    1.02    0.74
  -6   8   4    0.60    0.72
   6   8  -4    0.30    0.33
   6  -8  -4    0.50    0.24
   6  -8  -4    1.25    0.72
  -6  -8   4    1.33    0.63
   6   8  -3    1.18    0.24
   6   8  -3    1.76    0.70
  -6   8   3    1.48    0.71
   6  -8  -3    1.83    0.31
   6  -8  -3    1.88    0.70
  -6  -8   3    1.09    0.58
   6   8  -2    6.03    0.36
   6   8  -2    8.52    0.80
  -6   8   2    9.34    0.85
  -6   8   2   10.46    0.80
   6  -8  -2    8.90    0.78
  -6  -8   2    8.88    0.70
   6  -8  -2    9.89    0.59
   6   8  -1    0.75    0.66
  -6   8   1   -0.22    0.71
  -6   8   1    0.37    0.65
  -6  -8   1   -0.93    0.57
   6  -8  -1    0.20    0.69
   6  -8  -1    0.49    0.51
  -6   8   0    7.48    0.77
   6   8   0    7.86    0.79
  -6   8   0    6.09    0.79
   6  -8   0    7.08    0.63
  -6  -8   0    6.54    0.67
   6  -8   0    5.81    0.81
  -6   8  -1    2.50    0.70
  -6   8  -1    1.45    0.78
   6   8   1    1.96    0.70
   6  -8   1    1.58    0.60
  -6  -8  -1    2.67    0.59
   6   8   2    0.73    0.69
  -6   8  -2    0.15    0.70
  -6   8  -2   -0.05    0.79
  -6  -8  -2    0.20    0.58
   6  -8   2    0.35    0.63
   6   8   3    1.42    0.67
  -6   8  -3    0.44    0.76
  -6   8  -3    1.05    0.83
  -6  -8  -3    1.76    0.63
   6  -8   3    0.23    0.68
   6   8   4    1.43    0.64
  -6   8  -4    1.70    0.93
  -6   8  -4    1.74    0.84
  -6  -8  -4    1.64    0.69
   6  -8   4    0.97    0.70
  -6   8  -5    2.07    0.91
  -6   8  -5    0.41    0.99
   6  -8   5    3.60    0.83
  -6  -8  -5    3.55    0.80
  -6   8  -6   -0.04    1.04
  -6   8  -6    1.39    1.02
   6  -8   6   -0.24    0.91
  -6  -8  -6   -1.14    0.82
  -6   8  -7    0.31    1.13
  -6   8  -7    3.20    1.19
   6  -8   7   -0.61    0.96
  -6  -8  -7    1.42    0.94
  -6   8  -8    0.10    1.25
  -6   8  -8   -0.67    0.90
  -6  -8  -8   -1.05    0.97
   6  -8   8   -0.03    1.04
   6   9  -9   -0.11    1.16
  -6   9   9   -0.55    1.27
   6  -9  -9   -0.91    1.19
  -6  -9   9    0.93    1.00
   6   9  -8   -0.25    1.13
  -6   9   8    0.87    1.18
  -6  -9   8    0.54    0.95
   6  -9  -8   -0.39    1.12
  -6   9   7   -0.57    1.02
   6   9  -7    0.73    1.10
   6  -9  -7    1.80    1.04
  -6  -9   7    0.45    0.86
  -6   9   6   -0.07    0.97
   6   9  -6    1.74    1.02
  -6  -9   6    0.62    0.80
   6  -9  -6   -0.38    0.89
   6   9  -5   -1.44    0.91
  -6   9   5    0.10    0.91
  -6  -9   5    0.04    0.71
   6  -9  -5   -0.28    0.89
   6   9  -4    7.60    0.98
  -6   9   4    5.66    0.93
   6  -9  -4    4.97    0.92
  -6  -9   4    6.20    0.81
  -6   9   3    9.36    1.01
  -6   9   3    9.74    0.92
   6   9  -3    9.21    0.99
   6  -9  -3    8.57    0.94
  -6  -9   3    6.97    0.81
   6   9  -2    0.35    0.82
  -6   9   2    1.70    0.77
  -6   9   2   -1.65    0.80
   6  -9  -2    0.10    0.77
   6  -9  -2    0.93    0.52
  -6  -9   2    0.76    0.70
  -6   9   1    0.30    0.85
   6   9  -1   -0.22    0.83
  -6   9   1    1.72    0.81
   6  -9  -1    1.13    0.85
  -6  -9   1    0.70    0.69
   6  -9  -1    0.99    0.61
  -6   9   0    0.03    0.87
   6   9   0   -0.71    0.78
  -6   9   0    0.41    0.75
   6  -9   0    0.91    0.66
  -6  -9   0   -1.04    0.66
  -6   9  -1    0.65    0.80
  -6   9  -1    0.45    0.90
   6   9   1    1.03    0.83
   6  -9   1    0.04    0.69
  -6  -9  -1    0.80    0.71
  -6   9  -2    1.01    0.90
   6   9   2    0.95    0.83
  -6   9  -2    0.31    0.95
  -6  -9  -2    0.53    0.73
   6  -9   2    0.77    0.71
  -6   9  -3    0.55    1.04
   6   9   3    0.00    0.80
  -6   9  -3   -0.56    0.88
  -6  -9  -3    0.82    0.75
   6  -9   3    0.88    0.77
  -6   9  -4    3.28    1.08
  -6   9  -4    2.59    1.12
  -6  -9  -4    2.54    0.85
   6  -9   4    2.34    0.85
  -6   9  -5   -0.08    1.17
  -6   9  -5   -1.35    1.11
  -6  -9  -5    0.62    0.87
   6  -9   5   -0.42    0.92
  -6   9  -6    0.18    1.17
  -6   9  -6    2.65    1.29
   6  -9   6    1.69    1.03
  -6  -9  -6    0.44    0.97
  -6  10   7    0.02    1.27
   6  10  -7    2.26    1.29
   6 -10  -7    1.32    1.22
  -6 -10   7   -0.48    0.97
  -6  10   6    0.23    1.15
   6  10  -6    1.19    1.20
   6 -10  -6   -0.35    1.18
  -6 -10   6    0.71    0.94
   6  10  -5    0.70    1.14
  -6  10   5    0.95    1.08
  -6 -10   5    1.66    0.94
   6 -10  -5    0.82    1.09
  -6  10   4    1.79    1.09
   6  10  -4    1.29    1.03
  -6  10   4   -0.95    0.98
  -6 -10   4    0.64    0.87
   6 -10  -4   -0.91    1.09
   6  10  -3    0.26    0.99
  -6  10   3    0.88    1.03
  -6  10   3   -0.05    0.97
   6 -10  -3   -0.59    1.05
  -6 -10   3   -0.56    0.85
  -6  10   2   -0.97    1.01
  -6  10   2   -0.51    1.02
   6  10  -2    1.56    1.00
  -6 -10   2    0.14    0.83
   6 -10  -2   -0.46    1.02
  -6  10   1    0.44    1.07
   6  10  -1    0.70    1.03
  -6  10   1    1.02    0.97
  -6 -10   1    0.61    0.83
   6 -10  -1    0.52    1.07
   6 -10  -1    0.44    0.49
   6  10   0   -0.26    0.96
  -6  10   0   -0.28    0.99
  -6  10   0   -2.04    1.02
  -6 -10   0    0.83    0.85
   6 -10   0    0.15    0.76
  -6  10  -1    0.28    1.05
   6  10   1    0.62    1.01
  -6  10  -1    0.68    1.02
  -6 -10  -1   -0.36    0.85
   6 -10   1    0.40    0.82
  -6  10  -2   -1.47    1.15
   6  10   2    0.64    0.99
  -6  10  -2    1.65    1.11
  -6 -10  -2    0.53    0.89
   6 -10   2    1.65    0.91
  -6  10  -3   -0.10    1.12
  -6  10  -3    0.31    1.22
   6  10   3    0.34    0.76
   6 -10   3    1.79    0.99
  -6 -10  -3   -0.27    0.93
  -6  10  -4   -1.15    1.19
  -6  10  -4   -0.24    1.28
   6 -10   4    0.17    1.01
  -6 -10  -4    0.55    0.95
  -6  11   4   -0.70    1.12
   6  11  -4    1.43    1.26
  -6 -11   4   -0.21    1.01
   6  11  -3    0.92    1.26
  -6  11   3   -0.64    1.15
  -6  11   3    0.92    1.18
  -6 -11   3   -0.50    1.03
   6 -11  -3   -1.53    1.23
   6  11  -2    1.98    1.27
  -6  11   2   -0.73    1.20
  -6  11   2    1.42    1.17
  -6 -11   2   -0.49    1.01
   6 -11  -2    2.70    1.26
  -6  11   1   -0.34    1.16
   6  11  -1    1.00    1.25
  -6  11   1   -0.36    1.14
  -6 -11   1    1.69    1.02
  -6  11   0   -0.22    1.15
   6  11   0   -0.30    1.20
  -6  11   0   -0.79    1.17
  -6 -11   0    0.57    0.98
  -6  11  -1    0.42    1.22
  -6  11  -1   -0.41    1.19
   6  11   1    0.66    1.18
  -6 -11  -1   -0.37    1.04
   6 -11   1    0.37    0.72
   7   0 -14    0.95    1.11
   7   0 -14    5.31    1.11
   7   0 -13    2.50    0.91
   7   0 -13   -0.53    0.93
   7   0 -12    1.28    0.75
   7   0 -12   -1.03    0.79
  -7   0  12    0.05    0.45
   7   0 -11    0.46    0.75
  -7   0  11    0.49    0.48
   7   0 -11    0.84    0.67
   7   0 -10    4.11    0.61
  -7   0  10    3.23    0.44
   7   0 -10    2.42    0.26
   7   0 -10    4.02    0.69
   7   0  -9   -0.94    0.50
   7   0  -9   -0.11    0.58
   7   0  -9    0.39    0.27
  -7   0   9    0.39    0.35
   7   0  -8    9.16    0.51
   7   0  -8    9.07    0.68
  -7   0   8    9.09    0.59
   7   0  -8    9.60    0.78
   7   0  -7    0.09    0.21
   7   0  -7   -0.28    0.40
  -7   0   7   -0.05    0.27
   7   0  -7    0.10    0.40
   7   0  -6    9.25    0.46
   7   0  -6    8.45    0.66
   7   0  -6    9.97    0.61
  -7   0   6    8.98    0.47
  -7   0   5   -0.02    0.16
   7   0  -5    0.17    0.28
  -7   0   5    0.26    0.32
   7   0  -5    0.07    0.35
   7   0  -5   -0.07    0.18
  -7   0   4   33.56    1.25
   7   0  -4   34.16    1.22
   7   0  -4   31.60    1.26
   7   0  -4   32.78    1.33
  -7   0   4   29.85    1.22
  -7   0   3   -0.22    0.19
  -7   0   3   -0.02    0.23
  -7   0   3    0.28    0.29
   7   0  -3    0.11    0.32
   7   0  -3    0.05    0.19
  -7   0   3   -0.08    0.21
   7   0  -3    0.01    0.19
  -7   0   2   46.72    1.73
   7   0  -2   46.17    1.73
  -7   0   2   46.40    1.76
   7   0  -2   46.63    1.78
   7   0  -2   47.69    1.72
  -7   0   2   47.86    1.73
  -7   0   2   46.63    1.72
  -7   0   1   -0.48    0.24
   7   0  -1   -0.23    0.27
  -7   0   1   -0.05    0.25
   7   0  -1    0.07    0.19
  -7   0   1   -0.04    0.19
  -7   0   1   -0.31    0.16
  -7   0   1    0.18    0.21
  -7   0   0    6.62    0.44
  -7   0   0    6.64    0.39
   7   0   0    6.18    0.44
  -7   0   0    5.82    0.42
  -7   0   0    6.01    0.46
  -7   0   0    6.68    0.35
  -7   0  -1   -0.10    0.21
  -7   0  -1   -0.07    0.28
  -7   0  -1    0.45    0.22
  -7   0  -1   -0.27    0.14
   7   0   1   -0.51    0.20
   7   0   1    0.19    0.28
  -7   0  -2   -0.40    0.28
  -7   0  -2   -0.06    0.30
   7   0   2    0.20    0.23
  -7   0  -2   -0.20    0.20
   7   0   2   -0.04    0.32
  -7   0  -2    0.00    0.25
   7   0   2    0.01    0.19
  -7   0  -2    0.06    0.19
  -7   0  -3   -0.03    0.17
  -7   0  -3   -0.07    0.33
  -7   0  -3   -0.28    0.30
   7   0   3    0.18    0.28
  -7   0  -3    0.01    0.32
  -7   0  -3   -0.43    0.17
   7   0   3    0.48    0.35
  -7   0  -4   24.12    1.08
  -7   0  -4   24.10    1.06
  -7   0  -4   24.14    0.92
   7   0   4   24.68    1.10
  -7   0  -4   24.99    0.92
  -7   0  -5   -0.34    0.39
   7   0   5    0.57    0.39
  -7   0  -5    0.29    0.45
  -7   0  -6    0.11    0.46
  -7   0  -6    0.56    0.52
   7   0   6   -0.16    0.50
  -7   0  -7   -0.49    0.52
  -7   0  -7    0.23    0.62
   7   0   7   -0.51    0.58
   7   0   8    3.81    0.72
  -7   0  -8    4.20    0.64
  -7   0  -8    4.37    0.78
  -7   0  -9   -0.22    0.68
   7   0   9   -0.24    0.75
  -7   0  -9   -0.17    0.80
   7   0  10    2.50    0.95
  -7   0 -10    1.95    0.85
  -7   0 -10    1.76    0.99
   7   0  11    0.92    1.08
  -7   0 -11    1.11    1.13
  -7   0 -11   -0.05    0.96
   7   1 -14   -0.65    1.16
   7   1 -14    0.47    1.04
   7  -1 -14    1.11    1.05
   7  -1 -14    0.52    1.10
   7   1 -13    0.58    0.96
   7   1 -13    0.18    0.95
   7  -1 -13    0.48    0.90
  -7  -1  13    0.99    0.67
   7  -1 -13    0.60    0.94
   7   1 -12    1.54    0.77
   7   1 -12    1.27    0.81
   7  -1 -12    1.06    0.78
  -7  -1  12    1.17    0.60
   7  -1 -12    1.64    0.79
   7   1 -11    0.30    0.67
   7   1 -11   -0.11    0.73
  -7   1  11    0.21    0.19
   7  -1 -11   -0.44    0.71
  -7  -1  11    1.12    0.54
   7  -1 -11   -0.09    0.63
   7   1 -10    1.62    0.60
  -7   1  10    0.64    0.14
   7   1 -10    0.67    0.64
   7  -1 -10    1.22    0.58
  -7  -1  10    0.91    0.46
   7  -1 -10    0.85    0.64
   7   1  -9    1.04    0.50
   7   1  -9    0.22    0.56
  -7   1   9    1.24    0.23
   7  -1  -9    0.72    0.22
   7  -1  -9    1.20    0.58
  -7  -1   9    0.41    0.41
   7  -1  -9    1.10    0.53
   7   1  -8   30.35    1.33
  -7   1   8   31.95    1.14
   7   1  -8   30.69    1.40
   7   1  -8   26.74    1.15
   7  -1  -8   30.07    1.14
   7  -1  -8   31.27    1.33
  -7  -1   8   30.77    1.24
   7  -1  -8   31.41    1.39
   7   1  -7   12.92    0.78
   7   1  -7   11.41    0.64
  -7   1   7   13.57    0.56
   7   1  -7   13.08    0.87
  -7  -1   7   14.47    0.70
   7  -1  -7   13.06    0.56
   7  -1  -7   12.88    0.86
   7  -1  -7   12.42    0.79
   7   1  -6    1.80    0.36
   7   1  -6    1.27    0.26
  -7   1   6    2.06    0.20
   7   1  -6    1.84    0.44
   7  -1  -6    1.75    0.36
  -7  -1   6    2.20    0.35
   7  -1  -6    2.02    0.20
  -7  -1   6    1.73    0.31
   7  -1  -6    1.28    0.42
   7   1  -5   13.27    0.69
  -7   1   5   13.70    0.59
  -7   1   5   15.33    0.58
   7   1  -5   13.93    0.80
   7   1  -5   13.97    0.63
  -7   1   5   13.05    0.64
  -7  -1   5   14.10    0.68
   7  -1  -5   14.42    0.75
   7  -1  -5   14.61    0.80
   7  -1  -5   14.52    0.58
  -7  -1   5   14.23    0.68
  -7   1   4   49.41    1.94
   7   1  -4   51.08    1.91
   7   1  -4   53.85    1.90
  -7   1   4   52.20    1.89
   7   1  -4   51.80    1.98
  -7   1   4   54.53    1.89
  -7  -1   4   51.52    1.91
  -7  -1   4   51.78    1.92
   7  -1  -4   51.82    1.99
   7  -1  -4   49.31    1.94
   7  -1  -4   52.80    1.88
  -7   1   3   52.39    2.03
  -7   1   3   56.91    1.98
   7   1  -3   53.70    2.05
   7   1  -3   54.20    2.00
  -7   1   3   55.04    2.02
   7   1  -3   56.98    1.98
  -7   1   3   55.25    1.98
   7  -1  -3   53.14    2.06
  -7  -1   3   55.61    1.98
   7  -1  -3   52.86    2.02
  -7  -1   3   51.79    2.03
  -7  -1   3   55.05    2.01
  -7   1   2    9.14    0.54
   7   1  -2    7.90    0.39
   7   1  -2    8.26    0.58
  -7   1   2    8.71    0.48
  -7   1   2    8.61    0.44
   7   1  -2    8.14    0.48
  -7   1   2    8.41    0.46
  -7  -1   2    8.60    0.40
  -7  -1   2    7.48    0.46
  -7  -1   2    7.50    0.50
  -7  -1   2    8.23    0.50
   7  -1  -2    7.77    0.56
   7  -1  -2    8.06    0.52
   7   1  -1   25.57    1.05
   7   1  -1   25.66    0.95
  -7   1   1   25.76    1.00
  -7   1   1   24.86    1.01
  -7   1   1   24.61    1.03
   7   1  -1   24.62    1.00
  -7   1   1   24.97    0.98
  -7   1   1   25.22    1.00
  -7  -1   1   24.50    1.01
  -7  -1   1   25.72    0.95
   7  -1  -1   25.26    1.05
  -7  -1   1   26.02    0.95
  -7  -1   1   24.93    1.02
   7  -1  -1   25.31    1.01
  -7  -1   1   25.59    1.02
   7   1   0   40.75    1.42
  -7   1   0   37.35    1.45
  -7   1   0   36.10    1.43
  -7   1   0   37.30    1.42
  -7   1   0   36.42    1.42
  -7   1   0   37.03    1.42
  -7   1   0   36.51    1.43
  -7  -1   0   37.07    1.37
   7  -1   0   36.94    1.43
   7  -1   0   37.24    1.43
  -7  -1   0   37.69    1.41
  -7  -1   0   37.72    1.37
   7  -1   0   36.89    1.43
  -7  -1   0   37.05    1.44
  -7   1  -1    1.05    0.29
  -7   1  -1    0.79    0.30
  -7   1  -1    0.80    0.29
  -7   1  -1    0.98    0.25
   7   1   1    1.08    0.21
  -7   1  -1    0.91    0.29
  -7  -1  -1    1.38    0.20
   7  -1   1    0.96    0.28
  -7  -1  -1    1.24    0.20
   7  -1   1    0.80    0.31
  -7  -1  -1    0.90    0.30
  -7  -1  -1    0.94    0.22
   7   1   2   36.98    1.40
  -7   1  -2   38.87    1.42
  -7   1  -2   36.12    1.47
  -7   1  -2   36.68    1.47
   7   1   2   38.02    1.39
  -7   1  -2   37.44    1.47
  -7   1  -2   37.72    1.42
   7  -1   2   36.82    1.43
   7  -1   2   38.11    1.47
  -7  -1  -2   37.54    1.39
  -7  -1  -2   37.19    1.47
  -7  -1  -2   37.52    1.41
  -7  -1  -2   39.20    1.40
  -7   1  -3   13.84    0.65
   7   1   3   14.14    0.76
  -7   1  -3   14.23    0.78
   7   1   3   14.38    0.67
  -7   1  -3   14.55    0.64
  -7  -1  -3   14.73    0.58
   7  -1   3   14.57    0.73
  -7  -1  -3   15.18    0.69
  -7  -1  -3   14.84    0.72
  -7  -1  -3   14.08    0.72
  -7  -1  -3   14.02    0.58
   7   1   4    1.63    0.32
  -7   1  -4    1.98    0.24
   7   1   4    1.81    0.43
  -7   1  -4    2.26    0.42
  -7   1  -4    1.95    0.24
   7  -1   4    1.81    0.40
  -7  -1  -4    1.70    0.39
  -7  -1  -4    1.56    0.39
  -7   1  -5    2.24    0.50
  -7   1  -5    2.22    0.23
  -7   1  -5    2.26    0.24
   7   1   5    1.80    0.46
  -7  -1  -5    1.96    0.41
  -7  -1  -5    2.16    0.46
   7  -1   5    3.39    0.48
  -7   1  -6    2.82    0.22
   7   1   6    2.27    0.52
  -7   1  -6    2.38    0.18
  -7   1  -6    2.44    0.58
   7  -1   6    2.48    0.51
  -7  -1  -6    2.22    0.53
  -7  -1  -6    2.56    0.49
  -7   1  -7   -0.39    0.58
   7   1   7   -0.16    0.62
  -7  -1  -7   -0.06    0.58
  -7  -1  -7   -0.06    0.54
   7  -1   7   -0.07    0.57
  -7   1  -8    0.23    0.73
   7   1   8    1.03    0.65
  -7  -1  -8    1.22    0.60
  -7  -1  -8    0.94    0.68
   7  -1   8    0.87    0.66
  -7   1  -9    0.28    0.81
   7   1   9   -1.35    0.74
  -7  -1  -9    0.07    0.80
  -7  -1  -9    0.32    0.69
   7  -1   9    0.21    0.75
   7   1  10   -1.52    0.91
  -7   1 -10   -0.27    1.00
   7  -1  10   -0.24    0.90
  -7  -1 -10   -1.35    0.78
  -7  -1 -10    0.45    0.96
  -7   1 -11    1.38    0.94
  -7   1 -11   -2.72    1.19
   7   1  11   -1.00    1.02
  -7  -1 -11    0.08    0.92
   7  -1  11    1.30    1.08
  -7  -1 -11   -0.79    1.12
   7   2 -14    1.53    1.17
   7   2 -14    1.68    1.10
   7  -2 -14    0.46    1.13
   7  -2 -14    2.35    1.12
   7   2 -13    1.62    0.96
   7   2 -13    0.50    1.01
   7  -2 -13    2.33    0.97
  -7  -2  13    0.95    0.76
   7  -2 -13    2.44    1.02
   7   2 -12    0.56    0.89
   7   2 -12    0.49    0.77
  -7  -2  12    0.74    0.68
   7  -2 -12    0.07    0.84
   7  -2 -12   -0.02    0.79
   7   2 -11    2.14    0.79
   7   2 -11    2.67    0.75
  -7  -2  11    2.71    0.59
   7  -2 -11    2.49    0.78
   7  -2 -11    3.29    0.73
   7   2 -10    7.02    0.70
   7   2 -10    7.64    0.78
   7  -2 -10    7.06    0.77
   7  -2 -10    5.79    0.69
  -7  -2  10    6.93    0.62
   7   2  -9    6.95    0.70
   7   2  -9    6.21    0.62
   7  -2  -9    6.53    0.66
   7  -2  -9    5.16    0.67
  -7  -2   9    5.06    0.54
   7   2  -8    9.04    0.63
   7   2  -8    8.85    0.71
  -7  -2   8    9.19    0.57
   7  -2  -8    8.64    0.69
   7  -2  -8    8.95    0.65
   7   2  -7    0.84    0.47
   7   2  -7    0.85    0.40
   7  -2  -7    0.79    0.44
   7  -2  -7    0.72    0.47
  -7  -2   7    0.57    0.37
   7   2  -6   27.45    1.19
   7   2  -6   26.15    1.07
  -7   2   6   26.04    0.95
  -7   2   6   26.24    0.95
   7  -2  -6   24.89    1.13
  -7  -2   6   23.83    1.07
   7  -2  -6   26.18    1.19
  -7  -2   6   24.94    1.09
  -7   2   5    1.08    0.16
   7   2  -5    0.38    0.39
  -7   2   5    0.82    0.15
   7   2  -5    1.01    0.29
   7  -2  -5    1.10    0.40
   7  -2  -5    0.92    0.35
  -7  -2   5    1.30    0.33
  -7  -2   5    0.58    0.27
   7   2  -4    0.95    0.21
   7   2  -4    1.28    0.33
   7   2  -4    0.63    0.17
  -7   2   4    1.25    0.18
  -7   2   4    1.07    0.16
  -7  -2   4    1.19    0.32
  -7  -2   4    1.36    0.22
   7  -2  -4    1.05    0.36
   7  -2  -4    0.88    0.34
  -7   2   3    0.31    0.17
  -7   2   3    0.28    0.25
   7   2  -3    0.15    0.16
   7   2  -3    0.31    0.33
   7   2  -3    0.40    0.15
  -7   2   3    0.53    0.17
  -7  -2   3    0.73    0.24
   7  -2  -3    0.17    0.31
   7  -2  -3    0.66    0.35
  -7  -2   3    0.33    0.17
  -7  -2   3    0.08    0.28
  -7   2   2   47.90    1.86
   7   2  -2   48.64    1.84
   7   2  -2   48.71    1.75
  -7   2   2   49.41    1.78
  -7   2   2   44.62    1.82
  -7   2   2   49.18    1.84
  -7   2   2   44.24    1.77
  -7  -2   2   49.75    1.82
   7  -2  -2   49.24    1.84
   7  -2  -2   49.81    1.86
  -7  -2   2   50.01    1.75
  -7  -2   2   48.81    1.84
   7  -2  -2   50.99    1.78
  -7   2   1   77.54    2.86
  -7   2   1   74.04    2.85
  -7   2   1   76.48    2.84
  -7   2   1   77.15    2.84
  -7   2   1   77.55    2.81
  -7   2   1   77.50    2.81
   7   2  -1   77.82    2.84
  -7  -2   1   79.72    2.84
   7  -2  -1   78.90    2.84
   7  -2  -1   77.78    2.81
  -7  -2   1   78.52    2.76
  -7  -2   1   77.02    2.83
  -7  -2   1   79.59    2.76
   7  -2  -1   76.72    2.86
  -7   2   0    9.28    0.54
  -7   2   0   10.74    0.59
  -7   2   0    9.45    0.62
  -7   2   0    9.92    0.58
  -7   2   0    9.46    0.57
   7   2   0    9.45    0.55
  -7   2   0   10.27    0.61
   7  -2   0    9.54    0.56
  -7  -2   0   10.45    0.54
   7  -2   0    9.41    0.60
   7  -2   0    9.36    0.59
  -7  -2   0    9.37    0.58
  -7  -2   0   10.08    0.40
  -7  -2   0    9.98    0.40
  -7   2  -1   24.29    1.03
   7   2   1   27.87    1.02
  -7   2  -1   25.57    1.08
  -7   2  -1   25.79    1.11
  -7   2  -1   25.51    1.06
   7  -2   1   25.67    1.08
  -7  -2  -1   26.37    0.96
  -7  -2  -1   25.10    1.08
  -7  -2  -1   26.58    0.96
  -7  -2  -1   25.48    1.02
  -7   2  -2   12.02    0.70
   7   2   2   13.39    0.58
  -7   2  -2   13.26    0.70
   7   2   2   13.15    0.56
  -7   2  -2   13.27    0.67
  -7  -2  -2   13.26    0.57
  -7  -2  -2   12.83    0.57
  -7  -2  -2   13.44    0.67
   7  -2   2   12.93    0.70
  -7  -2  -2   13.37    0.59
  -7   2  -3    3.33    0.39
  -7   2  -3    2.59    0.33
   7   2   3    3.06    0.28
   7   2   3    2.90    0.21
  -7   2  -3    2.54    0.43
  -7  -2  -3    2.81    0.38
  -7  -2  -3    2.92    0.21
  -7  -2  -3    3.02    0.28
   7  -2   3    2.69    0.38
  -7   2  -4    1.10    0.28
  -7   2  -4    1.25    0.35
  -7   2  -4    1.45    0.44
   7   2   4    1.60    0.29
  -7  -2  -4    0.99    0.36
  -7  -2  -4    1.14    0.40
   7  -2   4    1.51    0.43
  -7   2  -5    1.65    0.50
  -7   2  -5    1.34    0.30
  -7   2  -5    1.74    0.33
   7  -2   5    1.93    0.47
  -7  -2  -5    2.20    0.45
  -7  -2  -5    1.94    0.45
  -7   2  -6    3.45    0.26
  -7   2  -6    3.73    0.62
  -7  -2  -6    3.41    0.52
  -7  -2  -6    3.81    0.55
   7  -2   6    3.70    0.55
  -7   2  -7    1.25    0.66
   7   2   7    1.30    0.60
  -7  -2  -7    0.31    0.55
  -7  -2  -7    1.12    0.60
   7  -2   7    0.76    0.59
   7   2   8    1.37    0.67
  -7   2  -8    1.94    0.78
   7  -2   8    2.35    0.68
  -7  -2  -8    1.71    0.63
  -7  -2  -8    0.76    0.70
  -7   2  -9    3.73    0.89
   7   2   9    4.41    0.82
   7  -2   9    3.06    0.79
  -7  -2  -9    4.47    0.79
  -7  -2  -9    4.32    0.86
   7   2  10    0.95    0.91
  -7   2 -10    0.74    1.00
   7  -2  10    0.90    0.92
  -7  -2 -10   -0.95    0.95
  -7  -2 -10    0.06    0.84
   7   2  11    3.63    1.08
  -7   2 -11    0.58    1.21
  -7  -2 -11    0.97    1.11
  -7  -2 -11    0.90    0.96
   7  -2  11   -0.45    1.04
  -7   3  14    1.05    1.30
   7   3 -14   -1.32    1.25
   7   3 -14   -0.94    1.14
   7  -3 -14    0.08    1.12
   7  -3 -14   -0.58    1.14
  -7  -3  14    1.58    0.92
  -7   3  13    2.75    1.16
   7   3 -13    1.50    1.06
   7   3 -13    1.06    0.93
   7  -3 -13   -0.26    0.98
   7  -3 -13    1.04    1.04
  -7  -3  13    2.22    0.85
   7   3 -12    0.11    0.89
   7   3 -12   -0.55    0.79
   7  -3 -12    1.67    0.87
   7  -3 -12   -0.39    0.90
  -7  -3  12    0.13    0.74
   7   3 -11    1.04    0.81
   7   3 -11    0.29    0.69
  -7  -3  11   -0.88    0.61
   7  -3 -11    0.14    0.76
   7  -3 -11   -0.42    0.74
   7   3 -10    0.20    0.65
   7   3 -10    0.44    0.59
   7  -3 -10    0.23    0.69
  -7  -3  10    0.08    0.55
   7  -3 -10    0.14    0.65
   7   3  -9   13.16    0.90
   7   3  -9   12.71    0.95
   7  -3  -9   11.96    1.03
  -7  -3   9   13.13    0.91
   7  -3  -9   12.58    0.98
   7   3  -8    2.88    0.59
   7   3  -8    3.16    0.51
   7  -3  -8    2.43    0.56
   7  -3  -8    3.18    0.59
  -7  -3   8    2.66    0.46
   7   3  -7   24.94    1.11
   7   3  -7   25.31    1.18
   7  -3  -7   26.11    1.24
   7  -3  -7   24.18    1.19
  -7  -3   7   24.51    1.11
  -7   3   6    0.76    0.45
   7   3  -6    0.50    0.35
   7   3  -6    0.36    0.40
   7  -3  -6    0.15    0.41
  -7  -3   6   -0.11    0.32
   7  -3  -6    0.20    0.37
  -7  -3   6    0.24    0.36
  -7   3   5   11.20    0.44
  -7   3   5   11.22    0.79
   7   3  -5   11.09    0.79
   7   3  -5   10.39    0.56
  -7  -3   5   11.31    0.68
   7  -3  -5   10.85    0.79
   7  -3  -5   12.35    0.74
  -7  -3   5   11.83    0.57
   7   3  -4    4.00    0.47
  -7   3   4    4.13    0.27
   7   3  -4    4.15    0.31
  -7   3   4    3.62    0.27
  -7   3   4    3.57    0.47
   7  -3  -4    3.08    0.45
   7  -3  -4    4.03    0.44
  -7  -3   4    3.75    0.39
  -7  -3   4    3.93    0.27
   7   3  -3    8.84    0.69
   7   3  -3    9.49    0.41
  -7   3   3    9.86    0.70
  -7   3   3    9.74    0.44
  -7   3   3    9.18    0.44
   7  -3  -3    9.88    0.69
  -7  -3   3    9.91    0.42
   7  -3  -3    9.40    0.44
  -7  -3   3    9.78    0.59
   7  -3  -3    9.59    0.64
   7   3  -2    2.38    0.38
  -7   3   2    2.61    0.24
  -7   3   2    1.94    0.40
  -7   3   2    3.03    0.21
  -7  -3   2    2.15    0.32
   7  -3  -2    2.81    0.24
  -7  -3   2    2.44    0.33
   7  -3  -2    2.48    0.40
   7  -3  -2    2.88    0.39
  -7   3   1    0.16    0.33
   7   3  -1    0.36    0.33
  -7   3   1    0.40    0.23
   7  -3  -1    0.64    0.28
  -7  -3   1    0.38    0.32
   7  -3  -1    0.89    0.36
  -7  -3   1    0.86    0.32
   7   3   0   10.75    0.64
  -7   3   0    9.49    0.57
  -7   3   0   10.32    0.65
  -7   3   0   10.05    0.70
   7  -3   0   10.01    0.64
  -7  -3   0   10.48    0.57
   7  -3   0    9.67    0.57
  -7  -3   0    9.31    0.58
  -7   3  -1   28.35    1.21
  -7   3  -1   30.53    1.27
  -7   3  -1   30.47    1.31
   7   3   1   32.05    1.20
   7  -3   1   31.05    1.25
  -7  -3  -1   31.46    1.25
  -7  -3  -1   31.67    1.20
  -7   3  -2    0.76    0.35
   7   3   2    0.86    0.22
  -7   3  -2    1.12    0.37
   7   3   2    0.53    0.16
  -7   3  -2    1.47    0.41
  -7  -3  -2    0.55    0.16
  -7  -3  -2    0.73    0.23
  -7  -3  -2    0.84    0.16
  -7  -3  -2    0.32    0.35
   7  -3   2    0.55    0.35
  -7   3  -3    8.13    0.56
  -7   3  -3    6.74    0.52
   7   3   3    6.70    0.39
  -7   3  -3    5.38    0.46
   7   3   3    6.38    0.40
  -7  -3  -3    5.62    0.38
  -7  -3  -3    5.65    0.47
  -7  -3  -3    6.49    0.39
   7  -3   3    7.53    0.52
  -7   3  -4    1.71    0.38
  -7   3  -4    1.94    0.50
  -7   3  -4    2.09    0.43
   7   3   4    1.83    0.30
  -7  -3  -4    2.27    0.34
   7  -3   4    2.18    0.45
  -7  -3  -4    1.97    0.43
   7  -3   4    1.43    0.32
  -7   3  -5    1.92    0.54
   7   3   5    0.92    0.22
  -7   3  -5    1.33    0.46
  -7   3  -5    1.65    0.38
  -7  -3  -5    1.66    0.42
  -7  -3  -5    2.27    0.48
   7  -3   5    1.48    0.48
  -7   3  -6    0.87    0.49
  -7   3  -6    1.22    0.62
   7  -3   6    1.01    0.56
  -7  -3  -6    0.87    0.49
  -7  -3  -6    1.26    0.52
  -7   3  -7    0.12    0.49
  -7   3  -7    1.14    0.69
  -7  -3  -7    0.50    0.56
   7  -3   7    0.24    0.60
  -7  -3  -7    0.10    0.59
  -7   3  -8   -0.29    0.77
   7  -3   8    0.00    0.68
  -7  -3  -8   -0.08    0.69
  -7  -3  -8    0.95    0.63
  -7   3  -9    1.48    0.96
   7  -3   9    0.09    0.83
  -7  -3  -9    1.08    0.84
  -7  -3  -9   -0.32    0.77
  -7   3 -10   -0.25    1.05
  -7  -3 -10    2.36    1.01
  -7  -3 -10   -0.29    0.92
   7  -3  10    1.41    0.94
   7   4 -13    1.57    1.03
   7   4 -13    1.11    1.16
  -7   4  13    1.38    1.11
  -7  -4  13    2.64    0.95
   7  -4 -13    2.60    1.08
   7  -4 -13    3.13    1.08
  -7   4  12    3.67    0.98
   7   4 -12   -0.20    0.94
   7   4 -12   -0.24    0.84
  -7  -4  12    0.08    0.76
   7  -4 -12    0.61    0.93
   7  -4 -12    0.84    0.95
   7   4 -11    5.72    0.80
   7   4 -11    4.54    0.90
  -7   4  11    7.20    0.91
   7  -4 -11    6.38    0.88
   7  -4 -11    5.68    0.85
  -7  -4  11    4.86    0.76
  -7   4  10   -1.24    0.76
   7   4 -10   -0.21    0.76
   7   4 -10    0.04    0.66
  -7  -4  10    0.51    0.60
   7  -4 -10    0.42    0.70
   7  -4 -10    0.76    0.73
   7   4  -9    0.52    0.60
   7   4  -9    0.67    0.58
  -7   4   9   -0.53    0.63
   7  -4  -9    0.27    0.65
  -7  -4   9   -0.40    0.52
   7  -4  -9   -0.05    0.56
  -7   4   8    2.13    0.61
   7   4  -8    2.27    0.58
   7   4  -8    1.91    0.53
  -7  -4   8    2.59    0.53
   7  -4  -8    3.15    0.62
   7  -4  -8    2.30    0.62
  -7   4   7    3.72    0.60
   7   4  -7    4.53    0.51
   7   4  -7    4.66    0.58
  -7  -4   7    4.83    0.52
   7  -4  -7    4.86    0.60
   7  -4  -7    5.09    0.63
   7   4  -6    0.21    0.37
   7   4  -6   -0.44    0.51
  -7   4   6   -0.04    0.45
   7  -4  -6   -0.55    0.49
  -7  -4   6   -0.48    0.30
  -7  -4   6    0.69    0.42
   7  -4  -6    0.49    0.42
   7   4  -5   14.16    0.63
   7   4  -5   13.50    0.91
  -7   4   5   12.84    0.84
  -7  -4   5   13.95    0.79
  -7  -4   5   13.62    0.64
   7  -4  -5   13.76    0.90
   7  -4  -5   13.35    0.78
   7   4  -4    4.81    0.52
  -7   4   4    4.06    0.52
  -7   4   4    4.65    0.29
   7   4  -4    4.69    0.34
  -7   4   4    5.08    0.29
   7  -4  -4    4.72    0.51
  -7  -4   4    5.36    0.46
   7  -4  -4    4.67    0.53
  -7  -4   4    4.93    0.34
   7   4  -3   20.01    1.00
  -7   4   3   21.85    1.03
   7   4  -3   19.61    0.75
  -7   4   3   19.77    0.78
  -7   4   3   20.03    0.79
  -7  -4   3   19.04    0.74
   7  -4  -3   19.99    0.98
  -7  -4   3   20.47    0.94
   7  -4  -3   20.65    0.79
  -7   4   2    0.12    0.23
  -7   4   2    0.79    0.45
   7   4  -2    0.47    0.39
   7  -4  -2    0.65    0.26
   7  -4  -2   -0.05    0.35
  -7  -4   2    1.12    0.32
   7   4  -1    0.64    0.39
  -7   4   1    0.05    0.38
  -7   4   1    0.79    0.27
  -7   4   1    0.28    0.43
   7  -4  -1    0.68    0.29
  -7  -4   1    0.49    0.35
  -7  -4   1    0.20    0.24
   7  -4  -1    1.07    0.39
  -7   4   0    1.34    0.22
  -7   4   0    1.59    0.44
   7   4   0    2.18    0.38
  -7   4   0    1.88    0.42
  -7  -4   0    1.76    0.38
   7  -4   0    1.76    0.35
   7  -4   0    1.90    0.44
  -7  -4   0    2.08    0.37
  -7   4  -1   -0.39    0.40
  -7   4  -1   -0.19    0.39
   7   4   1    0.13    0.34
  -7  -4  -1    0.19    0.29
   7  -4   1    0.18    0.36
  -7  -4  -1   -0.17    0.32
  -7   4  -2    0.16    0.45
   7   4   2    0.31    0.29
  -7   4  -2    0.39    0.44
   7  -4   2   -0.11    0.37
  -7  -4  -2    0.53    0.39
  -7  -4  -2    0.46    0.26
   7   4   3    0.50    0.20
  -7   4  -3    0.06    0.47
  -7   4  -3    0.74    0.44
   7   4   3    0.37    0.24
  -7  -4  -3    0.39    0.41
   7  -4   3    0.55    0.42
  -7  -4  -3    0.34    0.19
  -7  -4  -3    0.30    0.24
  -7   4  -4    0.05    0.50
   7   4   4   -0.39    0.24
   7   4   4    0.06    0.19
  -7   4  -4    0.49    0.52
  -7  -4  -4    0.08    0.20
  -7  -4  -4    0.17    0.46
  -7  -4  -4    0.47    0.24
   7  -4   4   -0.10    0.47
   7   4   5   10.94    0.55
  -7   4  -5   13.93    0.97
  -7   4  -5   15.44    1.03
  -7  -4  -5   15.32    0.81
  -7  -4  -5   15.82    0.90
   7  -4   5   15.21    0.97
  -7   4  -6    0.19    0.59
  -7   4  -6    0.81    0.67
   7  -4   6    0.83    0.58
  -7  -4  -6    0.91    0.55
  -7  -4  -6    0.75    0.51
  -7   4  -7    0.02    0.76
  -7   4  -7    0.84    0.62
  -7  -4  -7    0.83    0.61
  -7  -4  -7    0.55    0.62
   7  -4   7    0.45    0.66
  -7   4  -8    0.48    0.88
  -7  -4  -8   -0.03    0.67
  -7  -4  -8    0.73    0.71
   7  -4   8    0.33    0.74
  -7   4  -9    1.24    1.05
  -7  -4  -9    0.88    0.80
  -7  -4  -9    1.49    0.79
   7  -4   9    1.00    0.88
  -7   4 -10    0.09    1.17
   7  -4  10    1.85    1.01
  -7  -4 -10    1.22    0.96
   7   5 -13   -1.39    1.25
  -7   5  13    2.77    1.18
   7   5 -13    2.17    1.12
   7  -5 -13   -1.08    1.17
  -7  -5  13    2.19    1.03
   7  -5 -13   -0.03    1.08
   7   5 -12    2.63    0.97
   7   5 -12   -0.77    1.08
  -7   5  12    2.10    1.10
  -7  -5  12    0.66    0.89
   7  -5 -12    0.10    1.00
   7  -5 -12    0.43    1.04
   7   5 -11   -0.35    0.91
  -7   5  11    0.63    0.93
   7   5 -11   -0.48    0.75
  -7  -5  11    0.52    0.77
   7  -5 -11    1.29    0.92
   7  -5 -11    0.20    0.89
  -7   5  10    5.22    0.87
   7   5 -10    6.00    0.78
   7   5 -10    5.48    0.92
  -7  -5  10    4.92    0.76
   7  -5 -10    5.76    0.86
   7  -5 -10    5.01    0.85
  -7   5   9    6.12    0.83
   7   5  -9    6.43    0.86
   7   5  -9    6.47    0.71
  -7  -5   9    6.35    0.72
   7  -5  -9    6.52    0.81
   7  -5  -9    8.09    0.81
  -7   5   8    1.51    0.67
   7   5  -8    0.93    0.53
   7   5  -8    1.50    0.70
  -7  -5   8    1.15    0.57
   7  -5  -8    0.64    0.64
   7  -5  -8    1.15    0.60
   7   5  -7    1.84    0.49
   7   5  -7    1.56    0.63
  -7   5   7    1.74    0.56
   7  -5  -7    1.05    0.56
   7  -5  -7    1.64    0.61
  -7  -5   7    1.90    0.51
   7   5  -6    7.59    0.52
  -7   5   6    6.85    0.65
   7   5  -6    8.88    0.74
   7  -5  -6    8.56    0.66
  -7  -5   6    6.73    0.57
  -7  -5   6    7.06    0.61
  -7   5   5   10.90    0.83
   7   5  -5   10.35    0.91
   7   5  -5   10.61    0.56
  -7  -5   5   10.17    0.57
  -7  -5   5   10.56    0.78
   7  -5  -5   11.05    0.75
  -7   5   4    4.19    0.31
   7   5  -4    4.20    0.58
   7   5  -4    5.06    0.36
  -7   5   4    4.48    0.31
  -7   5   4    4.62    0.54
  -7  -5   4    4.12    0.35
   7  -5  -4    4.63    0.56
   7  -5  -4    5.13    0.31
  -7  -5   4    5.35    0.51
  -7   5   3    0.66    0.51
  -7   5   3    0.56    0.21
   7   5  -3    0.45    0.44
  -7  -5   3    0.50    0.39
   7  -5  -3    0.61    0.21
   7  -5  -3    0.89    0.46
  -7   5   2    4.02    0.31
   7   5  -2    4.12    0.51
  -7   5   2    2.99    0.53
  -7  -5   2    3.31    0.44
   7  -5  -2    3.68    0.47
   7  -5  -2    3.34    0.35
  -7   5   1   -0.30    0.44
  -7   5   1   -0.44    0.28
  -7   5   1   -0.25    0.48
   7   5  -1    0.17    0.42
   7  -5  -1    0.68    0.46
  -7  -5   1    0.39    0.39
   7  -5  -1    0.17    0.33
  -7   5   0    1.70    0.43
   7   5   0    2.17    0.43
  -7   5   0    1.35    0.48
   7  -5   0    0.86    0.45
  -7  -5   0    1.69    0.41
   7  -5   0    1.84    0.38
   7   5   1   16.25    0.90
  -7   5  -1   16.07    0.94
  -7   5  -1   16.84    1.02
  -7  -5  -1   15.95    0.86
  -7  -5  -1   14.77    0.79
   7  -5   1   15.22    0.87
  -7   5  -2    3.27    0.59
   7   5   2    3.39    0.45
  -7   5  -2    4.02    0.56
  -7  -5  -2    3.43    0.39
  -7  -5  -2    3.82    0.48
   7  -5   2    3.99    0.49
  -7   5  -3    1.36    0.54
   7   5   3    0.91    0.37
   7   5   3    0.62    0.16
  -7   5  -3    1.07    0.54
  -7  -5  -3    0.19    0.31
  -7  -5  -3    0.33    0.46
   7  -5   3    0.92    0.48
  -7  -5  -3    0.85    0.18
  -7   5  -4    7.05    0.72
   7   5   4    6.94    0.43
  -7   5  -4    8.12    0.71
  -7  -5  -4    6.45    0.62
  -7  -5  -4    7.03    0.44
   7  -5   4    7.89    0.66
  -7   5  -5    0.54    0.65
  -7   5  -5    0.38    0.63
  -7  -5  -5    1.15    0.37
   7  -5   5   -0.37    0.57
  -7  -5  -5    0.50    0.54
  -7   5  -6    0.53    0.70
  -7   5  -6    0.65    0.70
  -7  -5  -6    0.77    0.57
   7  -5   6    0.35    0.65
  -7  -5  -6    0.27    0.48
  -7   5  -7    1.68    0.78
  -7   5  -7    2.29    0.82
   7  -5   7    1.96    0.74
  -7  -5  -7    1.78    0.54
  -7  -5  -7    0.23    0.65
  -7   5  -8   -0.71    0.96
  -7  -5  -8   -0.12    0.73
   7  -5   8   -0.25    0.86
  -7   5  -9    0.58    1.13
   7  -5   9    1.28    1.00
  -7  -5  -9   -0.55    0.90
  -7  -5 -10   -1.12    1.02
   7   6 -12   -1.03    1.03
   7   6 -12   -0.29    1.14
  -7   6  12    1.42    1.23
  -7  -6  12    1.18    1.07
   7  -6 -12   -0.40    1.08
  -7   6  11    1.43    1.02
   7   6 -11    1.61    1.07
   7   6 -11    1.32    0.93
   7  -6 -11    1.95    1.02
  -7  -6  11    1.63    0.89
  -7   6  10    1.98    0.90
   7   6 -10    0.28    0.80
   7   6 -10    0.49    0.92
   7  -6 -10    1.05    0.92
  -7  -6  10    2.67    0.82
   7   6  -9   -0.29    0.71
  -7   6   9    1.89    0.83
   7   6  -9    0.31    0.83
   7  -6  -9    0.11    0.78
  -7  -6   9   -0.27    0.69
  -7   6   8    2.96    0.80
   7   6  -8    3.86    0.65
   7   6  -8    2.47    0.80
  -7  -6   8    3.06    0.65
   7  -6  -8    3.12    0.78
   7   6  -7   -0.16    0.50
  -7   6   7   -2.74    0.69
   7   6  -7    0.35    0.71
   7  -6  -7   -0.12    0.66
  -7  -6   7    0.46    0.56
   7   6  -6    8.95    0.73
   7   6  -6   10.42    0.84
  -7   6   6    9.25    0.83
   7  -6  -6    8.35    0.78
  -7  -6   6    8.77    0.70
   7   6  -5    1.53    0.34
  -7   6   5    1.20    0.65
   7   6  -5    1.28    0.16
   7   6  -5    0.70    0.55
  -7  -6   5    1.13    0.20
  -7  -6   5    1.51    0.53
   7  -6  -5    0.39    0.52
  -7   6   4    7.56    0.43
   7   6  -4    8.07    0.70
   7   6  -4    8.09    0.48
   7   6  -4    8.12    0.44
  -7   6   4    9.60    0.74
   7  -6  -4    8.27    0.71
  -7  -6   4    9.32    0.64
   7  -6  -4    8.81    0.44
  -7   6   3    1.90    0.29
  -7   6   3    1.94    0.52
   7   6  -3    1.02    0.56
   7  -6  -3    2.31    0.56
   7  -6  -3    1.85    0.28
  -7  -6   3    1.91    0.49
  -7   6   2    8.97    0.57
  -7   6   2   10.10    0.70
   7   6  -2    8.51    0.68
  -7   6   2    9.74    0.76
  -7  -6   2    9.56    0.64
   7  -6  -2    8.25    0.63
   7  -6  -2    9.12    0.69
   7   6  -1    0.59    0.50
  -7   6   1   -0.23    0.48
  -7   6   1   -0.27    0.50
   7  -6  -1    0.91    0.50
  -7  -6   1   -0.05    0.45
   7  -6  -1    0.32    0.39
  -7   6   0   -0.18    0.52
  -7   6   0    0.09    0.60
   7   6   0    0.46    0.52
   7  -6   0    0.12    0.42
  -7  -6   0    0.50    0.47
   7  -6   0    0.20    0.54
   7   6   1   -0.08    0.50
  -7   6  -1    0.77    0.55
  -7   6  -1   -0.71    0.59
  -7  -6  -1   -0.33    0.45
   7  -6   1   -0.17    0.43
  -7   6  -2    6.41    0.70
   7   6   2    6.41    0.59
  -7   6  -2    6.47    0.68
   7  -6   2    5.78    0.59
  -7  -6  -2    5.48    0.59
  -7   6  -3   -0.83    0.62
   7   6   3    0.14    0.47
  -7   6  -3    0.43    0.64
   7  -6   3   -0.05    0.51
  -7  -6  -3   -0.79    0.50
  -7   6  -4    3.58    0.71
   7   6   4    3.10    0.38
  -7   6  -4    3.08    0.74
   7  -6   4    2.99    0.63
  -7  -6  -4    1.74    0.59
  -7   6  -5    1.29    0.72
  -7   6  -5    2.81    0.79
   7  -6   5    1.42    0.66
  -7  -6  -5    1.77    0.63
  -7   6  -6    0.75    0.82
  -7   6  -6    0.07    0.81
  -7  -6  -6   -0.01    0.68
   7  -6   6    0.26    0.74
  -7   6  -7    1.50    0.98
  -7   6  -7    0.35    0.90
   7  -6   7   -0.50    0.84
  -7  -6  -7    0.17    0.76
  -7   6  -8    1.32    1.10
   7  -6   8    0.41    0.95
  -7  -6  -8    1.53    0.85
  -7   6  -9   -0.03    1.21
  -7  -6  -9   -1.72    0.96
   7  -6   9    0.04    1.08
   7   7 -11    0.60    1.19
   7   7 -11    0.32    0.97
  -7   7  11    2.04    1.21
  -7  -7  11   -1.00    1.03
   7  -7 -11   -0.15    1.12
   7   7 -10    3.10    1.10
  -7   7  10    4.33    1.12
   7   7 -10    1.52    0.89
  -7  -7  10    2.07    0.94
   7  -7 -10    1.55    1.01
  -7   7   9    0.61    0.98
   7   7  -9    1.72    0.77
   7   7  -9    0.35    0.85
   7  -7  -9   -0.01    0.94
  -7  -7   9    1.19    0.81
  -7   7   8   -0.24    0.84
   7   7  -8    0.83    0.89
   7   7  -8    1.07    0.67
  -7  -7   8    0.87    0.71
   7  -7  -8    2.01    0.80
   7   7  -7    0.61    0.78
   7   7  -7    0.29    0.54
  -7   7   7    0.90    0.76
   7  -7  -7   -1.17    0.77
  -7  -7   7   -0.84    0.65
  -7   7   6    2.65    0.74
   7   7  -6    3.89    0.40
   7   7  -6    3.78    0.77
   7  -7  -6    3.24    0.75
  -7  -7   6    4.51    0.68
   7   7  -5    0.64    0.27
   7   7  -5    0.15    0.69
  -7   7   5    0.45    0.70
   7  -7  -5   -0.21    0.63
  -7  -7   5   -0.17    0.56
  -7   7   4    0.70    0.65
   7   7  -4    0.64    0.13
   7   7  -4    0.13    0.69
  -7  -7   4   -0.21    0.50
   7  -7  -4    0.64    0.63
   7   7  -3    1.47    0.11
   7   7  -3    2.21    0.65
  -7   7   3    1.44    0.71
   7  -7  -3    1.27    0.33
   7  -7  -3    0.85    0.58
  -7  -7   3    1.40    0.54
   7   7  -2   -0.10    0.62
  -7   7   2   -0.36    0.62
  -7   7   2   -0.09    0.68
  -7  -7   2    0.43    0.54
   7  -7  -2    0.10    0.41
   7  -7  -2   -0.15    0.65
  -7   7   1    1.88    0.64
   7   7  -1    1.39    0.63
  -7   7   1    1.76    0.67
   7  -7  -1    1.92    0.47
   7  -7  -1    3.95    0.67
  -7  -7   1    1.25    0.52
   7   7   0   14.75    1.14
  -7   7   0   16.83    1.24
  -7   7   0   18.22    1.16
   7  -7   0   15.34    0.96
  -7  -7   0   15.93    1.07
   7  -7   0   15.76    1.17
  -7   7  -1    0.80    0.63
  -7   7  -1   -1.19    0.65
   7   7   1   -0.27    0.61
   7  -7   1    0.45    0.53
  -7  -7  -1    0.09    0.57
  -7   7  -2    3.12    0.70
   7   7   2    1.75    0.61
  -7   7  -2    1.12    0.73
   7  -7   2    2.46    0.60
  -7  -7  -2    2.02    0.59
  -7   7  -3    0.86    0.73
   7   7   3    0.66    0.59
  -7   7  -3    0.45    0.78
   7  -7   3    1.52    0.64
  -7  -7  -3    1.69    0.60
   7   7   4    0.47    0.35
[truncated: 186,398 more chars]
