# Supplementary material for: 1-(Phenyl­sulfon­yl)-1H-indole-2-carbaldehyde
Source: IUCrdata. 2022 Apr 22;7(Pt 4):x220401. doi: 10.1107/S2414314622004011 (PMC9462025; doi:10.1107/S2414314622004011)
Supplement: Supplementary file 2 [file x-07-x220401-Isup2.hkl]

data_I                                                                          
_shelx_title ' mo_NFI150_0ma_a.res in P2(1)/c'                                  
_shelx_refln_list_code          4                                               
_shelx_F_calc_maximum      185.15                                               
_exptl_crystal_F_000       592.00                                               
_reflns_d_resolution_high  0.7686                                               
                                                                                
loop_                                                                           
 _space_group_symop_operation_xyz                                               
 'x, y, z'                                                                      
 '-x, y+1/2, -z+1/2'                                                            
 '-x, -y, -z'                                                                   
 'x, -y-1/2, z-1/2'                                                             
                                                                                
_cell_length_a    12.6886                                                       
_cell_length_b     9.2655                                                       
_cell_length_c    11.6024                                                       
_cell_angle_alpha  90.000                                                       
_cell_angle_beta  105.374                                                       
_cell_angle_gamma  90.000                                                       
                                                                                
_shelx_F_squared_multiplier     1.000                                           
                                                                                
loop_                                                                           
 _refln_index_h                                                                 
 _refln_index_k                                                                 
 _refln_index_l                                                                 
 _refln_F_squared_calc                                                          
 _refln_F_squared_meas                                                          
 _refln_F_squared_sigma                                                         
 _refln_observed_status                                                         
   2   0   0       3796.74       3832.98        45.31 o                         
   3   0   0      10042.76       9488.69       111.97 o                         
   4   0   0       1168.65       1071.17        13.81 o                         
   5   0   0          0.10          1.03         1.35 o                         
   6   0   0       3590.70       3606.31        52.70 o                         
   7   0   0        206.83        205.03         5.39 o                         
   8   0   0        601.94        602.03        11.79 o                         
   9   0   0        207.37        206.37         6.79 o                         
  10   0   0        177.53        189.66         7.98 o                         
  11   0   0        174.51        166.41         9.09 o                         
  12   0   0         14.07         11.85         9.07 o                         
  13   0   0         24.42         22.90        10.54 o                         
  14   0   0         59.81         63.30        22.26 o                         
  15   0   0          1.17         22.17        31.48 o                         
   1   1   0       4699.31       4361.43       109.37 o                         
   2   1   0        831.95        849.62         8.94 o                         
   3   1   0         39.52         51.01         1.06 o                         
   4   1   0       4763.93       4859.64        44.62 o                         
   5   1   0       2846.37       2893.18        25.91 o                         
   6   1   0         23.99         24.17         1.49 o                         
   7   1   0       1144.83       1198.99        12.18 o                         
   8   1   0        260.87        265.11         4.95 o                         
   9   1   0        308.60        304.05         5.62 o                         
  10   1   0        869.19        802.16        14.58 o                         
  11   1   0          0.88          0.60         3.98 o                         
  12   1   0          8.67         16.99         6.78 o                         
  13   1   0        209.62        207.13         9.46 o                         
  14   1   0         17.53         37.42        12.86 o                         
  15   1   0          8.69         -1.16        21.68 o                         
   0   2   0       8891.69       8061.77       116.57 o                         
   1   2   0        115.22        111.63         1.79 o                         
   2   2   0       1788.04       1715.74        17.08 o                         
   3   2   0          0.01          0.32         1.18 o                         
   4   2   0        566.23        558.31         6.36 o                         
   5   2   0         80.23         81.97         2.19 o                         
   6   2   0       1169.65       1191.06        12.03 o                         
   7   2   0        305.39        315.47         4.60 o                         
   8   2   0       1170.83       1147.57        12.94 o                         
   9   2   0         40.07         43.80         3.12 o                         
  10   2   0          2.26          7.25         4.70 o                         
  11   2   0        100.97        101.21         5.88 o                         
  12   2   0         36.38         23.47        10.76 o                         
  13   2   0          7.37          3.26        10.03 o                         
  14   2   0          0.01         -6.90        15.58 o                         
  15   2   0          6.65        -12.26        12.26 o                         
   1   3   0        307.61        342.82         3.84 o                         
   2   3   0       1290.09       1334.55        12.99 o                         
   3   3   0         13.28         18.89         1.21 o                         
   4   3   0        699.79        715.20         8.21 o                         
   5   3   0         82.33         84.03         2.52 o                         
   6   3   0          0.37          2.79         2.46 o                         
   7   3   0        320.94        321.30         6.93 o                         
   8   3   0          5.96          8.52         4.46 o                         
   9   3   0          2.82          2.38         4.66 o                         
  10   3   0         36.69         27.79         6.33 o                         
  11   3   0          0.30          2.70         7.21 o                         
  12   3   0          2.41          3.00         8.23 o                         
  13   3   0          1.67         12.67        10.59 o                         
  14   3   0         39.20         47.07        14.97 o                         
  15   3   0         30.87          6.66        22.58 o                         
   0   4   0       3011.73       3302.61        44.75 o                         
   1   4   0       1190.96       1233.54        12.21 o                         
   2   4   0        220.36        240.64         3.44 o                         
   3   4   0        246.89        240.72         3.54 o                         
   4   4   0        232.92        233.06         4.47 o                         
   5   4   0          1.01          2.04         2.30 o                         
   6   4   0        198.11        207.57         8.69 o                         
   7   4   0         67.55         56.77         3.95 o                         
   8   4   0         18.70         19.86         4.93 o                         
   9   4   0          3.46          4.40         6.27 o                         
  10   4   0         64.64         71.84         7.08 o                         
  11   4   0         41.26         37.71         8.03 o                         
  12   4   0          0.28         -8.86         8.86 o                         
  13   4   0          4.91          7.54         8.52 o                         
  14   4   0          0.76          7.98        15.46 o                         
  15   4   0          3.29         39.14        23.23 o                         
   1   5   0        850.10        903.68         9.49 o                         
   2   5   0        508.52        553.23         6.67 o                         
   3   5   0         64.41         58.43         3.48 o                         
   4   5   0         93.14         99.28         3.20 o                         
   5   5   0          7.09          7.47         4.07 o                         
   6   5   0          0.22         -2.76         3.47 o                         
   7   5   0         57.48         54.28         5.59 o                         
   8   5   0         99.79        105.35         6.76 o                         
   9   5   0        142.26        143.08         9.27 o                         
  10   5   0         11.38         10.11         8.74 o                         
  11   5   0          5.49          6.12         8.70 o                         
  12   5   0         38.78         22.35        10.11 o                         
  13   5   0          4.67          5.97        12.60 o                         
  14   5   0         13.93         20.79        14.90 o                         
   0   6   0        523.52        494.86         9.94 o                         
   1   6   0         41.22         50.45         3.29 o                         
   2   6   0       1077.63       1062.77        13.30 o                         
   3   6   0         75.29         98.42         3.73 o                         
   4   6   0        156.68        142.65         4.28 o                         
   5   6   0         20.42         20.92         3.10 o                         
   6   6   0        623.07        629.08        13.65 o                         
   7   6   0         13.20          6.52         6.58 o                         
   8   6   0        238.10        237.82         8.91 o                         
   9   6   0          4.76          8.45         8.58 o                         
  10   6   0         17.57         17.34         9.77 o                         
  11   6   0          1.10         11.65        10.89 o                         
  12   6   0          0.90         10.99         9.67 o                         
  13   6   0         17.46         36.29        14.36 o                         
   1   7   0          8.65          5.17         3.30 o                         
   2   7   0        205.21        211.15         5.81 o                         
   3   7   0        229.14        234.47         6.36 o                         
   4   7   0        304.20        306.29         7.31 o                         
   5   7   0        258.29        250.21         6.36 o                         
   6   7   0         20.06         30.40         6.92 o                         
   7   7   0        542.28        518.20        14.58 o                         
   8   7   0         20.39         17.58         8.94 o                         
   9   7   0         38.67         51.06        10.28 o                         
  10   7   0         18.83         10.90        11.16 o                         
  11   7   0          1.97         -0.27        12.46 o                         
  12   7   0          2.31         -7.72        13.71 o                         
   0   8   0       1491.09       1492.18        30.16 o                         
   1   8   0         14.84         11.54         5.88 o                         
   2   8   0        398.29        382.71        10.69 o                         
   3   8   0        169.30        152.16        10.24 o                         
   4   8   0          6.91         12.48         6.08 o                         
   5   8   0         51.22         53.70         5.24 o                         
   6   8   0        220.25        221.58         9.61 o                         
   7   8   0         10.70          5.01         9.58 o                         
   8   8   0         46.56         58.07        10.87 o                         
   9   8   0         14.56          9.17        11.84 o                         
  10   8   0         23.74         24.36        13.08 o                         
  11   8   0         53.81         45.89        16.74 o                         
   1   9   0         76.08         78.37         7.97 o                         
   2   9   0          0.14         -7.48         7.84 o                         
   3   9   0         33.55         28.47         7.99 o                         
   4   9   0         16.48          5.93         6.57 o                         
   5   9   0         72.39         93.76        10.44 o                         
   6   9   0          5.34         -2.49        10.51 o                         
   7   9   0         24.07         30.06        11.47 o                         
   8   9   0          2.96          5.03        12.70 o                         
   9   9   0          0.02          3.72        13.20 o                         
  10   9   0         45.28         32.38        16.10 o                         
   0  10   0          7.24         13.43        12.87 o                         
   1  10   0         29.26         13.37         9.54 o                         
   2  10   0         25.90         18.82         9.34 o                         
   3  10   0          0.21         -8.85         8.85 o                         
   4  10   0          3.22        -12.85        12.85 o                         
   5  10   0          0.00         -9.62        12.20 o                         
   6  10   0          0.96         -8.02        12.92 o                         
   7  10   0          0.42        -13.15        13.15 o                         
   8  10   0          1.23          8.40        17.78 o                         
   1  11   0         13.10         25.70        11.74 o                         
   2  11   0          0.50         -4.12        13.34 o                         
   3  11   0          0.17         19.02        13.66 o                         
   4  11   0          0.74          1.92        14.18 o                         
   5  11   0          0.00         -3.83        19.21 o                         
   6  11   0          2.39         -4.80        17.90 o                         
   0  12   0         26.56         29.88        16.85 o                         
   1  12   0          5.58         23.36        17.59 o                         
 -16   1   1         17.20         10.95        23.85 o                         
 -15   1   1         10.36        -22.26        22.26 o                         
 -14   1   1         52.83         63.26        10.45 o                         
 -13   1   1          8.50          4.50         8.69 o                         
 -12   1   1         32.95         41.88         6.96 o                         
 -11   1   1         68.00         68.06         5.09 o                         
 -10   1   1        452.95        436.18         8.25 o                         
  -9   1   1        317.97        307.04         5.92 o                         
  -8   1   1        657.32        641.77         7.67 o                         
  -7   1   1        766.35        811.49         8.30 o                         
  -6   1   1          5.91          4.04         1.31 o                         
  -5   1   1        184.42        192.47         3.15 o                         
  -4   1   1       1542.51       1704.61        17.04 o                         
  -3   1   1      11429.14      10721.99       105.20 o                         
  -2   1   1        408.11        420.37         4.76 o                         
  -1   1   1       2240.16       2227.89        30.63 o                         
   0   1   1       5298.26       4739.83        83.96 o                         
   1   1   1       2085.02       2078.24        21.36 o                         
   2   1   1         16.36         20.86         0.76 o                         
   3   1   1        186.38        219.88         2.52 o                         
   4   1   1       2398.26       2579.42        24.70 o                         
   5   1   1        331.48        319.31         3.71 o                         
   6   1   1          3.21          6.84         1.67 o                         
   7   1   1         36.45         34.22         2.33 o                         
   8   1   1        372.94        349.96         5.66 o                         
   9   1   1         16.94         23.85         3.26 o                         
  10   1   1        300.56        283.98         6.54 o                         
  11   1   1         41.25         29.32         7.00 o                         
  12   1   1         11.17         16.41         6.82 o                         
  13   1   1         46.20         57.55         8.43 o                         
  14   1   1          0.19         -6.78        13.52 o                         
  15   1   1          0.01         19.95        23.14 o                         
 -15   2   1         66.06         84.67        15.43 o                         
 -14   2   1         35.45         30.04        11.73 o                         
 -13   2   1        347.81        358.42        11.63 o                         
 -12   2   1         53.22         44.82         7.98 o                         
 -11   2   1        180.92        178.79         6.40 o                         
 -10   2   1          0.03         -0.23         3.54 o                         
  -9   2   1        366.17        328.18         5.91 o                         
  -8   2   1        133.54        123.71         3.26 o                         
  -7   2   1       2501.49       2493.88        24.25 o                         
  -6   2   1         37.97         38.87         1.57 o                         
  -5   2   1        137.66        147.43         3.20 o                         
  -4   2   1        925.01        883.99        10.03 o                         
  -3   2   1       1902.54       1907.56        18.37 o                         
  -2   2   1        125.15        112.47         1.82 o                         
  -1   2   1        795.70        763.02         8.13 o                         
   0   2   1       9322.96       8690.39        85.34 o                         
   1   2   1        880.20        918.39         9.31 o                         
   2   2   1        269.06        321.57         3.66 o                         
   3   2   1         27.11         26.19         1.12 o                         
   4   2   1         80.15         64.99         1.72 o                         
   5   2   1       1890.57       2001.10        19.38 o                         
   6   2   1        319.52        287.09         4.51 o                         
   7   2   1        849.33        831.74        10.53 o                         
   8   2   1         57.21         62.76         3.96 o                         
   9   2   1        399.93        410.07         7.56 o                         
  10   2   1        866.99        821.70        12.23 o                         
  11   2   1        219.44        214.67        10.07 o                         
  12   2   1          0.41         -8.04         8.04 o                         
  13   2   1          0.75         -2.80        12.09 o                         
  14   2   1          0.07         -2.01        12.97 o                         
  15   2   1         11.57         17.71        23.34 o                         
 -15   3   1         18.01        -12.44        16.56 o                         
 -14   3   1         26.73         45.36        12.26 o                         
 -13   3   1          4.21         11.83        10.45 o                         
 -12   3   1         29.58         38.50         9.16 o                         
 -11   3   1         23.80         33.46         6.69 o                         
 -10   3   1        377.24        366.49        10.95 o                         
  -9   3   1        536.10        543.19        15.56 o                         
  -8   3   1       1610.38       1607.18        21.72 o                         
  -7   3   1         17.89         16.68         3.65 o                         
  -6   3   1        343.51        316.12         6.69 o                         
  -5   3   1         54.70         50.81         2.37 o                         
  -4   3   1         45.00         37.31         1.91 o                         
  -3   3   1        229.57        194.96         4.60 o                         
  -2   3   1        614.21        623.89         6.64 o                         
  -1   3   1         71.74         59.58         1.43 o                         
   0   3   1        208.99        218.02         2.93 o                         
   1   3   1       2943.76       2905.33        28.84 o                         
   2   3   1         12.41         15.57         1.17 o                         
   3   3   1        735.78        749.32         9.00 o                         
   4   3   1       1262.48       1343.88        13.32 o                         
   5   3   1        803.99        729.61         8.94 o                         
   6   3   1        179.16        193.32         4.52 o                         
   7   3   1        950.05        990.97        15.05 o                         
   8   3   1         12.71          8.50         4.58 o                         
   9   3   1         29.76         27.84         5.42 o                         
  10   3   1        281.97        287.03         7.77 o                         
  11   3   1         20.89         20.43         7.41 o                         
  12   3   1        136.10        138.84         9.22 o                         
  13   3   1         87.28         93.05        11.84 o                         
  14   3   1          9.06         31.36        17.16 o                         
  15   3   1          2.29        -11.35        19.20 o                         
 -15   4   1        152.17        175.52        18.33 o                         
 -14   4   1          5.52         -1.29        10.27 o                         
 -13   4   1         68.22         68.76        11.55 o                         
 -12   4   1          0.12          3.36         9.03 o                         
 -11   4   1         10.70          7.60         7.23 o                         
 -10   4   1          0.01         -6.23         6.23 o                         
  -9   4   1        559.74        581.44        12.03 o                         
  -8   4   1         25.54         22.96         4.56 o                         
  -7   4   1         25.46         16.78         3.67 o                         
  -6   4   1        132.73        133.90         4.28 o                         
  -5   4   1          7.33         17.15         2.99 o                         
  -4   4   1          4.80          4.21         1.57 o                         
  -3   4   1       1972.52       2008.39        20.33 o                         
  -2   4   1        410.56        388.96         5.05 o                         
  -1   4   1         43.79         48.58         1.80 o                         
   0   4   1          0.22         -0.18         1.54 o                         
   1   4   1       1232.14       1287.27        13.27 o                         
   2   4   1         18.11         10.55         1.69 o                         
   3   4   1          4.82          1.09         1.72 o                         
   4   4   1        302.19        369.73         5.19 o                         
   5   4   1        407.75        445.08         8.91 o                         
   6   4   1        434.06        446.69         9.60 o                         
   7   4   1          1.53         -0.84         4.50 o                         
   8   4   1        636.18        639.98        15.38 o                         
   9   4   1         41.94         37.40         6.01 o                         
  10   4   1          0.10         -1.05         7.71 o                         
  11   4   1        195.91        193.44         9.39 o                         
  12   4   1        219.26        226.54        13.88 o                         
  13   4   1         73.69         76.37        12.53 o                         
  14   4   1         40.28         56.77        17.21 o                         
 -14   5   1         21.91         15.59        16.29 o                         
 -13   5   1         20.60         33.11        11.36 o                         
 -12   5   1          1.64          5.07         9.74 o                         
 -11   5   1         70.92         68.52         8.25 o                         
 -10   5   1        127.18        126.46         7.48 o                         
  -9   5   1         42.44         33.37         6.86 o                         
  -8   5   1        262.67        247.81         7.99 o                         
  -7   5   1          7.84          1.11         4.62 o                         
  -6   5   1        137.05        135.61         5.13 o                         
  -5   5   1         15.26         17.38         2.70 o                         
  -4   5   1        183.05        175.70         4.28 o                         
  -3   5   1        271.50        305.27         5.51 o                         
  -2   5   1         70.78         83.75         3.45 o                         
  -1   5   1          5.31         11.90         2.13 o                         
   0   5   1         86.88         99.47         2.86 o                         
   1   5   1         18.37         18.86         2.09 o                         
   2   5   1        132.84        153.36         3.30 o                         
   3   5   1        737.87        725.92         9.11 o                         
   4   5   1          4.41          8.04         2.22 o                         
   5   5   1        209.83        211.50         5.37 o                         
   6   5   1         21.79         21.42         4.97 o                         
   7   5   1        535.55        507.01        11.65 o                         
   8   5   1        117.51        106.13         9.73 o                         
   9   5   1          3.52          0.18         7.71 o                         
  10   5   1         37.25         30.71         8.80 o                         
  11   5   1         30.69         26.70         9.79 o                         
  12   5   1        123.35        148.80        12.41 o                         
  13   5   1        106.76        114.55        14.17 o                         
  14   5   1          0.98        -15.40        15.40 o                         
 -14   6   1          1.62        -13.92        35.18 o                         
 -13   6   1          0.35         22.14        10.26 o                         
 -12   6   1         25.97         11.48        10.88 o                         
 -11   6   1          0.42          9.81         8.96 o                         
 -10   6   1         68.37         81.04         9.16 o                         
  -9   6   1         21.94         17.34         7.80 o                         
  -8   6   1        109.11        119.20        13.03 o                         
  -7   6   1         15.02          6.72         6.09 o                         
  -6   6   1        356.58        340.36         9.19 o                         
  -5   6   1        550.39        553.23         8.84 o                         
  -4   6   1         15.46         14.38         3.16 o                         
  -3   6   1         43.64         45.37         3.31 o                         
  -2   6   1          5.16          4.05         3.33 o                         
  -1   6   1         56.99         43.52         3.00 o                         
   0   6   1         30.51         29.99         3.24 o                         
   1   6   1         82.16         89.35         3.94 o                         
   2   6   1        106.98        109.24         4.08 o                         
   3   6   1        226.37        221.74         5.29 o                         
   4   6   1        145.74        153.01         4.54 o                         
   5   6   1         36.35         37.94         3.48 o                         
   6   6   1          0.31          3.40         6.38 o                         
   7   6   1          0.08         -3.49         7.09 o                         
   8   6   1         11.81         14.59         8.07 o                         
   9   6   1         49.70         61.87         9.10 o                         
  10   6   1          2.31         -1.86         9.85 o                         
  11   6   1          1.72          8.58         8.86 o                         
  12   6   1          0.16         14.86        13.23 o                         
  13   6   1          0.70        -14.90        14.90 o                         
 -13   7   1          2.12         30.23        20.76 o                         
 -12   7   1          0.17          1.99        15.73 o                         
 -11   7   1          0.61          8.58        12.09 o                         
 -10   7   1         50.74         43.83        10.16 o                         
  -9   7   1          7.42         -8.93         8.93 o                         
  -8   7   1          0.51         -7.96         8.09 o                         
  -7   7   1         65.19         70.81        10.93 o                         
  -6   7   1          0.18          3.99         6.71 o                         
  -5   7   1         54.25         56.51         5.57 o                         
  -4   7   1         47.51         45.81         4.36 o                         
  -3   7   1         96.80         75.75         4.81 o                         
  -2   7   1          4.10         -3.31         3.31 o                         
  -1   7   1         63.99         52.32         5.01 o                         
   0   7   1          8.97          1.14         4.72 o                         
   1   7   1        209.04        215.41         5.56 o                         
   2   7   1        111.42        114.80         4.96 o                         
   3   7   1         14.97         19.40         4.88 o                         
   4   7   1          3.68          4.79         3.71 o                         
   5   7   1         50.77         58.41         4.25 o                         
   6   7   1         21.71         24.19         7.75 o                         
   7   7   1          2.12          0.01         8.99 o                         
   8   7   1          0.70          5.96         9.29 o                         
   9   7   1          4.27         -6.62        10.29 o                         
  10   7   1          0.06          9.60        11.48 o                         
  11   7   1         25.69         27.46        14.85 o                         
  12   7   1          1.28          4.22        16.94 o                         
 -12   8   1          0.05          1.60        19.97 o                         
 -11   8   1          4.65         12.16        16.87 o                         
 -10   8   1          2.66         12.17         9.88 o                         
  -9   8   1         89.76        105.10        11.16 o                         
  -8   8   1          1.31          3.28         9.49 o                         
  -7   8   1         78.68         77.72         9.13 o                         
  -6   8   1          0.42          3.39         8.12 o                         
  -5   8   1         19.04         15.53         8.58 o                         
  -4   8   1        129.64        100.77         7.43 o                         
  -3   8   1         15.62         24.01         5.38 o                         
  -2   8   1        263.75        246.46         7.65 o                         
  -1   8   1          5.63          6.30         5.86 o                         
   0   8   1         12.58          0.55         5.80 o                         
   1   8   1        142.68        145.50         6.65 o                         
   2   8   1         15.89         20.79         6.58 o                         
   3   8   1        172.11        139.07         5.96 o                         
   4   8   1          5.92          2.96         6.98 o                         
   5   8   1         35.19         46.50         6.73 o                         
   6   8   1         76.13         68.34         9.52 o                         
   7   8   1          7.40          5.91         9.78 o                         
   8   8   1         46.36         36.40        11.04 o                         
   9   8   1          0.84          7.82        12.20 o                         
  10   8   1          9.07         13.94        15.16 o                         
  11   8   1         74.46        105.62        17.23 o                         
 -10   9   1         15.80         37.33        18.00 o                         
  -9   9   1         16.15         14.17        21.42 o                         
  -8   9   1         72.15         66.99        10.81 o                         
  -7   9   1          9.21         19.75        10.41 o                         
  -6   9   1         19.34         25.18         9.90 o                         
  -5   9   1         22.69         16.71         9.08 o                         
  -4   9   1          0.05         -7.89         7.89 o                         
  -3   9   1         70.25         73.48         7.72 o                         
  -2   9   1         45.10         38.39         7.38 o                         
  -1   9   1         34.59         31.27         7.31 o                         
   0   9   1        242.52        266.55        10.05 o                         
   1   9   1         75.33         88.15         7.64 o                         
   2   9   1         43.29         40.01         8.00 o                         
   3   9   1         17.60         25.44         8.82 o                         
   4   9   1          2.83         -6.52         6.58 o                         
   5   9   1          7.66         -2.80        10.19 o                         
   6   9   1         14.94         18.69        11.13 o                         
   7   9   1         43.93         53.05        12.43 o                         
   8   9   1          7.60         27.54        13.30 o                         
   9   9   1          1.91         11.40        19.32 o                         
  10   9   1         69.55         73.97        15.68 o                         
  -9  10   1         32.49         24.36        17.21 o                         
  -8  10   1          0.53         16.80        20.45 o                         
  -7  10   1         53.30         55.77        18.41 o                         
  -6  10   1         13.30         19.23        10.50 o                         
  -5  10   1          5.85         16.15        10.73 o                         
  -4  10   1          1.37         -3.28        10.27 o                         
  -3  10   1          0.93         -3.05         8.59 o                         
  -2  10   1          3.98         20.24         8.80 o                         
  -1  10   1        107.67        111.78         9.19 o                         
   0  10   1         56.83         61.75         9.61 o                         
   1  10   1         15.64         12.03         9.69 o                         
   2  10   1         11.65         32.75         9.57 o                         
   3  10   1         22.50         21.34         9.60 o                         
   4  10   1          2.56         26.48        13.35 o                         
   5  10   1         18.72          3.88        12.45 o                         
   6  10   1          9.74          9.73        13.43 o                         
   7  10   1         22.24         16.42        14.66 o                         
   8  10   1         27.83         43.84        14.65 o                         
  -6  11   1         23.42         16.87        18.20 o                         
  -5  11   1          2.16          1.33        17.46 o                         
  -4  11   1          0.04         -6.38        21.54 o                         
  -3  11   1          1.70          3.35        13.28 o                         
  -2  11   1          4.82         20.77         9.88 o                         
  -1  11   1         12.86         13.19        11.83 o                         
   0  11   1          6.20         17.84        11.91 o                         
   1  11   1         57.86         48.34        12.00 o                         
   2  11   1         15.56          3.66        13.93 o                         
   3  11   1         31.24         36.64        15.78 o                         
   4  11   1          0.59         15.47        24.32 o                         
   5  11   1         14.76         15.02        15.18 o                         
   6  11   1          1.57          4.74        14.44 o                         
  -1  12   1         13.31          0.46        27.47 o                         
   0  12   1         10.34         31.21        21.76 o                         
 -16   0   2          7.94         -9.39        24.78 o                         
 -15   0   2        101.77        154.06        35.86 o                         
 -14   0   2         11.59          4.46        13.07 o                         
 -13   0   2        153.39        154.41        12.38 o                         
 -12   0   2         57.01         64.86         8.69 o                         
 -11   0   2        236.39        233.01         7.67 o                         
 -10   0   2          3.50          1.80         5.32 o                         
  -9   0   2        140.96        133.88         6.27 o                         
  -8   0   2        609.83        549.02         9.30 o                         
  -7   0   2       1504.83       1506.10        21.10 o                         
  -6   0   2       9331.83       9862.36       132.27 o                         
  -5   0   2         52.77         35.38         2.57 o                         
  -4   0   2      26662.53      24752.77       357.46 o                         
  -3   0   2      34279.85      31332.20       452.49 o                         
  -2   0   2       1040.52       1061.24        15.67 o                         
  -1   0   2      14763.93      12858.81       185.68 o                         
   0   0   2       1023.41        960.36        14.14 o                         
   1   0   2        131.28        139.77         2.64 o                         
   2   0   2      13275.30      12032.25       160.89 o                         
   3   0   2       1507.09       1374.53        20.28 o                         
   4   0   2       1298.29       1306.84        19.47 o                         
   5   0   2         32.84         34.38         1.88 o                         
   6   0   2         26.69         20.95         1.91 o                         
   7   0   2          0.00         -1.44         2.63 o                         
   8   0   2        227.38        222.99         5.70 o                         
   9   0   2         28.07         39.86         4.45 o                         
  10   0   2       1410.15       1353.58        32.24 o                         
  11   0   2         99.73         95.59        10.47 o                         
  12   0   2        123.51        131.19        13.43 o                         
  13   0   2         97.70         95.67        14.78 o                         
  14   0   2          2.64         11.56        28.91 o                         
  15   0   2          5.54         61.04        35.66 o                         
 -16   1   2         90.77         76.02        19.72 o                         
 -15   1   2          2.71          1.60        12.93 o                         
 -14   1   2         43.60         52.75        10.24 o                         
 -13   1   2         12.72         10.44         6.93 o                         
 -12   1   2        145.83        142.24         8.23 o                         
 -11   1   2         38.56         47.33         4.50 o                         
 -10   1   2        152.47        153.03         4.67 o                         
  -9   1   2         14.04         14.34         2.58 o                         
  -8   1   2       1052.66       1046.67        12.95 o                         
  -7   1   2        246.34        264.80         4.24 o                         
  -6   1   2         34.75         34.40         1.77 o                         
  -5   1   2       1543.55       1556.01        16.33 o                         
  -4   1   2       4850.81       5153.05        52.90 o                         
  -3   1   2      15935.15      14516.78       148.15 o                         
  -2   1   2        407.55        377.85         5.42 o                         
  -1   1   2        135.57        136.62         2.22 o                         
   0   1   2       5011.45       4866.98        46.14 o                         
   1   1   2      17488.33      15213.94       149.17 o                         
   2   1   2        141.70        156.93         2.41 o                         
   3   1   2       2777.08       2791.57        27.65 o                         
   4   1   2         82.34        107.28         1.94 o                         
   5   1   2        535.23        506.48         5.62 o                         
   6   1   2          0.23          0.94         1.95 o                         
   7   1   2       1195.74       1207.50        12.74 o                         
   8   1   2          4.82          3.65         2.58 o                         
   9   1   2        755.52        744.50         9.87 o                         
  10   1   2         10.13         15.59         3.82 o                         
  11   1   2        167.28        165.21         6.46 o                         
  12   1   2         21.04         12.23         6.09 o                         
  13   1   2          3.12         11.82        14.03 o                         
  14   1   2          0.19          4.18        20.90 o                         
  15   1   2         25.18         29.37        24.06 o                         
 -16   2   2          9.82         35.59        24.55 o                         
 -15   2   2          3.88         15.61        12.09 o                         
 -14   2   2         14.12         13.59        10.49 o                         
 -13   2   2         12.38         15.42         8.38 o                         
 -12   2   2         66.63         67.19         7.48 o                         
 -11   2   2          0.81          0.65         5.37 o                         
 -10   2   2        135.86        143.63         4.65 o                         
  -9   2   2        117.25        120.87         3.55 o                         
  -8   2   2        256.77        261.83         4.74 o                         
  -7   2   2       1558.90       1562.38        16.13 o                         
  -6   2   2        414.58        424.58         5.09 o                         
  -5   2   2        710.45        702.44         7.33 o                         
  -4   2   2          2.97          1.37         0.91 o                         
  -3   2   2       1187.07       1149.72        11.67 o                         
  -2   2   2        765.75        729.07         7.57 o                         
  -1   2   2         52.89         47.01         1.52 o                         
   0   2   2        891.28        935.92         9.91 o                         
   1   2   2       5857.21       5914.91        58.17 o                         
   2   2   2       7773.70       7722.67        75.95 o                         
   3   2   2          9.51          9.12         1.06 o                         
   4   2   2        403.31        410.18         4.56 o                         
   5   2   2       1443.83       1443.04        13.79 o                         
   6   2   2          0.86          0.19         2.00 o                         
   7   2   2        411.56        421.62         6.33 o                         
   8   2   2         73.82         77.55         3.34 o                         
   9   2   2          9.80          4.55         3.18 o                         
  10   2   2         76.73         78.70         4.48 o                         
  11   2   2         32.29         46.88         5.18 o                         
  12   2   2          1.70          6.00         9.56 o                         
  13   2   2         11.63         16.00        11.90 o                         
  14   2   2          3.35        -16.93        16.93 o                         
 -15   3   2          0.49          8.92        13.89 o                         
 -14   3   2          6.08        -12.74        12.74 o                         
 -13   3   2          6.16          5.11         9.48 o                         
 -12   3   2         36.88         45.53         7.78 o                         
 -11   3   2         73.57         73.69         6.92 o                         
 -10   3   2        197.92        193.91         7.04 o                         
  -9   3   2        182.71        175.98         5.15 o                         
  -8   3   2         39.56         40.19         3.86 o                         
  -7   3   2         77.47         85.79         3.45 o                         
  -6   3   2          0.07         -1.85         1.85 o                         
  -5   3   2         80.38         73.39         2.07 o                         
  -4   3   2         49.23         52.98         2.21 o                         
  -3   3   2        332.08        351.31         4.34 o                         
  -2   3   2        139.41        146.15         2.41 o                         
  -1   3   2        200.98        182.64         2.69 o                         
   0   3   2        935.46        954.02        10.24 o                         
   1   3   2        947.07       1022.64        10.98 o                         
   2   3   2        106.20         93.30         1.99 o                         
   3   3   2       1941.50       2020.67        20.31 o                         
   4   3   2         97.87         95.98         2.29 o                         
   5   3   2         82.35         88.64         2.49 o                         
   6   3   2        562.28        589.56         8.02 o                         
   7   3   2         23.14         24.05         2.54 o                         
   8   3   2        115.83        118.09         4.04 o                         
   9   3   2        131.64        127.21         4.17 o                         
  10   3   2         21.59         15.51         5.19 o                         
  11   3   2         73.92         83.83         7.59 o                         
  12   3   2          1.07        -10.08        10.08 o                         
  13   3   2         22.36         33.37        11.92 o                         
  14   3   2         40.99         34.60        31.10 o                         
 -15   4   2          6.11        -10.14        19.99 o                         
 -14   4   2          2.68        -13.19        13.19 o                         
 -13   4   2          0.01          2.05        10.42 o                         
 -12   4   2          6.49         15.56         9.01 o                         
 -11   4   2          6.09         13.66         7.76 o                         
 -10   4   2         40.52         35.70         6.70 o                         
  -9   4   2        147.70        142.90         5.36 o                         
  -8   4   2        215.92        225.55         6.19 o                         
  -7   4   2         12.69         16.36         4.84 o                         
  -6   4   2          7.86          5.16         4.64 o                         
  -5   4   2        237.27        238.89         5.46 o                         
  -4   4   2       1226.24       1181.48        13.16 o                         
  -3   4   2        373.83        394.64         4.85 o                         
  -2   4   2        456.26        485.91         5.57 o                         
  -1   4   2        472.33        525.31         6.08 o                         
   0   4   2        442.21        463.89         5.55 o                         
   1   4   2        177.73        157.31         3.05 o                         
   2   4   2         89.89         95.48         2.38 o                         
   3   4   2        392.69        425.02         5.73 o                         
   4   4   2         24.46         31.97         2.08 o                         
   5   4   2        267.42        266.85         5.24 o                         
   6   4   2         97.84         96.10         3.61 o                         
   7   4   2          6.25          9.68         4.51 o                         
   8   4   2         17.91          7.13         5.18 o                         
   9   4   2         22.48         15.11         4.45 o                         
  10   4   2          2.32          3.49         7.05 o                         
  11   4   2          1.78          1.98         9.76 o                         
  12   4   2          8.27          0.98        11.08 o                         
  13   4   2          7.54          1.36        12.98 o                         
  14   4   2          1.24         17.50        19.33 o                         
 -14   5   2          1.57          3.12        16.23 o                         
 -13   5   2          0.13          3.56        11.11 o                         
 -12   5   2         66.81         75.25        10.53 o                         
 -11   5   2         27.82         32.38         7.85 o                         
 -10   5   2          1.26         -5.60         6.62 o                         
  -9   5   2         20.74         22.04         4.01 o                         
  -8   5   2         31.01         40.37         5.14 o                         
  -7   5   2        107.85        117.78         5.38 o                         
  -6   5   2          1.45         -2.07         3.77 o                         
  -5   5   2        313.69        328.20         6.11 o                         
  -4   5   2         67.72         64.38         2.85 o                         
  -3   5   2        184.81        175.82         4.29 o                         
  -2   5   2       2376.00       2529.23        30.64 o                         
  -1   5   2         63.06         51.77         2.50 o                         
   0   5   2         11.91          9.84         2.24 o                         
   1   5   2         71.68         56.61         2.62 o                         
   2   5   2          0.03          4.24         2.53 o                         
   3   5   2        456.46        459.84        10.06 o                         
   4   5   2          0.30          0.32         2.97 o                         
   5   5   2        243.01        231.29         5.63 o                         
   6   5   2        126.19        128.53         5.86 o                         
   7   5   2        114.29        117.36         6.29 o                         
   8   5   2         45.91         53.84         5.91 o                         
   9   5   2        108.58        107.10         8.52 o                         
  10   5   2         51.81         43.22         7.96 o                         
  11   5   2        130.17        122.07        12.70 o                         
  12   5   2          8.69          3.81        12.34 o                         
  13   5   2         19.64         10.90        14.52 o                         
 -14   6   2          4.48        -17.02        17.02 o                         
 -13   6   2          0.11        -14.51        14.51 o                         
 -12   6   2         15.27          8.08         9.27 o                         
 -11   6   2          1.06         -1.47         8.56 o                         
 -10   6   2          2.34          1.88         7.68 o                         
  -9   6   2        294.74        295.27         9.75 o                         
  -8   6   2        326.98        317.93        11.73 o                         
  -7   6   2        293.82        294.60         8.01 o                         
  -6   6   2         58.60         63.47         4.24 o                         
  -5   6   2        167.34        183.10         4.92 o                         
  -4   6   2         10.83         10.99         3.28 o                         
  -3   6   2        386.35        407.25         7.66 o                         
  -2   6   2        322.43        326.68         7.00 o                         
  -1   6   2        690.19        694.63        10.81 o                         
   0   6   2        164.38        170.67         4.70 o                         
   1   6   2        239.01        246.04         6.18 o                         
   2   6   2        620.08        642.72        11.22 o                         
   3   6   2        212.75        229.46         6.04 o                         
   4   6   2        697.99        700.69        11.95 o                         
   5   6   2        450.61        464.63         9.39 o                         
   6   6   2         20.28         24.08         6.75 o                         
   7   6   2        202.19        195.90         8.97 o                         
   8   6   2        188.51        191.56         9.55 o                         
   9   6   2          7.35          1.22         9.08 o                         
  10   6   2         15.18         12.04         9.28 o                         
  11   6   2          3.13         11.91        13.65 o                         
  12   6   2         12.46         14.38        15.23 o                         
  13   6   2         11.33        -10.12        15.12 o                         
 -13   7   2          0.32          4.46        17.44 o                         
 -12   7   2          4.25          6.96        14.78 o                         
 -11   7   2          3.37        -12.77        12.77 o                         
 -10   7   2        111.73        113.52        10.65 o                         
  -9   7   2         45.97         43.56         8.78 o                         
  -8   7   2        359.27        372.81        11.44 o                         
  -7   7   2          5.53         -0.20         7.35 o                         
  -6   7   2         93.17         94.70         7.22 o                         
  -5   7   2          0.26          1.35         3.85 o                         
  -4   7   2         25.22         19.56         4.43 o                         
  -3   7   2         44.54         34.85         4.33 o                         
  -2   7   2         18.26         20.73         3.61 o                         
  -1   7   2        628.36        607.46        12.69 o                         
   0   7   2        274.97        289.25         8.86 o                         
   1   7   2        562.80        534.18        11.78 o                         
   2   7   2          0.48         -3.86         4.79 o                         
   3   7   2        824.84        799.04        13.84 o                         
   4   7   2        349.05        346.04        10.13 o                         
   5   7   2        137.37        145.20         5.43 o                         
   6   7   2        189.13        173.60         7.10 o                         
   7   7   2         66.42         70.60         9.28 o                         
   8   7   2          0.22          9.15         9.62 o                         
   9   7   2         43.59         45.58        10.59 o                         
  10   7   2          2.25          5.64        14.12 o                         
  11   7   2         31.60         41.30        16.60 o                         
  12   7   2         38.44         22.82        17.71 o                         
 -12   8   2          0.85         -1.04        16.13 o                         
 -11   8   2          4.89        -11.29        15.31 o                         
 -10   8   2          5.44          0.45        15.16 o                         
  -9   8   2         96.96         97.09         8.63 o                         
  -8   8   2         32.67         35.76         9.03 o                         
  -7   8   2         15.04         21.58         8.41 o                         
  -6   8   2        298.65        268.88        15.19 o                         
  -5   8   2        180.71        198.04         7.64 o                         
  -4   8   2        248.95        236.64         8.06 o                         
  -3   8   2        432.60        437.20        11.48 o                         
  -2   8   2          1.83          3.44         6.01 o                         
  -1   8   2        360.61        361.95        12.00 o                         
   0   8   2         40.52         46.60         6.12 o                         
   1   8   2         76.31         74.50         6.42 o                         
   2   8   2        198.85        199.83         7.34 o                         
   3   8   2         56.21         54.65         6.47 o                         
   4   8   2        341.20        339.07        12.84 o                         
   5   8   2        136.55        130.22         6.69 o                         
   6   8   2          4.77          9.09         9.58 o                         
   7   8   2          1.21          2.80        10.31 o                         
   8   8   2         71.74         75.31        11.73 o                         
   9   8   2          2.10        -14.25        14.25 o                         
  10   8   2         59.93         69.56        16.70 o                         
  11   8   2          0.57         16.38        19.75 o                         
 -10   9   2         33.05         47.58        15.98 o                         
  -9   9   2         13.18          8.57        14.48 o                         
  -8   9   2         11.11         -4.11        12.89 o                         
  -7   9   2          3.45        -12.71        12.71 o                         
  -6   9   2          9.17         13.65        10.99 o                         
  -5   9   2         80.81         68.70         8.89 o                         
  -4   9   2          5.23          7.96         7.31 o                         
  -3   9   2        196.86        195.92        10.68 o                         
  -2   9   2         44.52         43.24         7.66 o                         
  -1   9   2        135.86        129.19         7.83 o                         
   0   9   2         79.87         84.11         7.55 o                         
   1   9   2         55.95         62.74         7.65 o                         
   2   9   2          2.52         12.28         7.41 o                         
   3   9   2         14.18         20.31         7.55 o                         
   4   9   2         16.88         26.91         7.17 o                         
   5   9   2          5.07         21.77        10.81 o                         
   6   9   2         19.24         23.01        11.61 o                         
   7   9   2         58.73         74.77        12.86 o                         
   8   9   2          0.00          0.03        12.36 o                         
   9   9   2         49.29         82.43        17.43 o                         
  -9  10   2          3.01         32.06        16.17 o                         
  -8  10   2         10.18          1.56        16.11 o                         
  -7  10   2          2.02         -6.16        14.92 o                         
  -6  10   2          0.18         -1.14        13.88 o                         
  -5  10   2          5.19          6.58         8.58 o                         
  -4  10   2          0.89          2.64         9.99 o                         
  -3  10   2          3.55          3.03         8.98 o                         
  -2  10   2          0.02          6.01        10.12 o                         
  -1  10   2          0.01         -4.99         8.95 o                         
   0  10   2          0.55         -7.55         8.89 o                         
   1  10   2          1.85          6.35         9.80 o                         
   2  10   2          1.93         -5.17         9.10 o                         
   3  10   2          1.13          3.46        11.24 o                         
   4  10   2          0.07          0.63        12.00 o                         
   5  10   2          0.00          6.20        13.29 o                         
   6  10   2         11.45         20.95        14.28 o                         
   7  10   2          0.44         14.88        14.82 o                         
   8  10   2          4.97         27.17        25.63 o                         
  -6  11   2          9.33         28.83        20.63 o                         
  -5  11   2          5.19         -8.96        15.51 o                         
  -4  11   2          4.70        -11.73        15.09 o                         
  -3  11   2          2.87        -14.61        14.61 o                         
  -2  11   2          0.02         12.08        10.30 o                         
  -1  11   2          7.28         18.38        11.33 o                         
   0  11   2          4.85          2.00        11.23 o                         
   1  11   2         14.62         31.93        11.73 o                         
   2  11   2         18.28          3.60        17.58 o                         
   3  11   2          7.84         -1.15        15.14 o                         
   4  11   2          2.84         12.11        15.26 o                         
   5  11   2          0.82          8.30        15.87 o                         
 -16   1   3         36.93         66.39        15.44 o                         
 -15   1   3         23.08         28.98        13.15 o                         
 -14   1   3         50.72         60.63         9.76 o                         
 -13   1   3          0.94          5.83         6.84 o                         
 -12   1   3         48.43         38.06         5.71 o                         
 -11   1   3        168.17        150.09         5.56 o                         
 -10   1   3          5.65          5.50         4.47 o                         
  -9   1   3         30.38         36.36         3.30 o                         
  -8   1   3        240.22        243.94         4.98 o                         
  -7   1   3       1754.54       1750.48        18.65 o                         
  -6   1   3       3808.36       3907.88        40.38 o                         
  -5   1   3        809.50        824.56         8.71 o                         
  -4   1   3        530.88        552.92         5.96 o                         
  -3   1   3         15.12         16.35         1.11 o                         
  -2   1   3          4.82          2.01         1.06 o                         
  -1   1   3        523.13        562.96         6.19 o                         
   0   1   3       1025.60        931.50        10.27 o                         
   1   1   3       1872.87       1956.19        19.46 o                         
   2   1   3       1924.40       2062.97        22.37 o                         
   3   1   3        702.87        749.90        10.21 o                         
   4   1   3        295.79        319.85         4.38 o                         
   5   1   3        278.92        279.47         4.42 o                         
   6   1   3        638.15        669.76         7.96 o                         
   7   1   3        471.53        463.32         6.53 o                         
   8   1   3         14.62         13.77         2.73 o                         
   9   1   3         21.43         26.27         4.31 o                         
  10   1   3         88.79         86.41         5.37 o                         
  11   1   3         42.75         42.46         7.69 o                         
  12   1   3          1.08         -6.88        10.66 o                         
  13   1   3         85.30        101.33        15.82 o                         
  14   1   3         12.85         12.28        22.37 o                         
 -16   2   3         99.40         83.47        15.93 o                         
 -15   2   3         34.49         31.92        12.15 o                         
 -14   2   3          3.30        -12.16        12.16 o                         
 -13   2   3         79.57         88.65         8.55 o                         
 -12   2   3         26.34         21.28         3.77 o                         
 -11   2   3        759.15        731.08        11.28 o                         
 -10   2   3       1022.67        978.19        14.68 o                         
  -9   2   3        172.48        173.19         4.69 o                         
  -8   2   3          7.95          5.37         2.92 o                         
  -7   2   3         13.23         11.48         1.99 o                         
  -6   2   3        183.63        188.07         3.55 o                         
  -5   2   3        571.23        541.70         6.45 o                         
  -4   2   3         63.33         69.49         2.20 o                         
  -3   2   3        104.73        118.15         2.48 o                         
  -2   2   3         59.99         46.39         1.63 o                         
  -1   2   3        131.50        116.00         2.46 o                         
   0   2   3         96.43        102.18         2.08 o                         
   1   2   3        708.13        791.60         8.21 o                         
   2   2   3       2261.53       2262.32        22.55 o                         
   3   2   3        385.96        419.72         5.15 o                         
   4   2   3        651.71        672.18         7.69 o                         
   5   2   3        591.60        653.50         7.62 o                         
   6   2   3        223.80        221.95         4.85 o                         
   7   2   3         92.38         93.54         3.12 o                         
   8   2   3         99.79         99.87         3.36 o                         
   9   2   3         22.81         24.53         3.15 o                         
  10   2   3        228.09        232.13         5.84 o                         
  11   2   3         73.38         79.26         6.82 o                         
  12   2   3         10.20          9.80        11.67 o                         
  13   2   3          1.25         -3.59        13.40 o                         
  14   2   3         38.35         46.80        17.37 o                         
 -15   3   3         21.72          9.30        14.94 o                         
 -14   3   3         68.39         99.49        13.98 o                         
 -13   3   3          1.52         -1.91         8.83 o                         
 -12   3   3        339.17        336.32        11.39 o                         
 -11   3   3         21.03         26.08         6.67 o                         
 -10   3   3         91.59         97.23         4.31 o                         
  -9   3   3        491.22        445.10         7.70 o                         
  -8   3   3        336.65        313.42         5.93 o                         
  -7   3   3        312.56        307.55         5.17 o                         
  -6   3   3       1028.18        963.70        11.26 o                         
  -5   3   3         56.89         67.09         1.80 o                         
  -4   3   3         12.20         10.81         1.35 o                         
  -3   3   3         54.23         45.06         2.09 o                         
  -2   3   3       2905.69       2975.26        32.19 o                         
  -1   3   3        258.36        235.52         3.23 o                         
   0   3   3       1931.36       1944.90        19.50 o                         
   1   3   3        354.12        335.45         4.20 o                         
   2   3   3         87.83         95.99         3.03 o                         
   3   3   3        146.01        145.00         2.75 o                         
   4   3   3         27.85         23.97         1.67 o                         
   5   3   3        104.83         99.60         3.82 o                         
   6   3   3         47.25         59.48         3.10 o                         
   7   3   3        221.84        208.37         7.66 o                         
   8   3   3          0.00         -0.47         2.95 o                         
   9   3   3        437.90        446.75        10.41 o                         
  10   3   3          0.11          4.58         7.88 o                         
  11   3   3        104.86        102.47        10.15 o                         
  12   3   3         12.70         13.97        10.96 o                         
  13   3   3          1.18          7.88        14.28 o                         
  14   3   3         43.54         42.35        16.88 o                         
 -15   4   3         27.64         66.52        21.40 o                         
 -14   4   3          0.96         -6.47        11.42 o                         
 -13   4   3         33.59         52.58        10.36 o                         
 -12   4   3          7.32         13.52         9.39 o                         
 -11   4   3         97.55        106.51         8.85 o                         
 -10   4   3        146.61        127.29         7.97 o                         
  -9   4   3        365.38        358.93         9.00 o                         
  -8   4   3         32.05         37.08         3.85 o                         
  -7   4   3        653.96        644.64         9.06 o                         
  -6   4   3        127.22        119.16         5.63 o                         
  -5   4   3        927.72        930.18        12.80 o                         
  -4   4   3        581.03        608.61         8.38 o                         
  -3   4   3        276.62        276.03         5.04 o                         
  -2   4   3       1265.80       1440.82        14.87 o                         
  -1   4   3          2.52          3.70         1.77 o                         
   0   4   3         57.88         57.64         2.74 o                         
   1   4   3         53.04         37.96         2.32 o                         
   2   4   3       2765.46       2888.65        28.95 o                         
   3   4   3         34.77         36.34         2.52 o                         
   4   4   3        479.71        524.94         7.78 o                         
   5   4   3        407.46        411.31         7.22 o                         
   6   4   3          3.42         -1.33         2.82 o                         
   7   4   3         10.86         12.88         3.08 o                         
   8   4   3        720.06        713.88        11.02 o                         
   9   4   3         61.95         54.52         5.70 o                         
  10   4   3        438.20        440.64        16.57 o                         
  11   4   3         65.21         73.27        12.85 o                         
  12   4   3         35.53         42.12        12.07 o                         
  13   4   3         36.43         23.72        15.79 o                         
 -15   5   3          9.25          9.64        31.16 o                         
 -14   5   3         23.53         13.45        23.20 o                         
 -13   5   3          0.70        -13.50        13.50 o                         
 -12   5   3         30.68         29.79        12.47 o                         
 -11   5   3          8.36          8.21         8.42 o                         
 -10   5   3          9.93          6.64         6.58 o                         
  -9   5   3         75.51         75.37         5.78 o                         
  -8   5   3        540.98        525.71        10.57 o                         
  -7   5   3         20.05         19.29         3.96 o                         
  -6   5   3         77.15         75.26         2.77 o                         
  -5   5   3          2.52          2.83         2.30 o                         
  -4   5   3         86.48         72.24         2.95 o                         
  -3   5   3        107.44        122.47         3.44 o                         
  -2   5   3        345.62        329.07         5.82 o                         
  -1   5   3        261.11        262.92         4.66 o                         
   0   5   3       1025.15       1021.62        12.09 o                         
   1   5   3         67.54         67.27         3.25 o                         
   2   5   3        481.52        508.55         7.98 o                         
   3   5   3        172.70        181.85         4.79 o                         
   4   5   3        286.45        285.12         7.85 o                         
   5   5   3         29.21         37.91         3.49 o                         
   6   5   3         88.92         90.67         3.89 o                         
   7   5   3         18.36         23.69         3.79 o                         
   8   5   3          1.59         -2.97         6.66 o                         
   9   5   3        437.72        454.29        14.23 o                         
  10   5   3         45.44         53.76        11.52 o                         
  11   5   3          4.58          5.37        19.78 o                         
  12   5   3          0.10         16.11        13.23 o                         
  13   5   3         12.58         23.52        22.07 o                         
 -14   6   3         16.76         21.45        16.90 o                         
 -13   6   3         20.24         10.45        14.69 o                         
 -12   6   3         61.52         57.45        12.91 o                         
 -11   6   3         95.14         88.67         7.31 o                         
 -10   6   3         10.43          6.32         6.86 o                         
  -9   6   3        403.02        373.89        10.86 o                         
  -8   6   3        104.40        105.52         7.16 o                         
  -7   6   3         60.20         59.95         5.15 o                         
  -6   6   3         20.15         22.51         3.17 o                         
  -5   6   3         16.00         11.44         3.15 o                         
  -4   6   3          5.75          3.45         3.18 o                         
  -3   6   3         29.52         26.18         3.33 o                         
  -2   6   3         63.22         60.88         3.37 o                         
  -1   6   3         82.34         76.82         3.62 o                         
   0   6   3        183.27        173.40         6.20 o                         
   1   6   3         76.12         77.80         4.16 o                         
   2   6   3         16.81         15.60         3.63 o                         
   3   6   3         20.05         27.31         4.18 o                         
   4   6   3         38.45         48.41         4.13 o                         
   5   6   3        300.44        303.32         7.54 o                         
   6   6   3         85.62         75.86         4.83 o                         
   7   6   3          0.01         -7.10         7.70 o                         
   8   6   3         13.58         16.39         7.50 o                         
   9   6   3         37.98         33.06        11.44 o                         
  10   6   3         18.11         41.07        12.86 o                         
  11   6   3         24.61         37.32        14.85 o                         
  12   6   3         48.90         72.15        17.94 o                         
 -13   7   3          0.37         -1.74        22.15 o                         
 -12   7   3         14.67          5.69        14.68 o                         
 -11   7   3         34.82         25.30        12.83 o                         
 -10   7   3          0.58         -0.22        11.63 o                         
  -9   7   3         82.57         67.42         7.56 o                         
  -8   7   3         41.84         53.06        11.89 o                         
  -7   7   3         52.51         46.76         3.91 o                         
  -6   7   3          4.27         -1.49         4.53 o                         
  -5   7   3         20.74         18.49         4.17 o                         
  -4   7   3         17.70         14.80         4.21 o                         
  -3   7   3          0.02         -3.22         3.57 o                         
  -2   7   3        180.24        208.14         6.38 o                         
  -1   7   3         53.57         45.33         4.87 o                         
   0   7   3         72.80         66.50         4.70 o                         
   1   7   3         90.93         95.10        10.04 o                         
   2   7   3         19.51         12.97         5.44 o                         
   3   7   3        163.96        173.26         6.32 o                         
   4   7   3          2.76         -2.20         4.27 o                         
   5   7   3         15.59         10.91         4.31 o                         
   6   7   3          0.06         -0.03         8.51 o                         
   7   7   3         31.85         34.20         9.43 o                         
   8   7   3         14.47         10.12         9.10 o                         
   9   7   3          0.12         -8.65        13.09 o                         
  10   7   3         67.93         79.82        16.55 o                         
  11   7   3          4.01         -0.01        26.01 o                         
 -12   8   3          5.49        -16.94        16.94 o                         
 -11   8   3          9.56          7.49        16.87 o                         
 -10   8   3         10.21         18.26        13.65 o                         
  -9   8   3          5.01          6.75        12.23 o                         
  -8   8   3         94.75        118.04        11.85 o                         
  -7   8   3          8.93         13.53         7.03 o                         
  -6   8   3         59.30         48.33         5.30 o                         
  -5   8   3         16.86         10.69         6.14 o                         
  -4   8   3          0.68         -2.42         6.73 o                         
  -3   8   3         34.44         22.41         5.08 o                         
  -2   8   3         42.51         29.75         6.11 o                         
  -1   8   3         31.33         39.19         6.87 o                         
   0   8   3         36.66         33.52         6.80 o                         
   1   8   3         74.03         77.75         7.34 o                         
   2   8   3        299.46        292.96         9.53 o                         
   3   8   3         34.24         31.86         7.45 o                         
   4   8   3         94.44         87.18         7.94 o                         
   5   8   3          6.83         19.30         7.44 o                         
   6   8   3         15.86         32.23        10.11 o                         
   7   8   3          1.52         16.36        10.74 o                         
   8   8   3         48.37         30.79        14.26 o                         
   9   8   3          8.18         17.09        15.93 o                         
  10   8   3         71.93         64.84        17.26 o                         
 -10   9   3         13.05         24.29        17.57 o                         
  -9   9   3          0.00         18.53        14.78 o                         
  -8   9   3         32.54         24.27        13.49 o                         
  -7   9   3          0.06         -0.10        12.15 o                         
  -6   9   3        268.96        281.50        13.30 o                         
  -5   9   3          1.31         -7.22         7.22 o                         
  -4   9   3        147.92        152.44         8.32 o                         
  -3   9   3         64.80         60.10         8.25 o                         
  -2   9   3          0.87          3.91         8.08 o                         
  -1   9   3          4.87         -7.91         7.91 o                         
   0   9   3         78.55         99.19         8.70 o                         
   1   9   3         26.78         24.22         8.27 o                         
   2   9   3         14.42         13.67         7.91 o                         
   3   9   3          7.63         12.92         8.76 o                         
   4   9   3          0.13         -6.52        10.68 o                         
   5   9   3          0.63         -1.17        11.26 o                         
   6   9   3         15.80         11.44        11.94 o                         
   7   9   3          0.19        -10.84        10.84 o                         
   8   9   3         18.69         38.29        16.51 o                         
   9   9   3         72.09         75.24        17.79 o                         
  -9  10   3          7.61         21.88        15.39 o                         
  -8  10   3          9.94         42.37        30.51 o                         
  -7  10   3          7.66         14.02        14.89 o                         
  -6  10   3          8.97         -0.97        13.93 o                         
  -5  10   3         51.09         50.02        13.11 o                         
  -4  10   3          3.56          9.24        12.10 o                         
  -3  10   3          0.99          5.38         8.05 o                         
  -2  10   3          0.19         -8.82         8.82 o                         
  -1  10   3          0.15          7.93         9.12 o                         
   0  10   3         22.62         10.63         9.20 o                         
   1  10   3         23.99         38.26         9.40 o                         
   2  10   3         51.30         59.30        10.54 o                         
   3  10   3          3.21         10.57        12.24 o                         
   4  10   3        107.93        109.85        13.59 o                         
   5  10   3          0.94          3.48        13.95 o                         
   6  10   3          3.97         13.38        13.85 o                         
   7  10   3          0.66         27.29        17.76 o                         
  -6  11   3         19.89         -5.80        16.68 o                         
  -5  11   3         14.33         29.74        19.99 o                         
  -4  11   3         16.98         46.46        20.36 o                         
  -3  11   3          3.18        -15.70        17.92 o                         
  -2  11   3         11.63         34.34        12.33 o                         
  -1  11   3          4.77        -12.30        16.04 o                         
   0  11   3         45.11         51.17        13.63 o                         
   1  11   3          0.73         17.03         9.65 o                         
   2  11   3         13.24         21.78        14.37 o                         
   3  11   3          8.43        -18.07        19.81 o                         
   4  11   3          2.41         -0.87        17.16 o                         
 -16   0   4         19.00         35.58        32.93 o                         
 -15   0   4         88.25        115.55        20.90 o                         
 -14   0   4         32.07         25.63        10.61 o                         
 -13   0   4         40.20         49.38         9.87 o                         
 -12   0   4          2.25         -9.72         9.72 o                         
 -11   0   4        228.46        250.53        11.23 o                         
 -10   0   4         29.77         31.15         5.86 o                         
  -9   0   4       1011.81       1013.19        16.62 o                         
  -8   0   4        305.96        315.26         7.37 o                         
  -7   0   4       1095.10       1042.46        21.20 o                         
  -6   0   4        168.86        174.61         4.79 o                         
  -5   0   4       5687.63       5785.87        84.15 o                         
  -4   0   4        268.65        296.84         5.58 o                         
  -3   0   4         33.18         50.54         2.33 o                         
  -2   0   4       1197.50       1246.31        18.62 o                         
  -1   0   4       3710.49       3795.17        55.23 o                         
   0   0   4        507.92        569.36         8.96 o                         
   1   0   4        304.74        261.27         6.66 o                         
   2   0   4          2.04          6.76         1.53 o                         
   3   0   4         20.51         15.66         1.75 o                         
   4   0   4       1042.37       1048.85        20.16 o                         
   5   0   4         22.25         32.11         3.17 o                         
   6   0   4        391.28        407.82         7.89 o                         
   7   0   4        787.75        784.75        14.46 o                         
   8   0   4          8.77          6.55         5.09 o                         
   9   0   4        192.41        168.84         9.55 o                         
  10   0   4          2.05         -2.43         3.88 o                         
  11   0   4          0.05         -9.51        14.53 o                         
  12   0   4         63.59         32.21        17.09 o                         
  13   0   4         43.24         37.58        29.23 o                         
  14   0   4         21.61         22.49        33.73 o                         
 -16   1   4          0.01        -14.42        15.45 o                         
 -15   1   4         23.25         17.15        15.13 o                         
 -14   1   4        145.90        147.54        10.37 o                         
 -13   1   4         20.80         18.62         6.42 o                         
 -12   1   4          1.24         -2.83         7.00 o                         
 -11   1   4         75.90         63.45         5.65 o                         
 -10   1   4          1.71          4.77         3.56 o                         
  -9   1   4        265.45        268.08         6.61 o                         
  -8   1   4          3.89          7.43         2.54 o                         
  -7   1   4       1665.94       1667.12        18.61 o                         
  -6   1   4       4578.86       4601.90        45.64 o                         
  -5   1   4        534.84        563.95         6.72 o                         
  -4   1   4       1956.14       1939.81        20.31 o                         
  -3   1   4         32.74         36.38         1.30 o                         
  -2   1   4        509.98        496.00         5.70 o                         
  -1   1   4       3440.43       3435.74        35.42 o                         
   0   1   4        479.43        434.57         5.07 o                         
   1   1   4        516.03        520.82         5.90 o                         
   2   1   4       2358.41       2380.14        27.11 o                         
   3   1   4        936.65        945.50        10.90 o                         
   4   1   4       1551.39       1503.37        16.05 o                         
   5   1   4        718.04        732.03        10.01 o                         
   6   1   4        111.28        102.95         3.74 o                         
   7   1   4         55.13         60.38         3.71 o                         
   8   1   4        597.10        570.65         8.88 o                         
   9   1   4          1.35          3.06         3.49 o                         
  10   1   4        224.76        221.88         8.60 o                         
  11   1   4        139.49        139.28        10.15 o                         
  12   1   4          0.52         -5.77        12.34 o                         
  13   1   4          6.32        -12.28        16.33 o                         
  14   1   4          1.29        -20.07        23.61 o                         
 -16   2   4          0.31          3.70        18.60 o                         
 -15   2   4         15.32         -8.66        12.18 o                         
 -14   2   4          5.52          1.60         9.53 o                         
 -13   2   4         56.15         71.90         8.83 o                         
 -12   2   4         31.24         41.33         5.75 o                         
 -11   2   4        528.65        506.00        15.89 o                         
 -10   2   4        204.17        186.47         5.56 o                         
  -9   2   4         56.60         61.37         3.81 o                         
  -8   2   4        355.69        347.64         6.71 o                         
  -7   2   4         30.69         35.20         2.37 o                         
  -6   2   4          1.23         -1.15         1.66 o                         
  -5   2   4       1178.46       1136.01        12.38 o                         
  -4   2   4        245.61        245.08         4.42 o                         
  -3   2   4        698.60        703.71         9.89 o                         
  -2   2   4          0.49          2.50         1.36 o                         
  -1   2   4       1230.59       1242.03        12.18 o                         
   0   2   4        450.15        463.21         5.02 o                         
   1   2   4       2683.13       2775.72        27.64 o                         
   2   2   4         85.77         88.80         2.08 o                         
   3   2   4       1367.93       1408.15        15.82 o                         
   4   2   4         57.71         54.27         2.57 o                         
   5   2   4          0.45          5.59         2.79 o                         
   6   2   4         65.63         69.62         3.49 o                         
   7   2   4         37.98         42.38         4.24 o                         
   8   2   4         70.02         86.26         5.14 o                         
   9   2   4          0.06          4.41         5.68 o                         
  10   2   4         92.22         77.70         7.94 o                         
  11   2   4         23.48         28.64        11.08 o                         
  12   2   4        247.17        233.58        14.33 o                         
  13   2   4          0.05        -15.44        15.44 o                         
 -15   3   4         14.53          7.75        14.56 o                         
 -14   3   4         30.25         29.30        13.44 o                         
 -13   3   4          5.62         -0.98         8.80 o                         
 -12   3   4          3.30         -4.40         8.27 o                         
 -11   3   4         19.04         13.51         6.85 o                         
 -10   3   4         68.21         65.51         6.34 o                         
  -9   3   4          0.69          0.74         3.17 o                         
  -8   3   4        160.63        170.02         4.47 o                         
  -7   3   4        135.38        124.70         3.65 o                         
  -6   3   4         15.99         16.07         1.98 o                         
  -5   3   4        144.25        139.32         4.14 o                         
  -4   3   4        420.96        391.33         5.84 o                         
  -3   3   4        456.20        491.44         6.68 o                         
  -2   3   4        264.83        255.17         3.70 o                         
  -1   3   4       1863.82       1980.64        20.82 o                         
   0   3   4         11.74         16.81         1.76 o                         
   1   3   4        104.65         98.53         2.89 o                         
   2   3   4       5452.09       5665.79        55.99 o                         
   3   3   4          3.37          3.54         1.78 o                         
   4   3   4          6.27          7.85         1.84 o                         
   5   3   4         48.11         48.78         3.51 o                         
   6   3   4        142.28        129.74         4.48 o                         
   7   3   4         53.28         62.02         4.28 o                         
   8   3   4         90.08         88.42         7.73 o                         
   9   3   4         15.09         19.24         7.10 o                         
  10   3   4         19.61         22.70        10.08 o                         
  11   3   4          9.40          5.10         9.61 o                         
  12   3   4          2.31         -5.00        13.43 o                         
  13   3   4         41.94         42.46        15.82 o                         
 -15   4   4         20.12         34.74        17.59 o                         
 -14   4   4          1.17         11.78        14.56 o                         
 -13   4   4          6.97        -10.13        10.93 o                         
 -12   4   4          1.07          1.37         8.87 o                         
 -11   4   4          1.99         10.23         8.43 o                         
 -10   4   4          0.28          3.65         4.10 o                         
  -9   4   4         23.17         24.35         3.34 o                         
  -8   4   4         45.95         42.22         3.23 o                         
  -7   4   4        151.75        155.22         4.13 o                         
  -6   4   4        324.76        311.91         5.60 o                         
  -5   4   4        475.80        511.83         9.23 o                         
  -4   4   4         10.47          7.84         3.39 o                         
  -3   4   4         27.23         28.47         3.65 o                         
  -2   4   4         15.74         11.89         1.78 o                         
  -1   4   4        348.24        361.37         4.67 o                         
   0   4   4        372.57        391.59         5.18 o                         
   1   4   4         62.68         60.86         2.83 o                         
   2   4   4        564.37        519.03         6.69 o                         
   3   4   4         85.47         82.92         2.81 o                         
   4   4   4        109.12        119.69         3.59 o                         
   5   4   4          0.14          1.94         2.92 o                         
   6   4   4          1.36          4.73         3.70 o                         
   7   4   4          2.30          2.69         3.14 o                         
   8   4   4          3.35          5.88         5.59 o                         
   9   4   4          0.00          0.59         9.62 o                         
  10   4   4          0.18          6.39        11.00 o                         
  11   4   4         28.44         34.22        12.54 o                         
  12   4   4          5.47        -14.88        14.88 o                         
  13   4   4          0.49          9.15        16.64 o                         
 -15   5   4         50.59         25.06        37.58 o                         
 -14   5   4          0.16         10.13        15.22 o                         
 -13   5   4          2.53         -8.49        12.85 o                         
 -12   5   4          0.05        -13.48        13.48 o                         
 -11   5   4         99.82         85.07         9.17 o                         
 -10   5   4         18.71         10.43         7.85 o                         
  -9   5   4        201.29        203.82         7.85 o                         
  -8   5   4        401.83        406.49         7.03 o                         
  -7   5   4        167.05        149.82         4.15 o                         
  -6   5   4        382.73        383.20         6.99 o                         
  -5   5   4         40.93         47.12         2.50 o                         
  -4   5   4        151.01        146.23         3.85 o                         
  -3   5   4         38.17         49.06         3.01 o                         
  -2   5   4         12.46         14.52         2.73 o                         
  -1   5   4        328.63        321.00         5.73 o                         
   0   5   4        332.60        326.79         5.91 o                         
   1   5   4        154.20        160.93         3.86 o                         
   2   5   4        759.43        740.61         9.98 o                         
   3   5   4        366.77        355.79         9.70 o                         
   4   5   4          2.80         -3.58         3.58 o                         
   5   5   4        213.24        200.46         6.44 o                         
   6   5   4         40.86         33.65         3.70 o                         
   7   5   4        243.06        230.54         7.30 o                         
   8   5   4        575.09        488.16        22.53 o                         
   9   5   4         31.55         23.23        10.98 o                         
  10   5   4          0.45        -12.09        12.09 o                         
  11   5   4          5.70         24.38        13.97 o                         
  12   5   4         14.56         21.32        15.84 o                         
 -14   6   4          0.02        -14.65        16.40 o                         
 -13   6   4         32.09         11.18        14.85 o                         
 -12   6   4          0.72         18.71        12.87 o                         
 -11   6   4        162.91        184.22        14.13 o                         
 -10   6   4         55.95         39.40        11.69 o                         
  -9   6   4         17.97         18.37         3.31 o                         
  -8   6   4        279.82        293.76         6.71 o                         
  -7   6   4        277.78        269.31         6.66 o                         
  -6   6   4         82.73         81.85         3.38 o                         
  -5   6   4        651.05        656.16         9.72 o                         
  -4   6   4          5.08          4.68         2.92 o                         
  -3   6   4        285.87        309.18         6.40 o                         
  -2   6   4          8.09         18.11         4.63 o                         
  -1   6   4        503.42        491.80         9.51 o                         
   0   6   4        246.31        251.85         6.80 o                         
   1   6   4       2570.87       2587.40        36.17 o                         
   2   6   4        152.17        144.62         5.05 o                         
   3   6   4        372.98        367.43         8.56 o                         
   4   6   4          7.12          5.75         4.58 o                         
   5   6   4         53.96         49.53         4.35 o                         
   6   6   4         26.34         17.33         4.72 o                         
   7   6   4         86.23         96.53         8.00 o                         
   8   6   4         31.97         29.93        14.22 o                         
   9   6   4          1.22        -12.34        12.34 o                         
  10   6   4         82.86         57.22        14.50 o                         
  11   6   4          9.28         14.42        16.07 o                         
 -13   7   4          0.07         -0.70        16.49 o                         
 -12   7   4         56.56         69.91        15.14 o                         
 -11   7   4         15.40         -4.36        13.23 o                         
 -10   7   4          0.61         -5.51        13.15 o                         
  -9   7   4         78.42         55.58        12.12 o                         
  -8   7   4         86.68         76.12        16.96 o                         
  -7   7   4         23.92         16.63         4.95 o                         
  -6   7   4        244.83        262.13         8.05 o                         
  -5   7   4         94.93         92.18         4.07 o                         
  -4   7   4        412.66        405.20        10.22 o                         
  -3   7   4          4.17         -2.36         3.95 o                         
  -2   7   4         44.27         63.17         4.93 o                         
  -1   7   4        172.93        160.85         6.04 o                         
   0   7   4       1030.21       1031.05        16.74 o                         
   1   7   4        373.42        368.18        10.92 o                         
   2   7   4       1125.97       1115.51        19.74 o                         
   3   7   4          0.50         -0.13         5.09 o                         
   4   7   4         62.94         59.08         6.82 o                         
   5   7   4         82.72         96.32         7.45 o                         
   6   7   4         46.23         55.34         8.95 o                         
   7   7   4         26.03         29.35         8.04 o                         
   8   7   4         78.30         84.36        13.58 o                         
   9   7   4        162.71        178.45        20.82 o                         
  10   7   4         29.63         44.31        20.77 o                         
  11   7   4         57.41         69.56        24.02 o                         
 -12   8   4          1.82        -19.57        19.57 o                         
 -11   8   4         15.98         28.36        15.44 o                         
 -10   8   4          2.16         11.02        13.93 o                         
  -9   8   4        125.84        140.32        13.47 o                         
  -8   8   4         22.76         15.14        12.71 o                         
  -7   8   4        166.76        169.86        17.55 o                         
  -6   8   4         20.71         22.52         5.45 o                         
  -5   8   4         23.21         21.00         6.18 o                         
  -4   8   4         33.34         37.76         7.07 o                         
  -3   8   4         12.15         16.98         6.77 o                         
  -2   8   4         41.25         28.29         6.84 o                         
  -1   8   4        127.92        135.20         7.69 o                         
   0   8   4         46.82         59.96         7.39 o                         
   1   8   4        588.00        558.08        14.29 o                         
   2   8   4          0.01         -0.41         7.67 o                         
   3   8   4          0.05         -2.83         8.60 o                         
   4   8   4         33.23         31.18         8.24 o                         
   5   8   4         29.90         52.58        10.41 o                         
   6   8   4         49.22         47.41        10.62 o                         
   7   8   4         79.22         84.71        13.62 o                         
   8   8   4          3.16         -3.37        15.21 o                         
   9   8   4         32.33         28.97        16.82 o                         
 -10   9   4          4.57         -0.14        16.10 o                         
  -9   9   4         50.21         46.43        15.20 o                         
  -8   9   4         32.71         35.68        13.90 o                         
  -7   9   4         50.41         52.22        14.51 o                         
  -6   9   4        188.71        199.51        14.80 o                         
  -5   9   4          5.01         18.72         8.81 o                         
  -4   9   4         96.16         91.49         8.02 o                         
  -3   9   4          6.64          3.81         7.56 o                         
  -2   9   4          0.11         10.48         8.25 o                         
  -1   9   4          6.28          9.05         8.51 o                         
   0   9   4         47.28         54.94         8.72 o                         
   1   9   4         41.52         31.45         9.06 o                         
   2   9   4          2.19          6.78         9.05 o                         
   3   9   4         12.31         -0.90        11.78 o                         
   4   9   4         30.00         32.54        11.37 o                         
   5   9   4         27.77         31.65        11.92 o                         
   6   9   4         65.65         85.46        15.28 o                         
   7   9   4          0.64         17.01        15.94 o                         
   8   9   4         24.61         23.03        17.73 o                         
  -8  10   4          4.12         21.07        16.34 o                         
  -7  10   4         13.21         11.22        15.52 o                         
  -6  10   4         14.63         11.79        16.75 o                         
  -5  10   4          7.46         12.87        13.52 o                         
  -4  10   4          5.74         -2.20        10.99 o                         
  -3  10   4          2.68        -12.05        12.05 o                         
  -2  10   4          1.52         -0.08        11.90 o                         
  -1  10   4          3.21          3.14        10.02 o                         
   0  10   4          2.60          6.49        10.41 o                         
   1  10   4          2.63          1.83        10.80 o                         
   2  10   4          0.31         16.23         8.89 o                         
   3  10   4          0.50         -6.43        12.99 o                         
   4  10   4          1.16          2.81        13.87 o                         
   5  10   4          4.56         13.71        16.98 o                         
   6  10   4          0.89         -3.56        17.41 o                         
  -6  11   4          0.18          3.62        20.70 o                         
  -5  11   4          3.25         -7.84        18.32 o                         
  -4  11   4          0.75          6.04        15.41 o                         
  -3  11   4          4.35         11.05        15.28 o                         
  -2  11   4          0.94        -12.98        12.98 o                         
  -1  11   4          1.07         12.24        13.23 o                         
   0  11   4          7.61         21.84        13.26 o                         
   1  11   4          7.45         19.66        17.11 o                         
   2  11   4          0.00         -1.01        15.20 o                         
   3  11   4          0.05        -10.79        15.02 o                         
 -16   1   5          0.02         -4.84        18.05 o                         
 -15   1   5         18.22         17.58        12.59 o                         
 -14   1   5          6.16         -2.35        11.02 o                         
 -13   1   5          0.22          4.42         8.07 o                         
 -12   1   5          0.08          4.47         7.21 o                         
 -11   1   5         66.81         62.26         6.66 o                         
 -10   1   5        475.61        443.47        10.87 o                         
  -9   1   5         54.66         53.21         4.56 o                         
  -8   1   5        138.79        139.60         4.53 o                         
  -7   1   5        447.91        454.52         6.41 o                         
  -6   1   5         49.19         51.57         2.41 o                         
  -5   1   5          8.76         13.83         1.76 o                         
  -4   1   5         25.81         23.29         1.65 o                         
  -3   1   5        225.79        232.77         3.78 o                         
  -2   1   5        968.92       1056.51        11.43 o                         
  -1   1   5        424.53        442.02         5.39 o                         
   0   1   5        219.50        243.94         3.79 o                         
   1   1   5        227.66        241.54         4.30 o                         
   2   1   5        284.11        325.49         4.27 o                         
   3   1   5        316.40        367.30         6.01 o                         
   4   1   5        707.01        748.37        10.90 o                         
   5   1   5          1.34         -0.54         2.48 o                         
   6   1   5          0.09         -0.45         2.71 o                         
   7   1   5         74.92         74.10         4.28 o                         
   8   1   5         48.70         46.39         3.61 o                         
   9   1   5         59.29         48.82         6.88 o                         
  10   1   5          2.95          5.49         9.13 o                         
  11   1   5         51.71         56.35        10.40 o                         
  12   1   5        100.23        104.20        14.44 o                         
  13   1   5         29.86          4.98        22.49 o                         
 -16   2   5         22.96         -3.19        23.32 o                         
 -15   2   5         87.41         91.26        12.95 o                         
 -14   2   5        455.02        459.25        29.16 o                         
 -13   2   5          4.17         -9.27         9.27 o                         
 -12   2   5         82.05         91.73         7.06 o                         
 -11   2   5        137.14        109.55         4.58 o                         
 -10   2   5        118.72        120.90         4.94 o                         
  -9   2   5        102.61        119.38         4.32 o                         
  -8   2   5        124.87        125.05         3.91 o                         
  -7   2   5         29.76         30.05         2.72 o                         
  -6   2   5          6.40          3.30         1.93 o                         
  -5   2   5        519.80        524.79         7.80 o                         
  -4   2   5         73.31         77.17         2.94 o                         
  -3   2   5        325.85        353.13         5.69 o                         
  -2   2   5         10.14         11.67         1.33 o                         
  -1   2   5         11.12         21.32         1.56 o                         
   0   2   5        169.42        190.60         3.38 o                         
   1   2   5         62.50         61.04         1.91 o                         
   2   2   5        370.68        359.56         5.20 o                         
   3   2   5         16.76         19.59         2.70 o                         
   4   2   5         73.50         81.75         3.58 o                         
   5   2   5         37.04         36.93         3.21 o                         
   6   2   5        241.94        243.83         5.66 o                         
   7   2   5         60.54         56.87         5.16 o                         
   8   2   5         76.84         79.81         5.16 o                         
   9   2   5        340.26        308.61        15.15 o                         
  10   2   5          2.62         -8.32         9.04 o                         
  11   2   5          0.10         -5.59        13.77 o                         
  12   2   5         96.01        101.46        14.77 o                         
  13   2   5          0.02          6.44        16.13 o                         
 -15   3   5         63.42         80.78        13.77 o                         
 -14   3   5        184.65        190.75        12.68 o                         
 -13   3   5        185.79        174.94        10.34 o                         
 -12   3   5          8.34         12.36         8.45 o                         
 -11   3   5         47.50         44.61         4.41 o                         
 -10   3   5         37.31         32.82         6.71 o                         
  -9   3   5        235.49        210.08         5.29 o                         
  -8   3   5        627.68        647.42         9.62 o                         
  -7   3   5        365.15        362.19         7.14 o                         
  -6   3   5        753.48        762.00        12.42 o                         
  -5   3   5        666.46        661.49        11.02 o                         
  -4   3   5        889.19        819.38        11.28 o                         
  -3   3   5        246.75        252.83         4.73 o                         
  -2   3   5          4.45          6.44         1.63 o                         
  -1   3   5         74.67         88.71         2.47 o                         
   0   3   5        127.74        136.63         3.29 o                         
   1   3   5        407.51        412.98         6.18 o                         
   2   3   5       1133.54       1062.33        12.96 o                         
   3   3   5        489.37        492.73         7.04 o                         
   4   3   5          3.96          0.08         3.80 o                         
   5   3   5         15.51         16.79         4.26 o                         
   6   3   5          2.93          2.25         4.30 o                         
   7   3   5         52.22         48.79         4.54 o                         
   8   3   5        116.91        131.72         8.14 o                         
   9   3   5         73.59         82.93         8.52 o                         
  10   3   5          2.41         -4.50        12.70 o                         
  11   3   5        139.69        135.25        13.62 o                         
  12   3   5          0.02         -4.48        26.57 o                         
  13   3   5         61.90         79.75        17.41 o                         
 -15   4   5          0.48         -9.94        21.64 o                         
 -14   4   5         79.05         72.50        13.06 o                         
 -13   4   5         35.44         33.84        11.99 o                         
 -12   4   5        142.14        147.68        12.17 o                         
 -11   4   5        103.38        112.49         8.51 o                         
 -10   4   5         30.83         38.79         3.90 o                         
  -9   4   5          0.32          1.32         5.11 o                         
  -8   4   5       1502.66       1419.44        18.41 o                         
  -7   4   5        423.52        438.88         9.25 o                         
  -6   4   5        335.35        336.19         8.34 o                         
  -5   4   5          0.09          0.03         4.11 o                         
  -4   4   5        128.88        163.34         5.19 o                         
  -3   4   5        136.68        116.99         5.84 o                         
  -2   4   5         16.62         24.28         3.55 o                         
  -1   4   5       1594.81       1613.14        24.18 o                         
   0   4   5         19.59         24.53         2.70 o                         
   1   4   5        728.00        772.65        10.62 o                         
   2   4   5          3.11          3.01         2.54 o                         
   3   4   5         96.72        100.99         3.84 o                         
   4   4   5        906.92        865.86        12.65 o                         
   5   4   5         74.74         82.25         3.58 o                         
   6   4   5        561.44        577.05        12.37 o                         
   7   4   5        485.60        448.49        21.54 o                         
   8   4   5          0.21         -1.94         7.59 o                         
   9   4   5         56.61         44.17        11.17 o                         
  10   4   5         90.89         94.85        11.85 o                         
  11   4   5          0.47         -1.73        16.02 o                         
  12   4   5        192.80        187.89        17.53 o                         
 -14   5   5         48.08         51.54        15.58 o                         
 -13   5   5         28.20         26.40        15.06 o                         
 -12   5   5        114.92        131.17        15.83 o                         
 -11   5   5         74.77        101.25        12.53 o                         
 -10   5   5         10.93          3.89         7.73 o                         
  -9   5   5        174.15        170.31        10.77 o                         
  -8   5   5        313.04        315.71        14.76 o                         
  -7   5   5        343.01        339.69         9.14 o                         
  -6   5   5        368.84        375.97        10.06 o                         
  -5   5   5        239.62        250.40         7.63 o                         
  -4   5   5        207.80        204.07         6.73 o                         
  -3   5   5         11.62          9.35         2.93 o                         
  -2   5   5        311.99        290.53         5.91 o                         
  -1   5   5         48.25         54.68         3.13 o                         
   0   5   5        390.42        364.81         6.53 o                         
   1   5   5         16.11         16.40         2.77 o                         
   2   5   5       1640.52       1595.99        18.22 o                         
   3   5   5          0.01          2.81         3.50 o                         
   4   5   5          0.03         -1.21         3.49 o                         
   5   5   5          0.38         -3.43         3.43 o                         
   6   5   5         48.39         75.55         5.46 o                         
   7   5   5          0.01         16.62         7.43 o                         
   8   5   5         11.12         -1.20        13.05 o                         
   9   5   5         71.69         80.81        12.15 o                         
  10   5   5          1.92          4.92        18.24 o                         
  11   5   5         94.95        127.52        18.48 o                         
  12   5   5         32.70         52.05        18.64 o                         
 -14   6   5         47.32         39.41        17.37 o                         
 -13   6   5         20.91         25.27        15.33 o                         
 -12   6   5         43.08         56.72        15.09 o                         
 -11   6   5          1.51         -0.06        13.13 o                         
 -10   6   5         24.81         27.53        11.89 o                         
  -9   6   5          0.66          7.36        13.35 o                         
  -8   6   5         13.19         20.95         5.74 o                         
  -7   6   5         41.28         38.76         3.95 o                         
  -6   6   5         34.18         37.40         5.89 o                         
  -5   6   5          0.75         -2.07         5.69 o                         
  -4   6   5         60.89         60.96         2.89 o                         
  -3   6   5        227.74        226.75         6.31 o                         
  -2   6   5          8.75          8.20         3.66 o                         
  -1   6   5         40.51         46.29         3.63 o                         
   0   6   5        115.16        120.48         4.66 o                         
   1   6   5        299.77        302.27         7.34 o                         
   2   6   5         62.58         54.31         4.24 o                         
   3   6   5          9.57          7.15         3.62 o                         
   4   6   5         14.86         12.67         3.86 o                         
   5   6   5         86.78         64.28         6.71 o                         
   6   6   5        145.18        148.63         7.27 o                         
   7   6   5         45.31         58.81        11.12 o                         
   8   6   5         48.50         46.73        12.10 o                         
   9   6   5         89.23         98.59        14.25 o                         
  10   6   5         18.84        -12.76        15.19 o                         
  11   6   5         38.89         55.30        21.21 o                         
 -13   7   5         12.54         12.74        16.70 o                         
 -12   7   5         14.41        -10.55        15.08 o                         
 -11   7   5         23.42         40.76        15.17 o                         
 -10   7   5         23.53         -5.52        13.16 o                         
  -9   7   5          3.09         22.10        12.55 o                         
  -8   7   5          1.03        -11.19        11.19 o                         
  -7   7   5          1.17          8.37         6.62 o                         
  -6   7   5          0.51         -3.99         8.29 o                         
  -5   7   5         79.01         90.42         9.62 o                         
  -4   7   5         19.60         15.39         3.51 o                         
  -3   7   5          0.95          7.67         4.04 o                         
  -2   7   5          0.26         -1.13         4.46 o                         
  -1   7   5        172.15        178.13         6.35 o                         
   0   7   5          2.13          3.89         3.44 o                         
   1   7   5         67.75         69.34         6.91 o                         
   2   7   5          0.59         -0.21         6.80 o                         
   3   7   5         44.15         60.49         7.42 o                         
   4   7   5         80.48         84.20         7.76 o                         
   5   7   5         63.67         57.16         7.71 o                         
   6   7   5         37.24         48.05        11.74 o                         
   7   7   5         73.88         54.53        12.70 o                         
   8   7   5          0.04        -13.86        13.86 o                         
   9   7   5         42.85         48.87        16.34 o                         
  10   7   5          6.23         24.53        18.05 o                         
 -12   8   5         23.56         36.52        15.68 o                         
 -11   8   5          3.05         -4.34        15.46 o                         
 -10   8   5         16.55         37.74        16.12 o                         
  -9   8   5          7.52          3.19        14.27 o                         
  -8   8   5          3.74         14.97        13.15 o                         
  -7   8   5          5.85         11.84        12.02 o                         
  -6   8   5          0.08         -7.73         8.33 o                         
  -5   8   5         13.14         11.18        10.86 o                         
  -4   8   5         40.45         42.97         9.29 o                         
  -3   8   5         49.33         61.04         6.65 o                         
  -2   8   5         21.75         19.49         6.45 o                         
  -1   8   5        207.48        214.98         8.79 o                         
   0   8   5          7.08          7.83         7.63 o                         
   1   8   5         86.69         77.93         8.18 o                         
   2   8   5         10.70          1.20         8.22 o                         
   3   8   5         19.40         29.41         8.48 o                         
   4   8   5         23.11         27.20         8.81 o                         
   5   8   5          2.36          1.09         9.94 o                         
   6   8   5         71.18         87.49        21.65 o                         
   7   8   5          1.38        -14.24        14.63 o                         
   8   8   5         10.62         22.75        16.50 o                         
   9   8   5          0.04        -17.64        17.99 o                         
 -10   9   5         57.79         44.73        19.20 o                         
  -9   9   5         67.05         50.60        17.02 o                         
  -8   9   5         22.16         56.52        16.21 o                         
  -7   9   5        171.45        189.03        19.61 o                         
  -6   9   5          1.29        -11.76        13.50 o                         
  -5   9   5         10.39          8.57        10.32 o                         
  -4   9   5          2.89         -1.18        10.67 o                         
  -3   9   5          6.07          0.63        10.56 o                         
  -2   9   5          8.68         14.89         7.05 o                         
  -1   9   5         11.87          8.37         8.56 o                         
   0   9   5          2.16         14.44         9.02 o                         
   1   9   5         18.22         18.96         9.32 o                         
   2   9   5         15.11         17.11         9.96 o                         
   3   9   5          3.01         -4.10         9.88 o                         
   4   9   5          3.68          0.75        15.27 o                         
   5   9   5        112.76        124.63        15.74 o                         
   6   9   5          0.95         -8.28        15.97 o                         
   7   9   5          9.06         21.36        17.13 o                         
  -8  10   5          1.18         16.26        16.64 o                         
  -7  10   5         14.57          7.18        17.91 o                         
  -6  10   5         26.68         34.06        16.93 o                         
  -5  10   5         19.48         23.44        17.30 o                         
  -4  10   5         17.23          6.12        10.64 o                         
  -3  10   5         33.07         41.61        12.86 o                         
  -2  10   5          4.03         12.42        13.00 o                         
  -1  10   5         14.37         15.80        14.93 o                         
   0  10   5          0.97         17.75        14.06 o                         
   1  10   5         44.08         46.49        11.96 o                         
   2  10   5          0.13         12.62        14.09 o                         
   3  10   5         24.81         48.54        13.93 o                         
   4  10   5          0.79         -5.03        16.29 o                         
   5  10   5          0.75          6.08        17.55 o                         
  -5  11   5          6.28         18.44        16.37 o                         
  -4  11   5         12.78         14.36        16.47 o                         
  -3  11   5          8.83         -0.29        16.13 o                         
  -2  11   5          1.79         20.28        15.19 o                         
  -1  11   5          3.40          3.50        15.75 o                         
   0  11   5          0.11         -8.53        15.74 o                         
   1  11   5          0.68         25.14        18.60 o                         
   2  11   5         16.28          4.67        18.71 o                         
 -16   0   6         54.27         50.80        22.36 o                         
 -15   0   6          5.57         18.17        20.69 o                         
 -14   0   6         57.08         57.73        21.15 o                         
 -13   0   6        109.58        111.39        21.33 o                         
 -12   0   6          0.26        -10.85        10.85 o                         
 -11   0   6          0.02         -5.65         9.45 o                         
 -10   0   6         64.19         57.56         8.74 o                         
  -9   0   6        390.61        393.57        11.79 o                         
  -8   0   6        150.04        135.32         7.17 o                         
  -7   0   6        295.26        295.37         8.51 o                         
  -6   0   6        415.35        425.22        14.93 o                         
  -5   0   6        282.03        265.44        12.99 o                         
  -4   0   6        617.50        604.86        10.42 o                         
  -3   0   6         90.18        107.73         4.78 o                         
  -2   0   6          2.39         -1.74         2.54 o                         
  -1   0   6          0.87          7.28         2.47 o                         
   0   0   6         91.47        104.30         4.15 o                         
   1   0   6       1514.03       1463.20        22.90 o                         
   2   0   6        100.16        125.33         4.78 o                         
   3   0   6        919.37        977.86        18.75 o                         
   4   0   6        166.51        173.23        10.42 o                         
   5   0   6       2187.82       2221.53        58.83 o                         
   6   0   6         46.31         39.12        10.44 o                         
   7   0   6          1.38          5.25         9.11 o                         
   8   0   6         26.00         39.68        10.57 o                         
   9   0   6        114.89        121.43        12.46 o                         
  10   0   6          8.59         10.46        12.82 o                         
  11   0   6         56.91         40.34        15.37 o                         
  12   0   6        117.06         99.58        30.84 o                         
 -16   1   6          0.54          3.62        18.76 o                         
 -15   1   6         22.54         41.66        14.87 o                         
 -14   1   6          1.67          6.27        12.55 o                         
 -13   1   6          0.18         -2.11         8.55 o                         
 -12   1   6         49.38         65.40         7.73 o                         
 -11   1   6          0.04         -1.55         4.36 o                         
 -10   1   6        181.91        166.93         5.33 o                         
  -9   1   6        158.19        140.80         4.70 o                         
  -8   1   6        441.41        454.01         7.15 o                         
  -7   1   6         67.60         60.44         3.07 o                         
  -6   1   6         70.09         68.02         2.78 o                         
  -5   1   6          6.89          4.45         1.96 o                         
  -4   1   6       2195.63       2118.58        22.38 o                         
  -3   1   6         12.33         15.78         1.97 o                         
  -2   1   6        774.17        742.40         8.61 o                         
  -1   1   6       1127.20       1200.22        14.33 o                         
   0   1   6       2363.35       2357.92        24.68 o                         
   1   1   6        159.56        169.07         3.48 o                         
   2   1   6        280.63        250.44         4.44 o                         
   3   1   6         12.36         13.48         2.76 o                         
   4   1   6       1448.11       1493.18        21.44 o                         
   5   1   6         74.47         81.62         4.54 o                         
   6   1   6        307.88        313.48         7.17 o                         
   7   1   6         83.77         81.35         3.85 o                         
   8   1   6         47.86         51.55         7.49 o                         
   9   1   6          0.45         -8.22         8.22 o                         
  10   1   6         38.26         42.64        10.43 o                         
  11   1   6         11.49          9.20        10.86 o                         
  12   1   6         41.03         34.65        15.46 o                         
 -16   2   6         40.57         77.31        23.33 o                         
 -15   2   6          0.01         30.08        15.02 o                         
 -14   2   6        175.97        153.56        13.60 o                         
 -13   2   6         16.06         13.77         9.91 o                         
 -12   2   6         12.30         17.16         7.54 o                         
 -11   2   6         31.32         13.58         6.80 o                         
 -10   2   6         21.51         16.12         4.28 o                         
  -9   2   6        116.63        120.68         4.40 o                         
  -8   2   6        294.90        284.75         6.49 o                         
  -7   2   6        818.31        826.99        12.14 o                         
  -6   2   6         43.87         55.93         3.95 o                         
  -5   2   6          0.78         -0.88         3.51 o                         
  -4   2   6          3.06         -1.50         3.11 o                         
  -3   2   6       1193.68       1100.21        12.72 o                         
  -2   2   6        107.92        122.42         2.88 o                         
  -1   2   6       1711.06       1743.82        18.55 o                         
   0   2   6         50.21         64.63         2.54 o                         
   1   2   6          5.86          0.33         1.95 o                         
   2   2   6         21.90         19.08         2.00 o                         
   3   2   6        323.30        307.39         8.80 o                         
   4   2   6        131.39        136.29         4.77 o                         
   5   2   6        295.12        310.09         7.92 o                         
   6   2   6        132.05        127.23         4.99 o                         
   7   2   6        115.10        114.03         6.10 o                         
   8   2   6         22.36         24.50         9.06 o                         
   9   2   6        227.19        223.48        12.09 o                         
  10   2   6          0.20          0.77        10.20 o                         
  11   2   6         20.52         20.85        14.13 o                         
  12   2   6          5.51          8.80        15.63 o                         
 -15   3   6         17.13         16.04        15.63 o                         
 -14   3   6         71.49         31.49        14.00 o                         
 -13   3   6         37.77         31.14        11.82 o                         
 -12   3   6         55.07         53.32         6.24 o                         
 -11   3   6        113.32        118.91         7.42 o                         
 -10   3   6         10.37         10.54         5.09 o                         
  -9   3   6        327.35        310.58         6.48 o                         
  -8   3   6         70.12         65.45         5.46 o                         
  -7   3   6          2.56          9.05         4.54 o                         
  -6   3   6          5.42         12.15         4.55 o                         
  -5   3   6          0.03         -0.26         4.20 o                         
  -4   3   6        364.32        355.70         8.96 o                         
  -3   3   6         38.89         38.79         3.70 o                         
  -2   3   6       1535.21       1538.34        19.21 o                         
  -1   3   6        447.55        486.89         7.12 o                         
   0   3   6         65.32         68.10         2.91 o                         
   1   3   6        118.51        111.71         3.54 o                         
   2   3   6        105.91        101.14         4.04 o                         
   3   3   6          4.26          1.49         2.51 o                         
   4   3   6        114.90        120.76         5.73 o                         
   5   3   6         71.97         69.99         5.70 o                         
   6   3   6          0.07         -2.53         5.79 o                         
   7   3   6         32.90         33.29         7.61 o                         
   8   3   6         10.80         -2.96         8.24 o                         
   9   3   6         86.13         77.34        10.85 o                         
  10   3   6          0.08        -14.53        14.53 o                         
  11   3   6          3.72          2.08        14.60 o                         
  12   3   6         65.54         63.64        16.69 o                         
 -15   4   6         11.23          2.49        17.86 o                         
 -14   4   6          3.58         -3.16        16.20 o                         
 -13   4   6          0.02         10.65        12.44 o                         
 -12   4   6          1.75         15.59        11.00 o                         
 -11   4   6         14.45          4.22         7.90 o                         
 -10   4   6         42.09         43.73         6.65 o                         
  -9   4   6         21.33         17.33         6.13 o                         
  -8   4   6         50.57         42.74         5.54 o                         
  -7   4   6          5.55         -0.56         5.40 o                         
  -6   4   6         75.17         83.27         5.34 o                         
  -5   4   6        183.97        168.96         5.87 o                         
  -4   4   6         76.87         83.08         4.78 o                         
  -3   4   6         29.15         28.47         5.33 o                         
  -2   4   6         49.79         49.97         2.73 o                         
  -1   4   6         70.25         82.17         3.86 o                         
   0   4   6         35.92         36.50         3.30 o                         
   1   4   6          0.54         -0.77         3.23 o                         
   2   4   6         42.63         45.28         3.40 o                         
   3   4   6          0.82          3.00         3.65 o                         
   4   4   6        128.37        121.84         5.74 o                         
   5   4   6         18.24         16.44         6.95 o                         
   6   4   6         23.70         23.91         7.42 o                         
   7   4   6         15.57         22.50         8.23 o                         
   8   4   6          9.14          7.42         8.70 o                         
   9   4   6          0.76         10.50        10.66 o                         
  10   4   6          3.61         16.35        15.83 o                         
  11   4   6          2.51          1.67        18.49 o                         
 -14   5   6         12.65         20.68        19.86 o                         
 -13   5   6         17.42         41.06        16.88 o                         
 -12   5   6          5.43          6.40        13.67 o                         
 -11   5   6         44.60         56.71        12.61 o                         
 -10   5   6         52.94         75.57        10.79 o                         
  -9   5   6          3.89         11.63         6.41 o                         
  -8   5   6          1.15          0.33         7.14 o                         
  -7   5   6        262.66        243.85        10.52 o                         
  -6   5   6         55.38         48.26         5.93 o                         
  -5   5   6         21.66         13.42         4.89 o                         
  -4   5   6        538.59        572.60        18.78 o                         
  -3   5   6         68.61         74.65         6.37 o                         
  -2   5   6        410.87        411.61         8.35 o                         
  -1   5   6          8.94          7.26         3.59 o                         
   0   5   6        137.61        136.40         5.83 o                         
   1   5   6         53.26         63.19         5.13 o                         
   2   5   6       1447.78       1340.16        20.18 o                         
   3   5   6        369.91        352.09         8.75 o                         
   4   5   6        454.20        405.97         9.27 o                         
   5   5   6        180.71        177.56         6.65 o                         
   6   5   6          6.44          5.93         7.95 o                         
   7   5   6         16.97         16.14         8.63 o                         
   8   5   6          6.54         10.88        14.10 o                         
   9   5   6         47.08         57.24        13.16 o                         
  10   5   6         21.41         -9.38        17.55 o                         
  11   5   6         12.32         18.47        27.98 o                         
 -14   6   6        101.69         64.89        42.40 o                         
 -13   6   6          3.31          9.33        18.09 o                         
 -12   6   6         32.78         34.82        17.63 o                         
 -11   6   6         21.91         -5.64        24.58 o                         
 -10   6   6          6.70          5.07        15.04 o                         
  -9   6   6         43.67         50.15        20.67 o                         
  -8   6   6        399.15        398.31        11.85 o                         
  -7   6   6        285.52        293.49        11.06 o                         
  -6   6   6        183.93        187.09         8.87 o                         
  -5   6   6        122.61        113.26         7.69 o                         
  -4   6   6         26.29         24.41         7.17 o                         
  -3   6   6        958.56        952.53        15.27 o                         
  -2   6   6         32.73         46.56         4.04 o                         
  -1   6   6        734.52        723.90        12.75 o                         
   0   6   6        250.94        269.92         7.49 o                         
   1   6   6         11.24         10.91         4.01 o                         
   2   6   6         13.78         12.83         4.28 o                         
   3   6   6        528.40        488.67        10.79 o                         
   4   6   6        272.42        230.01        10.82 o                         
   5   6   6         11.80         11.61         4.39 o                         
   6   6   6         38.48         56.19        12.63 o                         
   7   6   6         12.32          8.14        12.14 o                         
   8   6   6         25.20         25.12        13.56 o                         
   9   6   6        134.30        124.05        15.55 o                         
  10   6   6         18.97         23.90        19.59 o                         
 -13   7   6         25.88         41.16        38.09 o                         
 -12   7   6          5.99          6.22        17.47 o                         
 -11   7   6         21.58         31.23        16.01 o                         
 -10   7   6         39.14         61.95        16.45 o                         
  -9   7   6          3.06         29.58        13.07 o                         
  -8   7   6          7.24         15.39        12.03 o                         
  -7   7   6        123.21        122.19         8.68 o                         
  -6   7   6        170.57        173.13         9.94 o                         
  -5   7   6         17.39         13.94         8.40 o                         
  -4   7   6        522.32        468.62        15.04 o                         
  -3   7   6         68.69         51.90         5.04 o                         
  -2   7   6       1045.41       1015.95        18.54 o                         
  -1   7   6        318.62        319.95        11.93 o                         
   0   7   6        119.64        129.25         5.72 o                         
   1   7   6        104.45         97.68         7.66 o                         
   2   7   6        322.54        322.33        10.22 o                         
   3   7   6         50.79         39.47         7.91 o                         
   4   7   6        209.25        224.29        10.50 o                         
   5   7   6         11.97         22.94        10.97 o                         
   6   7   6         47.50         73.75        20.08 o                         
   7   7   6          4.99         21.06        14.09 o                         
   8   7   6         65.73         97.21        16.16 o                         
   9   7   6          1.88         16.43        17.38 o                         
 -11   8   6          1.78         -2.70        23.74 o                         
 -10   8   6         20.35         43.01        16.53 o                         
  -9   8   6          3.00         17.88        15.46 o                         
  -8   8   6          1.52          6.19        13.40 o                         
  -7   8   6         20.71          5.40        12.91 o                         
  -6   8   6         74.44         90.28        10.46 o                         
  -5   8   6        115.71        107.28        10.45 o                         
  -4   8   6          1.48         -9.78         9.78 o                         
  -3   8   6         71.35         69.42         9.84 o                         
  -2   8   6          0.22          3.93         7.16 o                         
  -1   8   6         20.45         24.39        10.87 o                         
   0   8   6         25.14         37.09         8.28 o                         
   1   8   6        128.35        130.55         9.15 o                         
   2   8   6         15.04         11.80         8.97 o                         
   3   8   6        239.49        240.82        10.57 o                         
   4   8   6          1.30         -8.93         8.93 o                         
   5   8   6         77.58         88.62        13.94 o                         
   6   8   6          1.71         -2.49        15.01 o                         
   7   8   6         41.43         57.44        16.59 o                         
   8   8   6          6.91          1.32        21.55 o                         
 -10   9   6         27.66         27.69        17.07 o                         
  -9   9   6         16.78          8.28        18.07 o                         
  -8   9   6          0.00         43.46        16.88 o                         
  -7   9   6         29.22         31.17        18.08 o                         
  -6   9   6          4.17         14.52        14.59 o                         
  -5   9   6          2.85         -5.42        11.23 o                         
  -4   9   6          4.06         -9.22        11.60 o                         
  -3   9   6          0.04         24.12        11.42 o                         
  -2   9   6         17.54         -0.88        11.28 o                         
  -1   9   6         13.19          7.80        11.49 o                         
   0   9   6         12.39         19.27         7.93 o                         
   1   9   6          9.68          6.45         9.80 o                         
   2   9   6         38.32         51.38        10.80 o                         
   3   9   6         16.94         22.04        11.86 o                         
   4   9   6         28.40         36.47        15.33 o                         
   5   9   6          3.37          0.45        16.35 o                         
   6   9   6          9.91         38.06        17.59 o                         
  -7  10   6          7.27         -4.33        17.83 o                         
  -6  10   6          3.34         14.67        17.68 o                         
  -5  10   6          0.05         11.58        16.08 o                         
  -4  10   6          2.54         24.64        14.70 o                         
  -3  10   6          5.42          4.91        13.74 o                         
  -2  10   6          0.56         -4.82        14.00 o                         
  -1  10   6          0.08          7.68        13.93 o                         
   0  10   6          4.76        -13.88        13.88 o                         
   1  10   6          0.79          9.64        14.42 o                         
   2  10   6          1.19          3.79        19.77 o                         
   3  10   6          6.20          9.98        21.23 o                         
   4  10   6          3.11         12.28        14.81 o                         
  -3  11   6         23.82         -4.94        23.40 o                         
  -2  11   6          4.71         -6.88        17.46 o                         
  -1  11   6          0.15        -12.74        16.19 o                         
 -16   1   7          0.25        -30.36        30.36 o                         
 -15   1   7          3.78         11.82        15.40 o                         
 -14   1   7          2.72        -13.64        13.64 o                         
 -13   1   7         72.49         77.10         9.37 o                         
 -12   1   7          2.83          7.48         7.85 o                         
 -11   1   7         71.47         77.20         7.40 o                         
 -10   1   7         22.87         16.13         3.38 o                         
  -9   1   7          8.89         10.28         3.91 o                         
  -8   1   7         11.19          9.35         2.91 o                         
  -7   1   7        442.51        419.42         7.84 o                         
  -6   1   7        257.97        266.84         5.99 o                         
  -5   1   7        137.58        138.81         4.46 o                         
  -4   1   7        176.92        173.31         4.36 o                         
  -3   1   7         17.47         27.33         2.62 o                         
  -2   1   7         79.04         84.54         2.94 o                         
  -1   1   7          3.00          1.52         2.45 o                         
   0   1   7        154.87        163.29         4.16 o                         
   1   1   7        227.77        232.54         4.96 o                         
   2   1   7          7.32          9.02         2.58 o                         
   3   1   7        187.18        190.91         6.66 o                         
   4   1   7         55.96         63.79         3.94 o                         
   5   1   7          5.65         -2.82         3.01 o                         
   6   1   7          0.50         -4.34         7.20 o                         
   7   1   7          0.46         -4.70         8.28 o                         
   8   1   7         12.54          9.03         9.00 o                         
   9   1   7         77.79         79.67         9.71 o                         
  10   1   7        138.87        154.56        14.68 o                         
  11   1   7         13.05          0.75        14.88 o                         
  12   1   7         17.26         40.23        16.47 o                         
 -15   2   7         74.94         78.51        16.78 o                         
 -14   2   7          4.91          3.23        14.48 o                         
 -13   2   7         42.78         34.71         8.83 o                         
 -12   2   7          8.10          7.93         7.05 o                         
 -11   2   7          1.64          1.10         6.59 o                         
 -10   2   7        117.92        126.76         5.78 o                         
  -9   2   7         23.72         28.10         3.91 o                         
  -8   2   7         65.79         68.46         3.94 o                         
  -7   2   7         30.12         24.04         6.10 o                         
  -6   2   7        737.87        732.24        15.07 o                         
  -5   2   7          0.68          2.30         3.38 o                         
  -4   2   7        188.93        178.92         4.23 o                         
  -3   2   7         11.68         19.00         3.07 o                         
  -2   2   7          1.34          1.14         2.12 o                         
  -1   2   7         78.12        102.08         3.36 o                         
   0   2   7         36.76         40.50         2.80 o                         
   1   2   7        440.50        429.73         6.42 o                         
   2   2   7        129.65        128.74         3.88 o                         
   3   2   7        530.21        508.11         9.95 o                         
   4   2   7         34.02         28.66         4.28 o                         
   5   2   7        760.21        752.21        13.21 o                         
   6   2   7        171.53        169.49         7.15 o                         
   7   2   7         22.06         29.89         8.58 o                         
   8   2   7          7.68          5.18        10.23 o                         
   9   2   7         38.74         27.50        11.81 o                         
  10   2   7         18.16          6.10        13.70 o                         
  11   2   7        133.55        123.19        16.14 o                         
 -15   3   7         58.87         31.86        16.32 o                         
 -14   3   7         53.01         71.15        17.07 o                         
 -13   3   7         58.74         78.67        12.74 o                         
 -12   3   7         48.71         68.60        12.31 o                         
 -11   3   7        364.24        376.25        13.41 o                         
 -10   3   7         26.22         24.13         3.61 o                         
  -9   3   7        301.69        312.34        10.63 o                         
  -8   3   7        185.09        191.47         8.80 o                         
  -7   3   7        827.33        802.93        16.70 o                         
  -6   3   7         11.90         18.93         5.77 o                         
  -5   3   7        479.46        464.20        11.62 o                         
  -4   3   7        375.06        372.11         9.63 o                         
  -3   3   7        388.11        368.22         6.96 o                         
  -2   3   7         32.28         32.37         2.83 o                         
  -1   3   7        289.83        306.18         6.27 o                         
   0   3   7         36.05         38.17         3.44 o                         
   1   3   7         46.07         51.98         3.28 o                         
   2   3   7         15.25         18.08         3.18 o                         
   3   3   7        124.17        109.29         5.86 o                         
   4   3   7        309.09        312.87         9.61 o                         
   5   3   7         68.38         64.41         4.97 o                         
   6   3   7        139.47        144.43         9.46 o                         
   7   3   7         16.17         12.49         8.27 o                         
   8   3   7          2.25          8.54        12.10 o                         
   9   3   7         33.89         44.83        14.54 o                         
  10   3   7        161.62        167.14        18.05 o                         
  11   3   7         11.35          2.31        16.24 o                         
 -15   4   7          5.75         20.13        18.43 o                         
 -14   4   7        123.72        143.25        15.94 o                         
 -13   4   7          2.70         13.42        13.45 o                         
 -12   4   7        156.07        161.71        12.80 o                         
 -11   4   7         15.65         13.64         7.65 o                         
 -10   4   7        189.09        193.97         9.01 o                         
  -9   4   7         51.93         46.44         7.66 o                         
  -8   4   7        162.67        141.81         7.85 o                         
  -7   4   7        137.90        149.42         7.45 o                         
  -6   4   7        105.29        103.78         6.69 o                         
  -5   4   7        380.28        382.28        10.82 o                         
  -4   4   7        545.04        543.85        12.43 o                         
  -3   4   7        358.50        345.12         9.85 o                         
  -2   4   7         20.81         12.38         4.49 o                         
  -1   4   7        366.20        352.73         7.77 o                         
   0   4   7         53.28         44.68         3.93 o                         
   1   4   7        423.32        394.85         8.03 o                         
   2   4   7        528.07        519.77        10.19 o                         
   3   4   7       1379.66       1343.97        20.13 o                         
   4   4   7          0.08          4.37         7.18 o                         
   5   4   7          4.48          3.60         7.78 o                         
   6   4   7          1.07          1.87         8.25 o                         
   7   4   7          3.22         17.99         9.31 o                         
   8   4   7         34.49         46.53        11.28 o                         
   9   4   7        188.70        178.10        23.73 o                         
  10   4   7          0.11         -3.50        17.78 o                         
  11   4   7         32.69         27.12        29.07 o                         
 -14   5   7          4.25        -18.36        18.36 o                         
 -13   5   7         66.38         72.85        15.21 o                         
 -12   5   7         23.32         20.17        13.00 o                         
 -11   5   7        252.39        226.38        13.01 o                         
 -10   5   7         15.08         28.76         7.65 o                         
  -9   5   7        208.55        210.76         9.03 o                         
  -8   5   7        151.92        169.15         8.92 o                         
  -7   5   7         56.51         53.09         7.26 o                         
  -6   5   7        183.12        184.82         9.18 o                         
  -5   5   7         92.81        111.68         7.41 o                         
  -4   5   7        374.22        362.13        12.83 o                         
  -3   5   7        215.84        219.23         9.11 o                         
  -2   5   7        240.24        246.30         6.21 o                         
  -1   5   7        310.69        322.64         7.94 o                         
   0   5   7         34.21         34.00         4.40 o                         
   1   5   7        103.42        100.18         6.17 o                         
   2   5   7          8.75          9.19         4.98 o                         
   3   5   7         42.21         42.44         3.34 o                         
   4   5   7         59.55         70.16         4.76 o                         
   5   5   7        110.47         90.72         9.03 o                         
   6   5   7         16.26         35.17         9.56 o                         
   7   5   7         48.05         50.05         9.80 o                         
   8   5   7         58.54         92.78        12.73 o                         
   9   5   7          1.57         -6.82        21.60 o                         
  10   5   7         27.68         36.93        19.84 o                         
 -13   6   7          0.16        -18.41        18.41 o                         
 -12   6   7          2.80          9.97        16.81 o                         
 -11   6   7          7.41         20.07        13.94 o                         
 -10   6   7         28.01         34.95        12.69 o                         
  -9   6   7         11.73         12.95        11.74 o                         
  -8   6   7          7.59         10.88         8.76 o                         
  -7   6   7          4.74        -12.44        14.24 o                         
  -6   6   7        115.07        108.03         9.21 o                         
  -5   6   7        123.61        120.29         8.64 o                         
  -4   6   7        102.77        113.99         8.55 o                         
  -3   6   7          3.99          5.70         7.68 o                         
  -2   6   7         21.60         15.26         3.79 o                         
  -1   6   7          0.55         -3.36         4.36 o                         
   0   6   7         66.05         74.44         7.87 o                         
   1   6   7          1.20         -2.05         6.52 o                         
   2   6   7         23.25         29.11         7.18 o                         
   3   6   7        131.74        165.19         7.64 o                         
   4   6   7         15.52         22.11         9.19 o                         
   5   6   7         87.59        108.90        10.27 o                         
   6   6   7          7.14          6.72        11.95 o                         
   7   6   7         12.79         10.72        13.79 o                         
   8   6   7         13.25         10.42        16.00 o                         
   9   6   7          6.56         32.87        22.59 o                         
 -12   7   7          3.80         10.60        18.58 o                         
 -11   7   7          0.19          1.62        16.34 o                         
 -10   7   7          1.17         -4.83        15.12 o                         
  -9   7   7          6.95          7.16        13.70 o                         
  -8   7   7         16.83         17.97         9.57 o                         
  -7   7   7          1.49         -1.36        12.38 o                         
  -6   7   7          8.66         24.20         9.64 o                         
  -5   7   7         42.46         35.95         9.58 o                         
  -4   7   7         40.87         33.77         9.00 o                         
  -3   7   7          1.52         -2.80         8.89 o                         
  -2   7   7          6.39         10.92         3.40 o                         
  -1   7   7         30.49         40.29         6.43 o                         
   0   7   7          1.76          4.77         7.54 o                         
   1   7   7        112.73        103.38         8.33 o                         
   2   7   7         27.95         38.99         8.33 o                         
   3   7   7         72.26         64.53        11.01 o                         
   4   7   7          0.19        -10.16        10.16 o                         
   5   7   7          8.63          0.12        12.52 o                         
   6   7   7          3.05          4.41        14.13 o                         
   7   7   7         23.39        -15.85        15.85 o                         
   8   7   7          0.14         -5.20        16.25 o                         
 -11   8   7          1.91          3.78        18.53 o                         
 -10   8   7          8.37         15.66        17.47 o                         
  -9   8   7          2.99         24.01        16.59 o                         
  -8   8   7         11.20         10.92        15.21 o                         
  -7   8   7         28.66         19.05        14.05 o                         
  -6   8   7          2.03         -5.11        11.06 o                         
  -5   8   7         74.09         53.16        11.18 o                         
  -4   8   7         41.79         35.56        10.75 o                         
  -3   8   7         56.07         51.00        10.51 o                         
  -2   8   7          9.60         -0.31        10.38 o                         
  -1   8   7          0.01          5.34        10.26 o                         
   0   8   7          0.76         -3.37         7.82 o                         
   1   8   7          0.01         10.04         9.06 o                         
   2   8   7         28.20         38.00         9.72 o                         
   3   8   7         22.07          3.51        13.46 o                         
   4   8   7         55.18         47.19        14.33 o                         
   5   8   7         11.10         18.46        15.42 o                         
   6   8   7         25.90         32.19        22.81 o                         
   7   8   7         10.41        -10.40        17.68 o                         
  -9   9   7         10.61         -0.28        18.21 o                         
  -8   9   7         12.05          0.63        17.64 o                         
  -7   9   7          1.01         24.53        16.85 o                         
  -6   9   7         12.61         18.88        15.93 o                         
  -5   9   7         10.02         -7.95        12.61 o                         
  -4   9   7         11.07         12.05        12.65 o                         
  -3   9   7          6.55         -1.65        12.71 o                         
  -2   9   7         10.67         21.88        12.52 o                         
  -1   9   7          7.54         10.11        12.57 o                         
   0   9   7         27.64         18.61        12.74 o                         
   1   9   7          0.11         10.47        13.00 o                         
   2   9   7         13.44          5.26        10.87 o                         
   3   9   7          4.05         10.82        19.57 o                         
   4   9   7         25.95         24.87        16.41 o                         
   5   9   7          3.54         11.81        17.30 o                         
  -6  10   7         35.56         22.16        18.73 o                         
  -5  10   7         11.13         -0.03        18.02 o                         
  -4  10   7         13.15          4.27        12.44 o                         
  -3  10   7          3.99        -11.36        15.29 o                         
  -2  10   7          2.42          9.66        15.25 o                         
  -1  10   7          4.36         -7.72        15.24 o                         
   0  10   7         44.23         52.46        15.44 o                         
   1  10   7          7.56        -13.48        13.48 o                         
   2  10   7          4.40        -23.19        23.19 o                         
 -15   0   8          1.49          8.35        35.01 o                         
 -14   0   8         34.16         36.71        20.98 o                         
 -13   0   8          1.85         10.90        13.65 o                         
 -12   0   8        113.11        130.90        13.14 o                         
 -11   0   8          1.46         -1.33        10.60 o                         
 -10   0   8        274.21        306.92        12.83 o                         
  -9   0   8         91.12        111.83        13.49 o                         
  -8   0   8        104.83         96.69         6.63 o                         
  -7   0   8        327.55        295.37         9.90 o                         
  -6   0   8        279.79        264.35         9.13 o                         
  -5   0   8        306.09        322.65         9.95 o                         
  -4   0   8         72.48         81.20         9.13 o                         
  -3   0   8        912.40        868.38        18.01 o                         
  -2   0   8        444.50        422.90        10.04 o                         
  -1   0   8         22.48         30.38         4.49 o                         
   0   0   8       1453.21       1440.94        27.50 o                         
   1   0   8       1753.49       1766.97        33.22 o                         
   2   0   8       1292.97       1286.75        24.90 o                         
   3   0   8        152.51        154.27         6.49 o                         
   4   0   8        533.95        522.94        22.13 o                         
   5   0   8         71.28         82.13        13.22 o                         
   6   0   8          0.35         19.15        14.16 o                         
   7   0   8        132.51        132.79        13.10 o                         
   8   0   8          0.32        -12.25        13.30 o                         
   9   0   8        157.21        156.64        16.50 o                         
  10   0   8          3.11         11.60        17.63 o                         
  11   0   8        143.27        116.99        18.07 o                         
 -15   1   8         16.99         37.54        19.42 o                         
 -14   1   8          9.50          6.36        11.49 o                         
 -13   1   8         56.54         54.88        11.37 o                         
 -12   1   8         28.08         23.07         8.13 o                         
 -11   1   8         35.46         35.06         7.57 o                         
 -10   1   8         17.89         20.62         6.83 o                         
  -9   1   8        109.79        110.89         4.80 o                         
  -8   1   8          8.56          5.32         4.13 o                         
  -7   1   8       1057.68        976.43        14.22 o                         
  -6   1   8        159.27        173.85         4.81 o                         
  -5   1   8        532.12        518.95         8.92 o                         
  -4   1   8         20.14         17.67         3.15 o                         
  -3   1   8        595.06        591.41         9.88 o                         
  -2   1   8         16.92         10.06         2.53 o                         
  -1   1   8        115.69        116.70         4.03 o                         
   0   1   8        251.13        235.42         5.45 o                         
   1   1   8        694.80        731.05        11.28 o                         
   2   1   8        793.17        778.12        11.69 o                         
   3   1   8        574.87        584.94        11.81 o                         
   4   1   8         54.52         61.93         4.18 o                         
   5   1   8         46.89         45.31         7.88 o                         
   6   1   8        226.00        225.32        10.16 o                         
   7   1   8         14.76         28.18         9.48 o                         
   8   1   8         55.00         55.91         9.71 o                         
   9   1   8         47.33         35.50        11.09 o                         
  10   1   8         76.54         78.42        16.80 o                         
  11   1   8          0.15         14.66        15.24 o                         
 -15   2   8          1.04          5.89        17.82 o                         
 -14   2   8          4.59         21.53        15.41 o                         
 -13   2   8         16.70         19.63         9.72 o                         
 -12   2   8        149.54        153.73        10.92 o                         
 -11   2   8          5.82         -3.72         9.29 o                         
 -10   2   8         21.55         26.10         3.26 o                         
  -9   2   8         61.48         53.20         5.02 o                         
  -8   2   8         27.26         27.73         3.40 o                         
  -7   2   8        288.48        287.94         9.25 o                         
  -6   2   8        121.24        112.62         4.87 o                         
  -5   2   8        400.80        402.87         8.14 o                         
  -4   2   8        542.35        564.29         9.99 o                         
  -3   2   8         27.12         23.56         3.38 o                         
  -2   2   8          0.30         -0.40         3.22 o                         
  -1   2   8         35.89         21.73         3.16 o                         
   0   2   8          0.35         -1.56         2.99 o                         
   1   2   8        416.21        390.30         6.90 o                         
   2   2   8        190.15        188.43         4.81 o                         
   3   2   8        430.27        431.49         9.95 o                         
   4   2   8          0.45         -0.23         4.46 o                         
   5   2   8          8.12         14.79         6.03 o                         
   6   2   8        123.08        142.81        11.20 o                         
   7   2   8         47.52         52.85         9.87 o                         
   8   2   8          5.34          7.77        11.93 o                         
   9   2   8          8.65         11.88        13.72 o                         
  10   2   8          0.18          4.95        15.10 o                         
 -15   3   8         39.88         41.42        16.77 o                         
 -14   3   8          7.71         29.17        14.78 o                         
 -13   3   8         16.10         35.80        13.63 o                         
 -12   3   8          7.74          1.96        10.27 o                         
 -11   3   8          8.66         11.92         9.14 o                         
 -10   3   8          6.21          5.28         8.89 o                         
  -9   3   8         16.21          8.98         8.14 o                         
  -8   3   8          6.54         13.77         7.55 o                         
  -7   3   8         76.41         92.45         7.68 o                         
  -6   3   8        474.72        448.04        12.94 o                         
  -5   3   8          3.05         -2.86         6.48 o                         
  -4   3   8          0.06          1.57         5.78 o                         
  -3   3   8          1.78          0.93         2.95 o                         
  -2   3   8         89.11         89.70         3.68 o                         
  -1   3   8          4.96          5.77         3.31 o                         
   0   3   8         15.13         14.02         3.76 o                         
   1   3   8        111.30        119.09         4.65 o                         
   2   3   8         58.49         59.50         6.00 o                         
   3   3   8        291.04        267.43        10.63 o                         
   4   3   8          7.49          9.44         5.16 o                         
   5   3   8         79.17         70.97         8.55 o                         
   6   3   8         70.04         70.59         8.89 o                         
   7   3   8          6.76          5.62        11.04 o                         
   8   3   8         31.88         37.81        12.75 o                         
   9   3   8         22.16         40.57        23.80 o                         
  10   3   8          2.78         -1.90        23.93 o                         
 -14   4   8          1.25         -1.87        16.31 o                         
 -13   4   8          0.24         -4.23        14.18 o                         
 -12   4   8          2.73          5.03        12.84 o                         
 -11   4   8          0.01         -2.05         8.25 o                         
 -10   4   8         87.88         86.51         8.97 o                         
  -9   4   8         12.54          0.78         8.26 o                         
  -8   4   8         14.88         25.04         8.16 o                         
  -7   4   8         76.74         78.26         7.58 o                         
  -6   4   8        110.48        116.69         7.59 o                         
  -5   4   8        111.63        108.47         7.17 o                         
  -4   4   8         18.47         18.79         6.37 o                         
  -3   4   8          9.72          8.65         2.92 o                         
  -2   4   8          1.32         -3.60         3.60 o                         
  -1   4   8          1.39          1.00         3.61 o                         
   0   4   8         33.22         40.22         4.44 o                         
   1   4   8         71.33         66.90         4.94 o                         
   2   4   8        122.26        118.60         5.19 o                         
   3   4   8         21.62         17.65         7.53 o                         
   4   4   8         27.11         28.30         8.43 o                         
   5   4   8          8.88          7.72         8.82 o                         
   6   4   8         30.79         39.62         9.67 o                         
   7   4   8          0.45         11.77        11.87 o                         
   8   4   8          4.13         32.83        15.76 o                         
   9   4   8          4.91         13.69        17.60 o                         
  10   4   8          0.33          0.09        19.36 o                         
 -14   5   8         22.04         15.00        16.25 o                         
 -13   5   8         31.97         25.86        15.71 o                         
 -12   5   8          4.55          6.87        13.28 o                         
 -11   5   8         27.18         12.75        11.98 o                         
 -10   5   8          1.06         -6.51         8.08 o                         
  -9   5   8          3.36         15.73         9.01 o                         
  -8   5   8         25.02         14.39         8.43 o                         
  -7   5   8         33.02         36.37         8.00 o                         
  -6   5   8        124.08        121.44         8.13 o                         
  -5   5   8        134.89        155.40         9.09 o                         
  -4   5   8        305.94        273.71         9.89 o                         
  -3   5   8         90.21         85.75         9.80 o                         
  -2   5   8        338.79        297.98         7.24 o                         
  -1   5   8        119.62        124.73         5.21 o                         
   0   5   8        248.15        231.74         9.39 o                         
   1   5   8        212.84        215.08         7.17 o                         
   2   5   8         16.60         18.67         6.29 o                         
   3   5   8        210.36        184.28         9.85 o                         
   4   5   8         38.07         35.76         9.33 o                         
   5   5   8         76.52         74.04        10.10 o                         
   6   5   8         73.76         94.18        13.21 o                         
   7   5   8          0.73        -10.74        15.47 o                         
   8   5   8          0.05         -5.21        17.79 o                         
   9   5   8         10.56         14.82        19.30 o                         
 -13   6   8          2.97         32.58        19.01 o                         
 -12   6   8        138.55        155.72        22.42 o                         
 -11   6   8          5.48         16.79        15.81 o                         
 -10   6   8         78.33         73.16        14.68 o                         
  -9   6   8          4.08          9.58        14.91 o                         
  -8   6   8          1.56         18.59        10.20 o                         
  -7   6   8        100.51        103.52        10.42 o                         
  -6   6   8        104.60        123.62        17.88 o                         
  -5   6   8        184.91        187.86        10.95 o                         
  -4   6   8        540.30        520.46        27.40 o                         
  -3   6   8         60.38         56.63         8.96 o                         
  -2   6   8          3.36         -3.75         3.97 o                         
  -1   6   8         74.18         61.88         6.92 o                         
   0   6   8         10.15          4.89         7.13 o                         
   1   6   8         83.71         81.51         7.89 o                         
   2   6   8        170.70        175.65        10.20 o                         
   3   6   8        181.56        165.43        10.58 o                         
   4   6   8         12.59          3.34        10.22 o                         
   5   6   8         72.38         66.63        11.21 o                         
   6   6   8          2.04          5.04        13.89 o                         
   7   6   8         37.21         35.13        17.63 o                         
   8   6   8          0.00          0.09        22.59 o                         
 -12   7   8          5.78         -1.68        18.35 o                         
 -11   7   8          5.05          4.38        18.08 o                         
 -10   7   8          7.30          0.63        16.25 o                         
  -9   7   8         19.46         33.90        14.92 o                         
  -8   7   8         56.46         47.79         8.86 o                         
  -7   7   8         29.57         29.72        11.05 o                         
  -6   7   8        141.57        141.19        11.43 o                         
  -5   7   8        446.86        406.34        14.10 o                         
  -4   7   8         67.33         62.57        10.10 o                         
  -3   7   8        170.67        188.73        11.15 o                         
  -2   7   8          7.05          2.35         9.64 o                         
  -1   7   8          0.02         -7.20         7.20 o                         
   0   7   8         93.57         88.75         7.67 o                         
   1   7   8         30.94         35.92         8.72 o                         
   2   7   8         39.56         37.80         7.70 o                         
   3   7   8         55.09         45.64        11.24 o                         
   4   7   8        226.22        227.96        12.94 o                         
   5   7   8          0.28         -1.32        14.25 o                         
   6   7   8         90.55        127.49        16.66 o                         
   7   7   8          8.90          3.08        19.70 o                         
 -10   8   8         25.46         20.59        18.22 o                         
  -9   8   8          0.17         -3.12        17.42 o                         
  -8   8   8          0.03         12.95        16.06 o                         
  -7   8   8          9.70          6.26        15.08 o                         
  -6   8   8          6.92         13.31        12.14 o                         
  -5   8   8         91.18         89.61        18.24 o                         
  -4   8   8         65.81         84.19        12.31 o                         
  -3   8   8         64.51         41.90        11.95 o                         
  -2   8   8         27.09         50.18        11.86 o                         
  -1   8   8         40.03         68.20        12.15 o                         
   0   8   8         93.38         92.47        12.09 o                         
   1   8   8         58.94         92.09        12.01 o                         
   2   8   8         59.78         59.14        10.53 o                         
   3   8   8         13.72         23.29        14.83 o                         
   4   8   8         86.12         99.05        16.00 o                         
   5   8   8         45.02         29.68        17.20 o                         
   6   8   8          2.06        -14.61        16.35 o                         
  -8   9   8          0.24          2.18        18.26 o                         
  -7   9   8          0.89         -1.80        18.36 o                         
  -6   9   8         15.91          6.43        17.40 o                         
  -5   9   8         28.24          6.67        14.07 o                         
  -4   9   8          1.35          7.09        14.01 o                         
  -3   9   8          7.38         16.60        13.98 o                         
  -2   9   8          0.20         22.19        14.19 o                         
  -1   9   8          7.49         12.01        13.99 o                         
   0   9   8          3.21         -6.77        17.96 o                         
   1   9   8          6.08        -16.12        16.12 o                         
   2   9   8          6.61        -15.37        15.37 o                         
   3   9   8         24.06         65.14        22.14 o                         
   4   9   8         15.22         54.78        32.12 o                         
  -5  10   8          0.79        -15.32        24.85 o                         
  -4  10   8          1.73          7.52        13.63 o                         
  -3  10   8          0.10          2.09        16.14 o                         
  -2  10   8          4.33        -16.30        16.30 o                         
  -1  10   8          2.05         19.67        16.28 o                         
   0  10   8          0.17         34.33        18.33 o                         
 -15   1   9          3.36         21.74        21.22 o                         
 -14   1   9         13.16         25.31        12.84 o                         
 -13   1   9         12.50         14.64        11.83 o                         
 -12   1   9          6.69         -0.31        10.86 o                         
 -11   1   9         38.56         53.77         9.88 o                         
 -10   1   9        210.74        197.19         8.09 o                         
  -9   1   9         44.44         37.97         5.09 o                         
  -8   1   9         69.85         70.02         3.44 o                         
  -7   1   9         30.51         29.66         4.32 o                         
  -6   1   9         90.66         82.25         4.55 o                         
  -5   1   9        172.61        179.68         5.78 o                         
  -4   1   9          2.81         -0.13         4.23 o                         
  -3   1   9        164.59        157.22         5.78 o                         
  -2   1   9         12.22         15.31         3.64 o                         
  -1   1   9        101.29         79.17         6.52 o                         
   0   1   9          0.26          0.01         4.34 o                         
   1   1   9        142.62        143.70         5.46 o                         
   2   1   9         37.80         40.91         3.85 o                         
   3   1   9         84.96         79.55         4.05 o                         
   4   1   9          4.59         -3.16         4.67 o                         
   5   1   9         11.29          6.14         9.16 o                         
   6   1   9        213.38        214.75        11.01 o                         
   7   1   9          1.24         -3.14        10.83 o                         
   8   1   9         37.94         47.35        11.19 o                         
   9   1   9         10.08          9.80        12.74 o                         
  10   1   9         13.27         13.00        15.93 o                         
 -15   2   9          0.33          8.52        21.44 o                         
 -14   2   9         17.61          5.45        22.53 o                         
 -13   2   9         26.81         32.03        11.94 o                         
 -12   2   9        122.55        147.09        12.01 o                         
 -11   2   9         13.25         32.81        10.39 o                         
 -10   2   9        203.60        203.96        10.57 o                         
  -9   2   9         33.22         41.38         8.77 o                         
  -8   2   9         61.19         66.76         8.10 o                         
  -7   2   9        210.38        192.24        11.20 o                         
  -6   2   9        541.05        548.51        10.39 o                         
  -5   2   9         45.45         50.06         3.75 o                         
  -4   2   9        278.27        282.32         6.86 o                         
  -3   2   9         37.76         33.06         4.00 o                         
  -2   2   9        298.22        273.47        11.62 o                         
  -1   2   9         23.01         18.40         4.41 o                         
   0   2   9        591.84        563.88        10.44 o                         
   1   2   9        136.24        135.27         6.29 o                         
   2   2   9        526.84        478.96         9.99 o                         
   3   2   9         26.69         15.50         4.93 o                         
   4   2   9        222.15        214.03         8.19 o                         
   5   2   9         51.66         56.76         9.36 o                         
   6   2   9         45.11         23.15        10.24 o                         
   7   2   9        120.45        130.75        11.88 o                         
   8   2   9         13.21         21.78        14.15 o                         
   9   2   9          0.35         10.68        12.67 o                         
 -14   3   9         40.14         50.33        16.90 o                         
 -13   3   9        158.51        171.91        14.99 o                         
 -12   3   9         84.24         85.28        10.63 o                         
 -11   3   9         44.78         73.37        11.12 o                         
 -10   3   9         35.01         33.89        12.74 o                         
  -9   3   9        180.38        183.75        10.29 o                         
  -8   3   9         27.94         25.09         8.64 o                         
  -7   3   9        411.39        410.03        13.66 o                         
  -6   3   9        409.68        390.93        16.86 o                         
  -5   3   9        117.09        125.84        10.40 o                         
  -4   3   9        140.79        150.48         4.95 o                         
  -3   3   9          0.06         -2.97         3.67 o                         
  -2   3   9        192.24        183.99         7.15 o                         
  -1   3   9          2.67          6.93         3.84 o                         
   0   3   9        200.44        190.21         5.88 o                         
   1   3   9         81.14         80.54         5.10 o                         
   2   3   9         78.76         68.81         4.90 o                         
   3   3   9        388.34        376.07        13.79 o                         
   4   3   9        103.04        106.06         9.22 o                         
   5   3   9         12.16          8.91         8.20 o                         
   6   3   9        189.49        214.31        13.40 o                         
   7   3   9          0.01         17.10        13.53 o                         
   8   3   9         68.23         78.72        14.52 o                         
   9   3   9         37.11          8.88        19.07 o                         
 -14   4   9         59.51         33.82        16.85 o                         
 -13   4   9         59.13         35.50        15.62 o                         
 -12   4   9        106.79        120.38        13.80 o                         
 -11   4   9         14.07         21.29        12.52 o                         
 -10   4   9         24.40         22.31         9.88 o                         
  -9   4   9         16.11         11.12         9.67 o                         
  -8   4   9        118.50        150.73         9.49 o                         
  -7   4   9          3.58          2.32         7.67 o                         
  -6   4   9        183.99        187.75         8.97 o                         
  -5   4   9         61.67         59.06         7.50 o                         
  -4   4   9        585.06        624.66        14.78 o                         
  -3   4   9        175.47        152.15         4.88 o                         
  -2   4   9        767.51        736.47        13.05 o                         
  -1   4   9         58.65         58.21         5.08 o                         
   0   4   9         83.08         79.37         6.46 o                         
   1   4   9        190.88        165.06         7.23 o                         
   2   4   9          8.04          8.95         8.10 o                         
   3   4   9         44.52         52.99         9.05 o                         
   4   4   9          2.97          6.64         9.52 o                         
   5   4   9         73.04         80.50        10.44 o                         
   6   4   9         37.24         44.61        15.34 o                         
   7   4   9         23.34         37.00        13.87 o                         
   8   4   9          1.19         19.01        27.20 o                         
   9   4   9          0.52        -10.28        32.12 o                         
 -13   5   9         75.70         58.37        16.78 o                         
 -12   5   9         70.04         67.23        15.65 o                         
 -11   5   9          2.96         -5.21        13.88 o                         
 -10   5   9          2.21          4.29         9.53 o                         
  -9   5   9         30.32         48.74        10.10 o                         
  -8   5   9         32.89         19.15         9.60 o                         
  -7   5   9        222.46        215.53        10.28 o                         
  -6   5   9         52.36         64.44         8.65 o                         
  -5   5   9         73.81         80.68         9.67 o                         
  -4   5   9         65.09         58.17         9.09 o                         
  -3   5   9         17.86         21.78         8.65 o                         
  -2   5   9          3.62          6.16         4.94 o                         
  -1   5   9         33.33         26.49         7.21 o                         
   0   5   9         25.99         16.34         7.05 o                         
   1   5   9          0.02         -0.45         6.56 o                         
   2   5   9          1.29         11.96         9.07 o                         
   3   5   9         39.44         36.52         9.92 o                         
   4   5   9         83.73         63.59        10.78 o                         
   5   5   9          4.27         16.99        11.21 o                         
   6   5   9         21.77         32.94        17.11 o                         
   7   5   9          1.92         12.68        18.49 o                         
   8   5   9         15.16         33.91        19.96 o                         
 -12   6   9          5.48         29.99        22.26 o                         
 -11   6   9          1.36        -17.17        17.17 o                         
 -10   6   9         15.84         20.17        15.38 o                         
  -9   6   9          4.91         18.74        10.28 o                         
  -8   6   9         49.56         27.47        11.32 o                         
  -7   6   9          4.82          9.77        10.93 o                         
  -6   6   9         37.25         28.04        18.62 o                         
  -5   6   9         11.92         12.46        10.18 o                         
  -4   6   9         75.86         96.93        10.46 o                         
  -3   6   9         21.84         30.33         9.78 o                         
  -2   6   9         22.32         31.67         9.94 o                         
  -1   6   9          0.01          0.21         6.92 o                         
   0   6   9         27.71         29.28         7.05 o                         
   1   6   9          0.09          2.33         7.39 o                         
   2   6   9         11.53         14.73        13.18 o                         
   3   6   9         14.53         17.59        10.89 o                         
   4   6   9         59.98         71.67        12.05 o                         
   5   6   9         22.90         47.51        12.46 o                         
   6   6   9          9.53         24.54        18.39 o                         
   7   6   9          1.52        -19.83        19.83 o                         
 -11   7   9          1.88         -0.62        18.21 o                         
 -10   7   9         15.23         12.83        17.71 o                         
  -9   7   9         13.07         -6.78        16.38 o                         
  -8   7   9          0.07          1.00        10.47 o                         
  -7   7   9         32.33         26.21        12.35 o                         
  -6   7   9          7.87         17.97        15.04 o                         
  -5   7   9         25.46         38.72        11.74 o                         
  -4   7   9          0.81          3.49        11.65 o                         
  -3   7   9          9.36         27.74        11.13 o                         
  -2   7   9         46.28         26.91        11.16 o                         
  -1   7   9         11.44         13.82        11.12 o                         
   0   7   9          0.27        -10.85        10.85 o                         
   1   7   9         20.83         34.91        13.60 o                         
   2   7   9          4.24         17.89        11.03 o                         
   3   7   9          6.60         25.65        12.38 o                         
   4   7   9         30.38         31.45        12.76 o                         
   5   7   9         30.17         26.05        16.21 o                         
   6   7   9          0.31        -10.20        18.23 o                         
  -9   8   9         15.23         -1.15        18.51 o                         
  -8   8   9          9.45         15.11        17.80 o                         
  -7   8   9          4.34          9.24        16.73 o                         
  -6   8   9         45.82         62.12        14.06 o                         
  -5   8   9          0.09         11.66        13.58 o                         
  -4   8   9          0.05          9.82        13.30 o                         
  -3   8   9          5.94         12.55        13.13 o                         
  -2   8   9         15.05         12.95        13.17 o                         
  -1   8   9          5.03          8.66        12.96 o                         
   0   8   9          5.52         -6.11        11.34 o                         
   1   8   9         13.76         16.14        16.17 o                         
   2   8   9          1.91          2.33        16.47 o                         
   3   8   9         34.89         42.75        20.69 o                         
   4   8   9          2.96        -12.98        20.48 o                         
  -7   9   9          5.24         -7.70        20.63 o                         
  -6   9   9          0.00         -3.34        18.34 o                         
  -5   9   9         37.46         20.73        15.66 o                         
  -4   9   9         11.13         -5.56        15.60 o                         
  -3   9   9         22.56         23.25        15.50 o                         
  -2   9   9          0.12         -5.94        15.27 o                         
  -1   9   9          0.97         -5.88        15.92 o                         
   0   9   9          1.02        -16.28        18.11 o                         
   1   9   9          3.17         30.09        18.08 o                         
   2   9   9         10.02         35.01        43.37 o                         
 -14   0  10         15.16         65.12        24.47 o                         
 -13   0  10        132.64        124.20        23.10 o                         
 -12   0  10         58.69         83.26        20.06 o                         
 -11   0  10         62.83         65.22        19.76 o                         
 -10   0  10         26.55         28.48        11.41 o                         
  -9   0  10          5.31          5.42        10.56 o                         
  -8   0  10         69.28         86.86        10.65 o                         
  -7   0  10        117.13         98.13        13.12 o                         
  -6   0  10       1113.06       1019.35        33.27 o                         
  -5   0  10         60.87         58.05         5.13 o                         
  -4   0  10        594.31        573.85        18.89 o                         
  -3   0  10         78.17         86.96        13.00 o                         
  -2   0  10       1033.19       1062.33        26.69 o                         
  -1   0  10         22.66         24.32         8.93 o                         
   0   0  10        696.68        664.71        18.76 o                         
   1   0  10         80.97         65.25         5.41 o                         
   2   0  10         60.65         51.58         9.42 o                         
   3   0  10        166.96        149.68        19.92 o                         
   4   0  10        349.96        398.14        22.49 o                         
   5   0  10        448.75        451.53        31.64 o                         
   6   0  10         42.49         59.76        14.82 o                         
   7   0  10         40.05         66.48        17.14 o                         
   8   0  10         26.19         25.90        22.89 o                         
   9   0  10         19.36         65.21        30.52 o                         
 -14   1  10         18.51         12.04        13.95 o                         
 -13   1  10         70.05         70.61        16.13 o                         
 -12   1  10         85.65         81.03        11.45 o                         
 -11   1  10         99.71        122.76        12.72 o                         
 -10   1  10         54.93         51.41         9.75 o                         
  -9   1  10         99.04         83.93        10.08 o                         
  -8   1  10          4.64          7.53         4.81 o                         
  -7   1  10         28.85         26.46         3.94 o                         
  -6   1  10        313.09        313.28         9.07 o                         
  -5   1  10        591.06        593.21        11.67 o                         
  -4   1  10         82.50         85.31         5.62 o                         
  -3   1  10        313.81        302.46         7.74 o                         
  -2   1  10        295.43        264.67         8.22 o                         
  -1   1  10        756.39        753.15        13.41 o                         
   0   1  10         25.50         20.88         3.74 o                         
   1   1  10        473.75        448.22        12.57 o                         
   2   1  10          1.36          4.10         4.08 o                         
   3   1  10        360.20        381.05        13.72 o                         
   4   1  10         95.32         74.71        13.22 o                         
   5   1  10         94.08        110.21        10.87 o                         
   6   1  10         11.18         22.56        11.42 o                         
   7   1  10          9.06        -12.93        12.93 o                         
   8   1  10         10.93        -12.80        13.19 o                         
 -14   2  10          0.01         29.64        20.71 o                         
 -13   2  10         11.96          4.44        18.28 o                         
 -12   2  10          9.64          5.17        12.49 o                         
 -11   2  10         17.67          9.59        11.26 o                         
 -10   2  10        139.27        140.07        11.22 o                         
  -9   2  10          6.13          8.12         9.66 o                         
  -8   2  10         49.50         51.59         9.30 o                         
  -7   2  10        214.09        221.63        10.12 o                         
  -6   2  10         44.22         43.50         5.89 o                         
  -5   2  10          0.05         -4.03         4.03 o                         
  -4   2  10         18.04         22.98         3.22 o                         
  -3   2  10        110.53         86.87         4.84 o                         
  -2   2  10        177.99        156.04         6.27 o                         
  -1   2  10          9.66          8.29         4.62 o                         
   0   2  10         34.97         26.21         6.65 o                         
   1   2  10         77.40         71.89         4.08 o                         
   2   2  10        106.31        130.24         8.24 o                         
   3   2  10         23.39         24.87         7.79 o                         
   4   2  10         44.23         45.75        13.38 o                         
   5   2  10         24.50         36.13        10.77 o                         
   6   2  10         37.10         59.81        11.86 o                         
   7   2  10          0.51         10.85        13.21 o                         
   8   2  10         22.59          6.48        16.31 o                         
 -14   3  10         24.80         55.11        15.05 o                         
 -13   3  10          0.00         -2.71        16.30 o                         
 -12   3  10          0.13         -1.48        11.47 o                         
 -11   3  10          2.83         -0.17        11.68 o                         
 -10   3  10         36.89         34.02        11.19 o                         
  -9   3  10         16.81         30.22        10.04 o                         
  -8   3  10         17.79         28.75         9.77 o                         
  -7   3  10          3.52          6.98         8.91 o                         
  -6   3  10         14.53         12.22         8.43 o                         
  -5   3  10         22.79         20.32         8.54 o                         
  -4   3  10          1.59          3.56         6.78 o                         
  -3   3  10          1.52          6.03         3.33 o                         
  -2   3  10        107.46         95.10         6.51 o                         
  -1   3  10        225.95        205.34         7.48 o                         
   0   3  10         16.13         18.17         6.12 o                         
   1   3  10         70.30         57.64         5.18 o                         
   2   3  10          6.31          3.86         7.79 o                         
   3   3  10        157.90        142.34         9.13 o                         
   4   3  10         18.15          8.57        11.91 o                         
   5   3  10          0.32          2.69        12.72 o                         
   6   3  10         44.38         48.30        16.73 o                         
   7   3  10         16.25         25.77        19.98 o                         
   8   3  10          0.23         22.95        19.50 o                         
 -13   4  10         10.48         -0.02        16.24 o                         
 -12   4  10         23.17          7.59        14.97 o                         
 -11   4  10         11.09          4.89        11.26 o                         
 -10   4  10          0.67         -3.51        10.71 o                         
  -9   4  10         55.82         47.74        10.43 o                         
  -8   4  10          3.59          4.55         9.44 o                         
  -7   4  10          0.04          2.40         9.10 o                         
  -6   4  10          0.04         15.56         8.71 o                         
  -5   4  10          0.96          6.45         8.37 o                         
  -4   4  10          4.11          5.92         8.25 o                         
  -3   4  10         70.19         62.02         5.23 o                         
  -2   4  10         90.64         78.47         7.08 o                         
  -1   4  10         40.48         24.05         8.40 o                         
   0   4  10        127.83        123.59         7.40 o                         
   1   4  10          6.67         -3.72         6.55 o                         
   2   4  10          2.09         -4.10         9.63 o                         
   3   4  10          6.80          8.88        10.23 o                         
   4   4  10         28.11         20.57        11.82 o                         
   5   4  10         19.92         32.13        13.92 o                         
   6   4  10          0.39         14.11        15.36 o                         
   7   4  10         30.79         35.38        19.21 o                         
 -12   5  10          5.09        -15.90        15.90 o                         
 -11   5  10         16.29         35.81        14.95 o                         
 -10   5  10         14.93         26.46        11.27 o                         
  -9   5  10         27.20         23.53        11.28 o                         
  -8   5  10          5.40          3.64        10.42 o                         
  -7   5  10        179.90        174.30        10.95 o                         
  -6   5  10         24.55         34.01         9.71 o                         
  -5   5  10        125.40        132.95        10.92 o                         
  -4   5  10         33.23          8.24        20.08 o                         
  -3   5  10        308.72        276.93        11.89 o                         
  -2   5  10          3.85         21.72         9.80 o                         
  -1   5  10         31.72         45.69         6.80 o                         
   0   5  10          8.53          7.33         7.23 o                         
   1   5  10          4.07         20.81         9.83 o                         
   2   5  10          1.83         14.36        10.47 o                         
   3   5  10         78.13         87.04        11.69 o                         
   4   5  10          4.16         12.90        11.71 o                         
   5   5  10          9.38         22.59        16.52 o                         
   6   5  10          2.98        -18.73        18.73 o                         
   7   5  10          0.18        -32.77        32.77 o                         
 -11   6  10         26.17          2.30        44.65 o                         
 -10   6  10         19.56         23.27        17.30 o                         
  -9   6  10          0.63          8.08        11.67 o                         
  -8   6  10        103.98        112.93        13.49 o                         
  -7   6  10         13.05         42.54        13.34 o                         
  -6   6  10         14.85          4.05        17.13 o                         
  -5   6  10          0.03          5.45        11.56 o                         
  -4   6  10         29.54         35.59        11.33 o                         
  -3   6  10         31.05         41.03        11.24 o                         
  -2   6  10        133.90        121.63        11.45 o                         
  -1   6  10          7.38         -3.52        11.24 o                         
   0   6  10          4.36         12.18         9.85 o                         
   1   6  10          3.64         14.84         8.54 o                         
   2   6  10          8.27         19.89        10.96 o                         
   3   6  10         37.97         38.09        12.49 o                         
   4   6  10         70.20         66.17        15.10 o                         
   5   6  10         49.30         41.58        25.25 o                         
 -10   7  10          0.65          1.17        18.02 o                         
  -9   7  10         48.14         37.96        18.41 o                         
  -8   7  10          3.35         14.36        11.86 o                         
  -7   7  10         59.16         81.24        15.48 o                         
  -6   7  10         34.60         32.33        14.04 o                         
  -5   7  10         11.15         19.36        13.32 o                         
  -4   7  10          0.73        -12.69        12.69 o                         
  -3   7  10         87.04         93.44        12.94 o                         
  -2   7  10         48.92         41.63        12.68 o                         
  -1   7  10         55.42         81.08        13.30 o                         
   0   7  10          2.77          2.80        14.88 o                         
   1   7  10         94.47        142.46        16.24 o                         
   2   7  10          4.78         13.66        16.69 o                         
   3   7  10         78.22         53.57        17.19 o                         
   4   7  10          0.55          6.21        32.91 o                         
  -8   8  10         42.45         48.32        18.61 o                         
  -7   8  10          0.24          8.60        18.24 o                         
  -6   8  10         68.32         77.81        15.99 o                         
  -5   8  10         22.18         14.91        15.41 o                         
  -4   8  10         52.90         63.81        15.33 o                         
  -3   8  10          0.71         16.84        14.90 o                         
  -2   8  10         53.06         82.64        14.71 o                         
  -1   8  10          1.05         -8.24        18.98 o                         
   0   8  10         27.91         48.55        17.65 o                         
   1   8  10          0.18        -17.39        17.39 o                         
   2   8  10          2.18          5.21        17.84 o                         
  -3   9  10          4.08          2.13        55.57 o                         
  -2   9  10          5.43         10.60        42.08 o                         
 -14   1  11         39.05         57.86        19.60 o                         
 -13   1  11         11.07        -15.39        17.18 o                         
 -12   1  11         40.38         49.98        16.14 o                         
 -11   1  11          0.01         12.34        14.06 o                         
 -10   1  11          2.08         14.38        10.50 o                         
  -9   1  11         63.03         65.56        10.62 o                         
  -8   1  11          8.18         17.30         9.69 o                         
  -7   1  11          6.95          6.72         5.44 o                         
  -6   1  11         81.56         82.41         7.73 o                         
  -5   1  11        168.17        183.43         8.43 o                         
  -4   1  11          1.05          0.05         7.21 o                         
  -3   1  11        112.17        106.86         7.94 o                         
  -2   1  11          0.20          4.37         7.40 o                         
  -1   1  11         75.34         85.98         7.83 o                         
   0   1  11          0.19         -1.54         7.64 o                         
   1   1  11         33.42         28.42        11.80 o                         
   2   1  11         85.56         81.92        11.43 o                         
   3   1  11          5.45          7.97        11.76 o                         
   4   1  11         10.31          6.10        11.20 o                         
   5   1  11         86.97         65.87        12.43 o                         
   6   1  11         53.99         77.22        14.02 o                         
   7   1  11          0.67         -6.73        17.41 o                         
 -13   2  11         79.75         83.10        14.40 o                         
 -12   2  11         36.58         54.62        16.40 o                         
 -11   2  11         90.43         99.10        12.82 o                         
 -10   2  11         66.08         86.24        12.28 o                         
  -9   2  11        254.74        292.81        12.78 o                         
  -8   2  11         40.34         67.09        10.66 o                         
  -7   2  11         89.43         87.45        10.28 o                         
  -6   2  11         15.66         29.79         9.51 o                         
  -5   2  11         21.68         22.47         9.21 o                         
  -4   2  11        399.44        365.91        10.53 o                         
  -3   2  11         11.13          6.43         7.53 o                         
  -2   2  11        456.26        441.87        13.48 o                         
  -1   2  11         25.35         17.25         7.81 o                         
   0   2  11         75.76         81.05         6.18 o                         
   1   2  11         27.31         30.30         8.39 o                         
   2   2  11          0.06          1.16         7.66 o                         
   3   2  11         19.63         25.98        10.83 o                         
   4   2  11        106.73        116.35        12.21 o                         
   5   2  11         33.42         20.74        12.54 o                         
   6   2  11          3.61         -4.91        13.92 o                         
   7   2  11         26.86         37.89        16.60 o                         
 -13   3  11          1.63          3.28        17.21 o                         
 -12   3  11        112.30        115.13        13.28 o                         
 -11   3  11         73.79         78.72        13.59 o                         
 -10   3  11        123.29        131.41        13.14 o                         
  -9   3  11          5.33         12.72        11.50 o                         
  -8   3  11         50.14         63.97        11.35 o                         
  -7   3  11          9.99         -0.56        10.23 o                         
  -6   3  11         10.99         18.84        10.04 o                         
  -5   3  11        191.83        204.08        12.20 o                         
  -4   3  11          0.35         14.19         8.60 o                         
  -3   3  11        393.92        345.41        13.94 o                         
  -2   3  11          1.38          0.91         5.62 o                         
  -1   3  11        156.00        165.16         9.67 o                         
   0   3  11          6.06         10.84         8.21 o                         
   1   3  11         41.25         45.42         8.87 o                         
   2   3  11          5.54          9.75         9.33 o                         
   3   3  11        101.77         99.28        11.77 o                         
   4   3  11         25.11         23.82        13.98 o                         
   5   3  11        164.54        178.83        15.97 o                         
   6   3  11          6.71          6.90        16.36 o                         
 -12   4  11         25.22         18.64        16.35 o                         
 -11   4  11          0.03          1.59        12.37 o                         
 -10   4  11        105.36        109.66        12.81 o                         
  -9   4  11         48.66         50.86        14.29 o                         
  -8   4  11        145.49        155.70        11.62 o                         
  -7   4  11        170.85        186.53        11.08 o                         
  -6   4  11        100.43        119.92        14.20 o                         
  -5   4  11        419.07        408.93        12.68 o                         
  -4   4  11          1.38          2.03         9.38 o                         
  -3   4  11        165.92        177.76        10.37 o                         
  -2   4  11          0.16          5.71        10.18 o                         
  -1   4  11         14.95          8.79        11.59 o                         
   0   4  11         14.59          2.11         9.67 o                         
   1   4  11         31.12         51.93        10.71 o                         
   2   4  11         41.54         26.36        11.21 o                         
   3   4  11         18.65         11.02        15.53 o                         
   4   4  11         32.01         36.11        14.85 o                         
   5   4  11          7.48         11.47        16.37 o                         
   6   4  11         50.58         73.74        20.82 o                         
 -11   5  11         35.98         23.68        16.40 o                         
 -10   5  11         20.80          9.43        12.09 o                         
  -9   5  11          1.74         12.81        12.74 o                         
  -8   5  11         20.77          2.21        12.01 o                         
  -7   5  11          6.27          8.95        11.17 o                         
  -6   5  11          0.03          2.05        10.70 o                         
  -5   5  11         19.81         25.96        12.36 o                         
  -4   5  11         59.89         47.59        11.60 o                         
  -3   5  11         45.34         33.34        19.39 o                         
  -2   5  11         23.73         29.99        11.26 o                         
  -1   5  11          2.97         16.46         8.96 o                         
   0   5  11          1.76          4.44        13.72 o                         
   1   5  11         12.11         12.54         9.96 o                         
   2   5  11          1.28          6.39        11.37 o                         
   3   5  11         59.84         62.57        18.25 o                         
   4   5  11          0.72         -8.27        15.66 o                         
   5   5  11         75.92        119.96        16.92 o                         
 -10   6  11          5.80        -17.41        22.77 o                         
  -9   6  11         55.48         88.10        13.05 o                         
  -8   6  11          2.73         -5.23        14.47 o                         
  -7   6  11         41.26         50.88        14.07 o                         
  -6   6  11          2.36        -13.28        13.28 o                         
  -5   6  11         22.05         30.28        16.49 o                         
  -4   6  11          0.00         -3.63        13.03 o                         
  -3   6  11          7.93          8.52        12.55 o                         
  -2   6  11          8.68         15.03        12.12 o                         
  -1   6  11         17.21         20.21        14.53 o                         
   0   6  11         10.36         22.48        15.38 o                         
   1   6  11          3.52        -15.53        15.53 o                         
   2   6  11         14.50         44.91        16.61 o                         
   3   6  11         20.72         41.04        20.03 o                         
   4   6  11          2.60         12.40        18.89 o                         
  -8   7  11          3.04         16.66        19.04 o                         
  -7   7  11         13.12          9.97        15.69 o                         
  -6   7  11          5.15         24.03        15.74 o                         
  -5   7  11          0.68         12.97        16.91 o                         
  -4   7  11          0.22          8.85        14.76 o                         
  -3   7  11          3.07          6.18        16.68 o                         
  -2   7  11         35.74         32.18        16.72 o                         
  -1   7  11          6.09         28.96        17.17 o                         
   0   7  11         14.93          6.85        17.32 o                         
   1   7  11          3.24         23.13        18.09 o                         
   2   7  11          0.17         33.03        18.15 o                         
  -5   8  11          1.45        -15.87        16.79 o                         
  -4   8  11          6.58         38.91        16.57 o                         
  -3   8  11          0.22        -13.86        20.65 o                         
  -2   8  11          3.34         36.18        18.88 o                         
  -1   8  11         10.25        -14.30        18.37 o                         
 -13   0  12         20.04          3.88        24.97 o                         
 -12   0  12          9.68         14.13        24.38 o                         
 -11   0  12        109.46        116.90        23.80 o                         
 -10   0  12         80.78        109.35        53.16 o                         
  -9   0  12        215.67        218.78        39.35 o                         
  -8   0  12         77.56         76.77        19.73 o                         
  -7   0  12          3.45          3.42        17.92 o                         
  -6   0  12          2.94         10.14        13.82 o                         
  -5   0  12        166.74        183.91        13.73 o                         
  -4   0  12        677.48        653.32        27.43 o                         
  -3   0  12         65.41         65.34        15.04 o                         
  -2   0  12        150.96        151.23        13.54 o                         
  -1   0  12         52.85         45.39        12.84 o                         
   0   0  12        197.30        199.12        19.45 o                         
   1   0  12         16.30          2.60        17.42 o                         
   2   0  12        177.94        179.52        19.66 o                         
   3   0  12         31.41         43.78        20.17 o                         
   4   0  12        114.23         87.66        22.04 o                         
   5   0  12         27.55         22.12        19.09 o                         
   6   0  12         97.51        139.64        22.66 o                         
 -13   1  12          1.45         26.61        23.31 o                         
 -12   1  12         75.95         88.35        17.83 o                         
 -11   1  12         34.69         40.12        16.37 o                         
 -10   1  12         75.64        100.95        15.45 o                         
  -9   1  12         30.51         20.68        14.19 o                         
  -8   1  12         10.05         12.09        10.85 o                         
  -7   1  12         24.26         42.62        10.57 o                         
  -6   1  12          5.97          8.39        10.38 o                         
  -5   1  12        349.20        322.76        10.62 o                         
  -4   1  12        253.38        272.86        11.46 o                         
  -3   1  12        380.14        371.99        11.37 o                         
  -2   1  12        149.29        166.08         9.46 o                         
  -1   1  12         50.14         74.21         9.28 o                         
   0   1  12          1.19          2.14        10.23 o                         
   1   1  12         45.88         81.26        12.76 o                         
   2   1  12          7.30          7.47        12.76 o                         
   3   1  12         32.52         26.07        12.15 o                         
   4   1  12         24.99         42.39        13.41 o                         
   5   1  12        126.36        147.72        15.68 o                         
   6   1  12         39.83         28.44        16.32 o                         
 -12   2  12          0.58         10.67        18.03 o                         
 -11   2  12         46.66         68.61        17.53 o                         
 -10   2  12          8.37         11.80        12.63 o                         
  -9   2  12          1.00          7.60        12.05 o                         
  -8   2  12          4.76         -2.25        11.82 o                         
  -7   2  12          6.30         12.20        11.27 o                         
  -6   2  12          1.14         -9.16        10.85 o                         
  -5   2  12         87.16         90.06        10.84 o                         
  -4   2  12         34.55         40.89        10.65 o                         
  -3   2  12         51.43         55.97        10.24 o                         
  -2   2  12         38.19         36.19         8.94 o                         
  -1   2  12          0.35         -2.71         7.58 o                         
   0   2  12         31.81         34.69         9.30 o                         
   1   2  12          4.86         13.82        11.17 o                         
   2   2  12         38.77         40.31        12.00 o                         
   3   2  12         86.62        104.73        13.05 o                         
   4   2  12         64.92         53.05        13.65 o                         
   5   2  12          3.57         -4.70        15.30 o                         
 -12   3  12          9.34          6.07        14.09 o                         
 -11   3  12         10.76         11.56        14.79 o                         
 -10   3  12          0.00          3.16        16.13 o                         
  -9   3  12         10.46         24.49        13.32 o                         
  -8   3  12         41.01         24.19        12.72 o                         
  -7   3  12          4.22          5.83        11.93 o                         
  -6   3  12         15.50         15.46        11.45 o                         
  -5   3  12        208.35        228.40        15.83 o                         
  -4   3  12          6.37          5.07        10.93 o                         
  -3   3  12          1.20         14.06         9.68 o                         
  -2   3  12          6.87         24.97         9.68 o                         
  -1   3  12         14.96         10.54         8.22 o                         
   0   3  12         22.20         33.92        11.33 o                         
   1   3  12          7.05         -0.36        11.73 o                         
   2   3  12         25.22         43.43        12.25 o                         
   3   3  12         31.76         15.71        14.98 o                         
   4   3  12          6.05          9.70        16.44 o                         
   5   3  12         25.83         34.17        17.70 o                         
 -11   4  12          5.91         12.32        13.19 o                         
 -10   4  12          1.94         19.29        14.03 o                         
  -9   4  12          3.52         27.30        13.24 o                         
  -8   4  12          0.05          5.09        12.47 o                         
  -7   4  12          5.79         26.82        14.20 o                         
  -6   4  12         63.31         62.14        11.45 o                         
  -5   4  12         14.35         15.49        11.39 o                         
  -4   4  12        117.57        114.06        11.31 o                         
  -3   4  12          6.32         13.68        10.57 o                         
  -2   4  12         29.50          3.95        20.07 o                         
  -1   4  12          3.01          8.03        14.02 o                         
   0   4  12         14.08         28.75        14.12 o                         
   1   4  12          0.05          0.57        13.88 o                         
   2   4  12         14.81         21.38        13.45 o                         
   3   4  12         10.98         -4.71        17.76 o                         
   4   4  12          0.36         19.24        16.88 o                         
 -10   5  12          5.24         -5.82        12.54 o                         
  -9   5  12         24.12         38.43        14.36 o                         
  -8   5  12         61.05         77.15        13.85 o                         
  -7   5  12          6.22         27.87        14.47 o                         
  -6   5  12         41.85         32.58        12.82 o                         
  -5   5  12         11.33         39.55        14.69 o                         
  -4   5  12         20.98         34.11        13.40 o                         
  -3   5  12         14.61         -5.23        15.40 o                         
  -2   5  12         19.74         35.10        15.26 o                         
  -1   5  12         16.65         33.89        18.78 o                         
   0   5  12          0.03         -9.91        15.79 o                         
   1   5  12          1.37         22.74        16.61 o                         
   2   5  12          1.62         -5.62        20.31 o                         
   3   5  12         33.60         50.05        21.49 o                         
  -9   6  12          0.06         38.87        35.98 o                         
  -8   6  12          0.71         26.82        18.52 o                         
  -7   6  12         10.95          4.49        15.86 o                         
  -6   6  12         19.98         -5.09        21.17 o                         
  -5   6  12         15.70         31.18        15.32 o                         
  -4   6  12          8.86         12.13        14.72 o                         
  -3   6  12         13.44          9.06        17.53 o                         
  -2   6  12         59.75         67.05        17.03 o                         
  -1   6  12          9.53        -13.49        17.30 o                         
   0   6  12         46.95         75.59        21.27 o                         
   1   6  12          4.67         20.39        18.22 o                         
  -6   7  12         19.60         75.41        19.25 o                         
  -5   7  12         49.62         41.31        16.89 o                         
  -4   7  12         36.58         23.01        16.81 o                         
  -3   7  12         31.33         34.45        19.03 o                         
  -2   7  12         36.26         51.58        19.70 o                         
  -1   7  12         21.76         20.79        18.69 o                         
 -11   1  13          0.15         34.19        19.02 o                         
 -10   1  13         33.51         38.10        17.88 o                         
  -9   1  13          1.57          1.86        16.22 o                         
  -8   1  13          0.30         15.73        15.50 o                         
  -7   1  13         20.26         19.20        12.33 o                         
  -6   1  13         15.23          9.71        11.99 o                         
  -5   1  13         25.25         14.11        11.87 o                         
  -4   1  13          5.83          8.68        11.62 o                         
  -3   1  13         20.69          5.44         9.52 o                         
  -2   1  13          0.00          8.78         9.61 o                         
  -1   1  13         30.89         61.45        13.53 o                         
   0   1  13          6.04          5.81        14.21 o                         
   1   1  13         15.85          4.79        14.86 o                         
   2   1  13          6.01         14.42        13.71 o                         
   3   1  13          2.55         -1.99        14.93 o                         
   4   1  13          0.40         13.08        16.03 o                         
 -11   2  13         71.91         71.60        19.23 o                         
 -10   2  13          0.79          7.02        17.99 o                         
  -9   2  13          0.84          2.10        17.00 o                         
  -8   2  13         76.28         78.28        13.25 o                         
  -7   2  13         23.53         49.32        13.31 o                         
  -6   2  13         29.43         45.42        12.99 o                         
  -5   2  13        236.31        266.77        23.98 o                         
  -4   2  13         21.14         18.50        12.35 o                         
  -3   2  13         25.31         24.56        12.16 o                         
  -2   2  13          2.64         10.72        13.94 o                         
  -1   2  13          0.25         18.54        10.79 o                         
   0   2  13         18.48         25.04        14.58 o                         
   1   2  13          0.16          6.48        13.00 o                         
   2   2  13          2.21         13.48        14.07 o                         
   3   2  13          2.85         17.22        15.00 o                         
 -10   3  13          5.21         21.66        21.70 o                         
  -9   3  13         28.83         13.39        14.92 o                         
  -8   3  13         36.38         31.51        14.42 o                         
  -7   3  13         29.86         44.00        12.96 o                         
  -6   3  13         97.53        141.81        24.20 o                         
  -5   3  13          3.89        -11.48        13.46 o                         
  -4   3  13         91.04         93.11        17.45 o                         
  -3   3  13         42.92         58.60        11.92 o                         
  -2   3  13         52.30         68.15        15.31 o                         
  -1   3  13         82.92         78.87        15.44 o                         
   0   3  13          3.18         27.51        18.18 o                         
   1   3  13         20.25          2.54        19.80 o                         
   2   3  13         32.28         16.72        12.18 o                         
   3   3  13         21.74         46.37        16.64 o                         
  -9   4  13         50.62         83.82        15.32 o                         
  -8   4  13         56.13         83.48        15.70 o                         
  -7   4  13         50.10         67.28        13.93 o                         
  -6   4  13          9.62          3.17        13.02 o                         
  -5   4  13         34.88         62.88        13.29 o                         
  -4   4  13          0.04         -4.67        12.40 o                         
  -3   4  13        130.61        117.57        16.80 o                         
  -2   4  13          5.18         32.95        16.45 o                         
  -1   4  13         12.27         32.46        17.34 o                         
   0   4  13          3.68         35.81        21.39 o                         
   1   4  13          1.61        -12.76        30.23 o                         
   2   4  13         50.33         53.61        25.96 o                         
  -8   5  13         82.78        116.19        15.62 o                         
  -7   5  13         14.72         26.40        23.06 o                         
  -6   5  13         64.09         97.61        17.70 o                         
  -5   5  13         14.46         28.04        17.62 o                         
  -4   5  13         26.19         26.13        17.18 o                         
  -3   5  13          4.22         16.22        17.24 o                         
  -2   5  13         29.44         14.77        24.06 o                         
  -1   5  13         34.75         25.87        18.39 o                         
   0   5  13         36.05         33.05        21.30 o                         
  -5   6  13         29.18         60.07        41.44 o                         
  -4   6  13          0.02        -11.70        22.86 o                         
  -3   6  13          8.24         24.02        19.43 o                         
 -10   0  14          2.98          2.57        40.48 o                         
  -9   0  14          4.17          5.75        27.06 o                         
  -8   0  14         73.63         79.96        25.77 o                         
  -7   0  14         54.09        116.60        70.03 o                         
  -6   0  14         20.35          7.93        23.39 o                         
  -5   0  14         36.71         47.36        23.82 o                         
  -4   0  14         13.18         38.30        22.63 o                         
  -3   0  14         40.24         60.71        33.41 o                         
  -2   0  14         57.80         35.40        20.32 o                         
  -1   0  14         55.56         43.38        22.29 o                         
   0   0  14         45.72         25.95        23.69 o                         
   1   0  14          0.09          4.19        24.76 o                         
  -9   1  14         25.10         51.57        19.31 o                         
  -8   1  14        108.95        121.50        19.30 o                         
  -7   1  14         10.12         12.39        17.42 o                         
  -6   1  14         64.81         90.31        17.96 o                         
  -5   1  14         33.57         28.70        16.58 o                         
  -4   1  14         22.24         33.37        14.93 o                         
  -3   1  14          5.02        -12.02        15.12 o                         
  -2   1  14         50.34         73.01        18.98 o                         
  -1   1  14         44.77         47.56        19.42 o                         
   0   1  14         19.78         27.16        14.78 o                         
   1   1  14          0.77        -11.70        20.41 o                         
  -9   2  14         10.90         35.60        19.49 o                         
  -8   2  14          2.86         -7.22        18.71 o                         
  -7   2  14         38.93         48.44        18.14 o                         
  -6   2  14          9.11          3.57        21.17 o                         
  -5   2  14          6.50         13.99        14.50 o                         
  -4   2  14          8.44         21.24        13.41 o                         
  -3   2  14         99.98        116.20        16.42 o                         
  -2   2  14         15.81         33.63        19.13 o                         
  -1   2  14         44.91         55.48        20.72 o                         
   0   2  14          9.45         14.02        20.84 o                         
   1   2  14         11.48          6.80        21.79 o                         
  -8   3  14          0.00         18.53        17.20 o                         
  -7   3  14          1.93          1.25        14.74 o                         
  -6   3  14          0.44          3.35        15.29 o                         
  -5   3  14          1.27          3.11        13.27 o                         
  -4   3  14         10.06         21.47        17.34 o                         
  -3   3  14         14.05         12.81        17.61 o                         
  -2   3  14          9.88          4.48        19.99 o                         
  -1   3  14         25.25         37.02        21.04 o                         
   0   3  14         27.13         36.12        24.03 o                         
  -6   4  14          0.62         20.34        14.96 o                         
  -5   4  14         25.00         26.27        17.96 o                         
  -4   4  14         11.07         10.36        18.64 o                         
  -3   4  14          0.00         24.57        18.18 o                         
  -2   4  14          2.41          3.09        17.45 o                         
  -5   1  15          0.23         14.40        19.33 o                         
  -4   1  15          5.79         37.52        21.46 o                         
                                                                                
